# Supplementary material for: Targeting of the CD161 Inhibitory Receptor Enhances Bone‐Marrow‐Resident Memory CD8+ T‐Cell‐Mediated Immunity against Multiple Myeloma
Source: Adv Sci (Weinh). 2025 Aug 25;12(42):e10888. doi: 10.1002/advs.202510888 (PMC12622403; doi:10.1002/advs.202510888)
Supplement: Supplementary file 2 — Supplemental Tables [file ADVS-12-e10888-s002.xlsx]

## Sheet: Table S1
Table S1. Differential gene expression analysis comparing each cell type marker genes.
gene	p_val	avg_log2FC	pct.1	pct.2	p_val_adj	cluster
LTB	0	2.59266	0.907	0.28	0	CD4 cells
IL7R	0	3.20228	0.719	0.101	0	CD4 cells
TRAC	0	1.18756	0.797	0.302	0	CD4 cells
CD3D	0	0.733576	0.836	0.346	0	CD4 cells
CD3E	0	0.937064	0.768	0.327	0	CD4 cells
HLA-DRB1	0	-3.12907	0.168	0.58	0	CD4 cells
IL32	0	0.502689	0.851	0.443	0	CD4 cells
LDHB	0	1.52801	0.8	0.4	0	CD4 cells
TYROBP	0	-4.60042	0.125	0.518	0	CD4 cells
HLA-DRA	0	-3.90362	0.198	0.574	0	CD4 cells
NOSIP	0	1.9577	0.564	0.198	0	CD4 cells
CD3G	0	0.993419	0.59	0.227	0	CD4 cells
TCF7	0	2.44715	0.448	0.092	0	CD4 cells
ZEB2	0	-3.4499	0.043	0.388	0	CD4 cells
HLA-DPA1	0	-2.68075	0.189	0.526	0	CD4 cells
NKG7	0	-3.3208	0.216	0.55	0	CD4 cells
FCER1G	0	-4.18763	0.102	0.434	0	CD4 cells
HLA-DPB1	0	-2.42521	0.242	0.572	0	CD4 cells
GSTP1	0	-2.09593	0.308	0.631	0	CD4 cells
CD27	0	2.15189	0.4	0.081	0	CD4 cells
TRBC2	0	0.850231	0.66	0.342	0	CD4 cells
CD74	0	-2.73929	0.487	0.803	0	CD4 cells
LGALS1	0	-2.22856	0.323	0.633	0	CD4 cells
CST3	0	-4.19242	0.14	0.445	0	CD4 cells
LEPROTL1	0	1.24716	0.569	0.264	0	CD4 cells
CD63	0	-2.11438	0.218	0.52	0	CD4 cells
GZMH	0	-3.48196	0.061	0.359	0	CD4 cells
MAL	0	4.15889	0.315	0.018	0	CD4 cells
CD2	0	0.702658	0.577	0.282	0	CD4 cells
PLEK	0	-3.29155	0.042	0.328	0	CD4 cells
RCAN3	0	3.40295	0.319	0.034	0	CD4 cells
GZMB	0	-4.3763	0.043	0.328	0	CD4 cells
PSAP	0	-2.53465	0.249	0.529	0	CD4 cells
LEF1	0	3.52081	0.303	0.027	0	CD4 cells
KLRD1	0	-3.30793	0.056	0.331	0	CD4 cells
CCL4	0	-3.67421	0.052	0.327	0	CD4 cells
BCL11B	0	1.97086	0.36	0.087	0	CD4 cells
EVL	0	0.611864	0.67	0.397	0	CD4 cells
CST7	0	-2.51011	0.168	0.44	0	CD4 cells
PIK3IP1	0	1.77202	0.386	0.114	0	CD4 cells
SARAF	0	0.980415	0.844	0.583	0	CD4 cells
EFHD2	0	-2.61427	0.08	0.339	0	CD4 cells
MNDA	0	-4.81686	0.038	0.286	0	CD4 cells
TRBC1	0	0.821358	0.517	0.27	0	CD4 cells
FCN1	0	-4.49369	0.08	0.327	0	CD4 cells
GLTSCR2	0	1.7014	0.424	0.178	0	CD4 cells
GNLY	0	-3.2448	0.153	0.398	0	CD4 cells
LCK	0	0.622533	0.502	0.257	0	CD4 cells
FLT3LG	0	2.31356	0.305	0.06	0	CD4 cells
HLA-DQB1	0	-2.7068	0.099	0.344	0	CD4 cells
SNHG8	0	0.997637	0.587	0.342	0	CD4 cells
AAK1	0	1.10932	0.453	0.212	0	CD4 cells
CTSS	0	-2.76537	0.303	0.543	0	CD4 cells
FOXP1	0	1.05895	0.489	0.249	0	CD4 cells
FGR	0	-3.92025	0.022	0.26	0	CD4 cells
SPOCK2	0	1.30946	0.369	0.132	0	CD4 cells
HLA-DMA	0	-2.91562	0.06	0.293	0	CD4 cells
ACAP1	0	0.837226	0.492	0.26	0	CD4 cells
GZMA	0	-1.83821	0.208	0.439	0	CD4 cells
RGS10	0	1.06144	0.456	0.225	0	CD4 cells
GRN	0	-3.11498	0.07	0.301	0	CD4 cells
FGFBP2	0	-4.12135	0.029	0.259	0	CD4 cells
GNB2L1	0	1.32708	0.499	0.27	0	CD4 cells
PRF1	0	-3.14338	0.074	0.302	0	CD4 cells
CLIC1	0	-1.07802	0.45	0.677	0	CD4 cells
CSTA	0	-4.57038	0.031	0.258	0	CD4 cells
CTSD	0	-2.05014	0.17	0.396	0	CD4 cells
AES	0	0.608796	0.648	0.424	0	CD4 cells
TYMP	0	-2.72085	0.134	0.358	0	CD4 cells
TMEM123	0	0.968652	0.489	0.266	0	CD4 cells
SRGN	0	-1.91162	0.593	0.816	0	CD4 cells
ETS1	0	0.98421	0.433	0.214	0	CD4 cells
RGS2	0	-2.5818	0.103	0.321	0	CD4 cells
TRAT1	0	2.31678	0.269	0.051	0	CD4 cells
TRAF3IP3	0	0.742016	0.518	0.303	0	CD4 cells
NBEAL1	0	1.29263	0.461	0.247	0	CD4 cells
CD69	0	0.327079	0.54	0.326	0	CD4 cells
LAT	0	0.821517	0.402	0.188	0	CD4 cells
HLA-DRB5	0	-3.34574	0.042	0.256	0	CD4 cells
GIMAP7	0	0.739311	0.471	0.257	0	CD4 cells
CMC1	0	-3.14926	0.095	0.308	0	CD4 cells
CCL5	0	-1.99071	0.286	0.498	0	CD4 cells
C6orf48	0	0.875743	0.495	0.285	0	CD4 cells
AC090498.1	0	1.6322	0.379	0.17	0	CD4 cells
ANXA2	0	-1.36945	0.222	0.431	0	CD4 cells
EIF3E	0	0.805426	0.822	0.613	0	CD4 cells
ATP6V0B	0	-1.54948	0.216	0.424	0	CD4 cells
APLP2	0	-2.5406	0.077	0.282	0	CD4 cells
NPM1	0	0.762125	0.893	0.689	0	CD4 cells
ATP5F1E	0	-0.815826	0.461	0.665	0	CD4 cells
PYCARD	0	-1.9038	0.166	0.369	0	CD4 cells
CD52	0	0.15697	0.953	0.752	0	CD4 cells
CLEC2D	0	0.543253	0.478	0.277	0	CD4 cells
S100A12	0	-4.84527	0.052	0.252	0	CD4 cells
OXNAD1	0	2.23639	0.251	0.051	0	CD4 cells
ATP5MPL	0	-1.42878	0.292	0.492	0	CD4 cells
NAP1L1	0	0.513191	0.729	0.531	0	CD4 cells
CD7	0	0.0702549	0.46	0.263	0	CD4 cells
FYB	0	1.34122	0.324	0.128	0	CD4 cells
ATP5E	0	0.278592	0.47	0.274	0	CD4 cells
ARHGAP15	0	1.0631	0.371	0.176	0	CD4 cells
DUSP1	0	-1.07867	0.424	0.619	0	CD4 cells
ATP5L	0	0.760744	0.433	0.238	0	CD4 cells
C12orf57	0	0.621016	0.573	0.378	0	CD4 cells
LST1	0	-3.15048	0.168	0.362	0	CD4 cells
LINC00861	0	1.21889	0.307	0.114	0	CD4 cells
ELOB	0	-1.2576	0.31	0.503	0	CD4 cells
ASAH1	0	-2.09274	0.12	0.311	0	CD4 cells
HERPUD1	0	-1.68455	0.215	0.404	0	CD4 cells
ID2	0	-1.22309	0.304	0.493	0	CD4 cells
CD48	0	0.567555	0.687	0.5	0	CD4 cells
NPC2	0	-1.90064	0.221	0.408	0	CD4 cells
GPR183	0	1.19433	0.295	0.11	0	CD4 cells
LYST	0	-2.13589	0.076	0.257	0	CD4 cells
POMP	0	-1.06087	0.336	0.517	0	CD4 cells
CYBA	0	-1.60442	0.734	0.914	0	CD4 cells
AP1S2	0	-2.0668	0.159	0.338	0	CD4 cells
HSPA8	0	0.421327	0.687	0.509	0	CD4 cells
LYZ	0	-4.47663	0.319	0.497	0	CD4 cells
RPL17	0	0.87783	0.82	0.642	0	CD4 cells
ANKRD12	0	0.654775	0.513	0.338	0	CD4 cells
NAMPT	0	-2.67898	0.083	0.256	0	CD4 cells
IFITM1	0	0.326865	0.469	0.297	0	CD4 cells
ZFP36	0	-0.947404	0.37	0.541	0	CD4 cells
OCIAD2	0	0.880768	0.339	0.168	0	CD4 cells
ATP5MG	0	-0.675453	0.422	0.593	0	CD4 cells
RHOH	0	0.914935	0.32	0.15	0	CD4 cells
ATP5G2	0	0.464543	0.4	0.23	0	CD4 cells
AP2S1	0	-1.42293	0.214	0.383	0	CD4 cells
MGAT4A	0	1.03031	0.301	0.132	0	CD4 cells
S100A8	0	-4.59545	0.347	0.515	0	CD4 cells
CTSW	0	-1.92423	0.238	0.405	0	CD4 cells
CORO1B	0	1.44662	0.282	0.116	0	CD4 cells
STXBP2	0	-2.03051	0.118	0.284	0	CD4 cells
SOD1	0	0.416745	0.602	0.436	0	CD4 cells
MYO1F	0	-1.1415	0.22	0.385	0	CD4 cells
ATP5MF	0	-1.20204	0.23	0.395	0	CD4 cells
RAC1	0	-1.28184	0.248	0.413	0	CD4 cells
ATP5MC2	0	-0.856387	0.371	0.535	0	CD4 cells
CEBPB	0	-1.65605	0.161	0.325	0	CD4 cells
SAT1	0	-1.87209	0.408	0.572	0	CD4 cells
ITGB2	0	-1.23444	0.393	0.556	0	CD4 cells
S100A9	0	-4.47308	0.374	0.536	0	CD4 cells
2024-09-06	0	0.704041	0.391	0.23	0	CD4 cells
BLVRB	0	-2.35951	0.096	0.256	0	CD4 cells
SVIP	0	0.799367	0.335	0.176	0	CD4 cells
CD6	0	1.17634	0.251	0.092	0	CD4 cells
EIF4A2	0	0.426887	0.657	0.499	0	CD4 cells
HINT1	0	0.532329	0.856	0.698	0	CD4 cells
GCC2	0	0.807207	0.354	0.196	0	CD4 cells
HOPX	0	-1.85943	0.114	0.271	0	CD4 cells
PRELID1	0	-1.10657	0.333	0.49	0	CD4 cells
GSTK1	0	0.539259	0.57	0.413	0	CD4 cells
DYNLL1	0	-1.02945	0.302	0.458	0	CD4 cells
ZFAS1	0	0.369404	0.642	0.486	0	CD4 cells
EEF1B2	0	0.888018	0.913	0.758	0	CD4 cells
FXYD5	0	0.448933	0.763	0.608	0	CD4 cells
IER2	0	-0.77873	0.473	0.627	0	CD4 cells
SNHG25	0	0.812973	0.328	0.175	0	CD4 cells
DBI	0	-1.01286	0.343	0.496	0	CD4 cells
BLOC1S1	0	-1.06916	0.285	0.437	0	CD4 cells
PRDX2	0	-0.0124095	0.422	0.27	0	CD4 cells
PIM1	0	1.13969	0.27	0.119	0	CD4 cells
LAPTM4A	0	-1.26562	0.18	0.33	0	CD4 cells
IQGAP1	0	-1.17163	0.216	0.366	0	CD4 cells
SELL	0	0.338153	0.45	0.301	0	CD4 cells
ITM2A	0	0.744396	0.306	0.157	0	CD4 cells
GNG5	0	-1.06901	0.274	0.422	0	CD4 cells
PSMA4	0	-1.03975	0.274	0.422	0	CD4 cells
TXNIP	0	0.323954	0.849	0.702	0	CD4 cells
PSMB3	0	-0.990383	0.306	0.453	0	CD4 cells
PNISR	0	0.375063	0.634	0.488	0	CD4 cells
PSIP1	0	0.768882	0.328	0.182	0	CD4 cells
ATP5ME	0	-0.964629	0.274	0.42	0	CD4 cells
NSA2	0	0.629685	0.454	0.309	0	CD4 cells
CYLD	0	0.984213	0.301	0.156	0	CD4 cells
DNAJB1	0	0.451917	0.353	0.208	0	CD4 cells
CTSC	0	-1.23042	0.179	0.323	0	CD4 cells
PEBP1	0	0.413205	0.429	0.285	0	CD4 cells
TKT	0	-1.66595	0.186	0.329	0	CD4 cells
ST13	0	0.527631	0.462	0.319	0	CD4 cells
STK4	0	0.407935	0.543	0.401	0	CD4 cells
CARD16	0	-1.17473	0.245	0.386	0	CD4 cells
PRMT2	0	0.553302	0.378	0.237	0	CD4 cells
SELENOT	0	-1.50329	0.123	0.264	0	CD4 cells
ANXA5	0	-1.30143	0.168	0.309	0	CD4 cells
EIF3H	0	0.382085	0.607	0.466	0	CD4 cells
GIMAP1	0	1.08253	0.25	0.11	0	CD4 cells
ATM	0	0.540303	0.407	0.267	0	CD4 cells
PBXIP1	0	0.942803	0.271	0.132	0	CD4 cells
COMMD6	0	0.354247	0.812	0.673	0	CD4 cells
RHOA	0	-0.942078	0.446	0.585	0	CD4 cells
GIMAP4	0	0.487419	0.394	0.256	0	CD4 cells
EIF4B	0	0.506274	0.471	0.333	0	CD4 cells
SF1	0	0.475295	0.512	0.375	0	CD4 cells
TNFAIP8	0	0.614828	0.355	0.218	0	CD4 cells
ARL4C	0	0.241481	0.44	0.304	0	CD4 cells
NDUFB7	0	-0.921387	0.321	0.457	0	CD4 cells
TALDO1	0	-1.31622	0.209	0.345	0	CD4 cells
NOP10	0	-0.952711	0.283	0.418	0	CD4 cells
NDFIP1	0	0.645162	0.366	0.231	0	CD4 cells
PPP1R2	0	0.556803	0.395	0.261	0	CD4 cells
MTRNR2L8	0	-1.23057	0.154	0.288	0	CD4 cells
PTPN6	0	-1.22945	0.171	0.305	0	CD4 cells
ZC3HAV1	0	0.745396	0.316	0.183	0	CD4 cells
2024-09-01	0	0.520143	0.331	0.199	0	CD4 cells
TSTD1	0	0.299566	0.409	0.277	0	CD4 cells
MZT2A	0	0.561397	0.345	0.214	0	CD4 cells
AIF1	0	-2.6988	0.232	0.363	0	CD4 cells
SNX3	0	-0.929592	0.328	0.458	0	CD4 cells
ATP5MD	0	-0.854352	0.268	0.398	0	CD4 cells
PPA1	0	0.57849	0.352	0.222	0	CD4 cells
ATP5F1B	0	-1.18332	0.155	0.285	0	CD4 cells
ATP5F1D	0	-0.88417	0.261	0.39	0	CD4 cells
LSP1	0	-0.912573	0.439	0.568	0	CD4 cells
H2AFY	0	-1.19964	0.206	0.334	0	CD4 cells
CALM2	0	-1.02741	0.595	0.723	0	CD4 cells
MPHOSPH8	0	0.475871	0.393	0.265	0	CD4 cells
CHURC1	0	0.562058	0.367	0.239	0	CD4 cells
CNPY3	0	-1.24196	0.152	0.279	0	CD4 cells
TXN	0	-0.895936	0.304	0.431	0	CD4 cells
FAM49B	0	-0.933334	0.281	0.408	0	CD4 cells
UXT	0	0.362076	0.538	0.412	0	CD4 cells
SRSF9	0	-0.976301	0.228	0.354	0	CD4 cells
SEC61B	0	-0.882923	0.411	0.536	0	CD4 cells
MCL1	0	-1.04701	0.303	0.428	0	CD4 cells
BIN1	0	0.510194	0.299	0.174	0	CD4 cells
SYNE2	0	0.458134	0.327	0.202	0	CD4 cells
ADD3	0	0.541902	0.354	0.229	0	CD4 cells
PRKCB	0	-1.10294	0.17	0.295	0	CD4 cells
DDX24	0	0.330141	0.464	0.34	0	CD4 cells
RORA	0	0.559976	0.3	0.176	0	CD4 cells
HMGB2	0	-0.955299	0.408	0.531	0	CD4 cells
ATP5MC3	0	-1.04158	0.204	0.327	0	CD4 cells
EEF2	0	0.36802	0.843	0.72	0	CD4 cells
GLIPR1	0	-1.13357	0.168	0.291	0	CD4 cells
FLNA	0	-0.914471	0.264	0.386	0	CD4 cells
ATP5O	0	0.847119	0.254	0.132	0	CD4 cells
ANP32B	0	0.302848	0.497	0.376	0	CD4 cells
TPI1	0	-0.853611	0.387	0.508	0	CD4 cells
WDR83OS	0	-0.832387	0.309	0.43	0	CD4 cells
FAM107B	0	0.504745	0.349	0.228	0	CD4 cells
CNN2	0	0.60138	0.326	0.206	0	CD4 cells
VSIR	0	-1.40762	0.136	0.256	0	CD4 cells
BIRC3	0	0.0979836	0.26	0.141	0	CD4 cells
RSL1D1	0	0.487031	0.39	0.271	0	CD4 cells
BSG	0	-0.962936	0.239	0.358	0	CD4 cells
TOMM7	0	0.648121	0.925	0.807	0	CD4 cells
ARF6	0	-0.781333	0.354	0.472	0	CD4 cells
TMEM167A	0	-1.26383	0.133	0.25	0	CD4 cells
PRDX5	0	-0.897415	0.286	0.402	0	CD4 cells
LBH	0	0.519576	0.273	0.157	0	CD4 cells
COPE	0	-0.822043	0.353	0.469	0	CD4 cells
TNRC6B	0	0.397601	0.421	0.306	0	CD4 cells
SLC38A1	0	0.59047	0.28	0.166	0	CD4 cells
ZFP36L2	0	0.447649	0.711	0.597	0	CD4 cells
PLAC8	0	-1.18796	0.331	0.445	0	CD4 cells
REEP5	0	-0.956297	0.176	0.29	0	CD4 cells
HSPA5	0	-1.0697	0.293	0.406	0	CD4 cells
SERPINB1	0	-1.15769	0.216	0.329	0	CD4 cells
ENY2	0	-0.904516	0.23	0.343	0	CD4 cells
TRIR	0	-0.728315	0.274	0.387	0	CD4 cells
BST2	0	-0.878062	0.283	0.395	0	CD4 cells
IFI27L2	0	-1.0364	0.168	0.28	0	CD4 cells
C19orf43	0	0.644003	0.263	0.151	0	CD4 cells
PTP4A2	0	-0.742973	0.364	0.476	0	CD4 cells
LAMTOR5	0	-0.848225	0.248	0.36	0	CD4 cells
TOMM20	0	0.428168	0.417	0.305	0	CD4 cells
OAZ1	0	-1.15056	0.765	0.877	0	CD4 cells
YWHAE	0	-1.06375	0.17	0.282	0	CD4 cells
EML4	0	0.624302	0.293	0.182	0	CD4 cells
EIF2S3	0	0.431244	0.37	0.259	0	CD4 cells
MOB1A	0	-0.943893	0.198	0.308	0	CD4 cells
ARPC3	0	-0.831774	0.636	0.746	0	CD4 cells
NCF1	0	-1.51277	0.192	0.301	0	CD4 cells
PPP1CA	0	-0.725344	0.382	0.491	0	CD4 cells
LAMTOR2	0	-1.02476	0.167	0.275	0	CD4 cells
RNF181	0	-0.988115	0.177	0.285	0	CD4 cells
PDIA6	0	-1.1563	0.207	0.314	0	CD4 cells
USMG5	0	0.413181	0.273	0.166	0	CD4 cells
SPCS3	0	-1.11671	0.194	0.301	0	CD4 cells
C12orf75	0	-1.25016	0.183	0.29	0	CD4 cells
2024-09-09	0	0.40757	0.348	0.241	0	CD4 cells
S100A11	0	-1.39746	0.43	0.536	0	CD4 cells
HSPB1	0	0.333835	0.288	0.182	0	CD4 cells
SNRPN	0	0.448938	0.288	0.182	0	CD4 cells
MSN	0	-0.818738	0.285	0.39	0	CD4 cells
TNFAIP3	0	0.640689	0.324	0.219	0	CD4 cells
CASP1	0	-1.1024	0.147	0.252	0	CD4 cells
PGAM1	0	-0.925263	0.223	0.328	0	CD4 cells
ATP5PF	0	-0.897878	0.214	0.319	0	CD4 cells
CAPZA2	0	-0.956753	0.188	0.293	0	CD4 cells
RBX1	0	-0.751473	0.324	0.429	0	CD4 cells
COX5A	0	-0.846747	0.282	0.386	0	CD4 cells
SBDS	0	0.444917	0.346	0.242	0	CD4 cells
MTPN	0	-1.02782	0.181	0.285	0	CD4 cells
LCP1	0	-0.813827	0.402	0.506	0	CD4 cells
CAP1	0	-0.748707	0.356	0.459	0	CD4 cells
NDUFS6	0	-0.811227	0.264	0.367	0	CD4 cells
HMGN3	0	-0.810425	0.269	0.372	0	CD4 cells
RPL36A	0	0.769914	0.938	0.835	0	CD4 cells
PABPC1	0	0.389242	0.903	0.8	0	CD4 cells
RAP1B	0	-0.857135	0.384	0.487	0	CD4 cells
UQCRQ	0	-0.716509	0.418	0.52	0	CD4 cells
SELENOF	0	-0.99424	0.162	0.264	0	CD4 cells
SEM1	0	-0.961539	0.16	0.262	0	CD4 cells
VASP	0	-1.06164	0.158	0.259	0	CD4 cells
ACTR2	0	-0.791704	0.335	0.436	0	CD4 cells
C4orf48	0	-1.00235	0.181	0.282	0	CD4 cells
LAMTOR1	0	-0.847843	0.25	0.351	0	CD4 cells
SORL1	0	0.600391	0.259	0.159	0	CD4 cells
ATP6V1F	0	-0.786175	0.285	0.384	0	CD4 cells
NAA38	0	-0.836532	0.241	0.34	0	CD4 cells
FKBP1A	0	-0.973545	0.321	0.42	0	CD4 cells
CAPZA1	0	-0.722701	0.285	0.383	0	CD4 cells
SUPT4H1	0	-0.958144	0.17	0.268	0	CD4 cells
SUB1	0	-0.755517	0.66	0.758	0	CD4 cells
BTG1	0	0.242044	0.889	0.791	0	CD4 cells
TMBIM6	0	-0.759521	0.443	0.54	0	CD4 cells
COX17	0	-0.849109	0.233	0.33	0	CD4 cells
POLR2L	0	-0.704444	0.479	0.576	0	CD4 cells
RTN4	0	-0.806625	0.235	0.331	0	CD4 cells
P4HB	0	-0.88689	0.234	0.33	0	CD4 cells
GNAI2	0	-0.834452	0.254	0.35	0	CD4 cells
NEAT1	0	-1.52831	0.616	0.712	0	CD4 cells
COX8A	0	-0.701969	0.459	0.553	0	CD4 cells
VMP1	0	-1.0311	0.175	0.269	0	CD4 cells
SDCBP	0	-1.03306	0.208	0.302	0	CD4 cells
SH3BGRL	0	-0.732349	0.343	0.437	0	CD4 cells
CANX	0	-0.870539	0.187	0.28	0	CD4 cells
COX7B	0	-0.664532	0.467	0.56	0	CD4 cells
CMTM6	0	-0.91823	0.167	0.26	0	CD4 cells
COPS9	0	-0.800439	0.199	0.292	0	CD4 cells
FKBP2	0	-1.3186	0.189	0.281	0	CD4 cells
TSPO	0	-1.23827	0.44	0.532	0	CD4 cells
NFKBIA	0	-0.945072	0.362	0.453	0	CD4 cells
SELENOK	0	-0.871451	0.197	0.288	0	CD4 cells
SCP2	0	-0.791722	0.24	0.33	0	CD4 cells
TMBIM4	0	-0.700324	0.283	0.373	0	CD4 cells
GLRX	0	-0.883115	0.22	0.31	0	CD4 cells
BTF3	0	0.301687	0.899	0.809	0	CD4 cells
RPS10	0	0.81218	0.958	0.868	0	CD4 cells
CD164	0	-0.711983	0.276	0.366	0	CD4 cells
GSTO1	0	-0.897295	0.199	0.289	0	CD4 cells
SEC11A	0	-0.777796	0.266	0.356	0	CD4 cells
TMEM59	0	-0.841176	0.408	0.497	0	CD4 cells
PDIA3	0	-0.738179	0.35	0.439	0	CD4 cells
ARPC4	0	-0.715596	0.321	0.41	0	CD4 cells
MYDGF	0	-1.1605	0.194	0.283	0	CD4 cells
ATP5IF1	0	-0.757212	0.262	0.351	0	CD4 cells
SSR3	0	-1.08628	0.192	0.28	0	CD4 cells
ATP5PO	0	-0.664745	0.241	0.329	0	CD4 cells
HNRNPA1	0	0.308632	0.891	0.803	0	CD4 cells
SPCS2	0	-1.0463	0.37	0.457	0	CD4 cells
ARRB2	0	-0.942368	0.184	0.271	0	CD4 cells
OSTF1	0	-0.832852	0.223	0.31	0	CD4 cells
WSB1	0	-0.814081	0.198	0.285	0	CD4 cells
CD53	0	-0.630581	0.424	0.509	0	CD4 cells
PPP4C	0	-0.793355	0.187	0.272	0	CD4 cells
ATP5F1A	0	-0.871805	0.165	0.25	0	CD4 cells
ARF1	0	-0.645632	0.334	0.419	0	CD4 cells
RPL4	0	0.661244	0.957	0.872	0	CD4 cells
SEC61G	0	-0.655427	0.47	0.554	0	CD4 cells
CLTA	0	-0.856816	0.169	0.253	0	CD4 cells
HSP90B1	0	-1.18961	0.395	0.479	0	CD4 cells
MT2A	0	-0.925686	0.393	0.477	0	CD4 cells
RPS4Y1	0	0.669995	0.481	0.397	0	CD4 cells
GNB2	0	-0.819728	0.181	0.264	0	CD4 cells
PSME2	0	-0.72084	0.445	0.528	0	CD4 cells
COX7C	0	0.359079	0.917	0.835	0	CD4 cells
RHOG	0	-0.760233	0.244	0.326	0	CD4 cells
SCAND1	0	-0.618671	0.322	0.404	0	CD4 cells
IFI6	0	-1.28662	0.212	0.294	0	CD4 cells
NDUFS7	0	-0.737398	0.234	0.316	0	CD4 cells
ARPC5	0	-0.699886	0.423	0.504	0	CD4 cells
CALR	0	-0.773761	0.364	0.445	0	CD4 cells
LMAN2	0	-0.889531	0.223	0.304	0	CD4 cells
PSMB10	0	-0.824823	0.204	0.284	0	CD4 cells
RPL36AL	0	0.27188	0.904	0.826	0	CD4 cells
BRK1	0	-0.599647	0.367	0.445	0	CD4 cells
JUNB	0	0.488656	0.804	0.728	0	CD4 cells
RPSA	0	0.832101	0.979	0.903	0	CD4 cells
RABAC1	0	-0.691337	0.319	0.394	0	CD4 cells
PSMB9	0	-0.611642	0.466	0.54	0	CD4 cells
PSMA7	0	-0.522136	0.51	0.584	0	CD4 cells
H3F3A	0	-1.01657	0.835	0.908	0	CD4 cells
VAMP8	0	-0.701119	0.432	0.505	0	CD4 cells
RPLP0	0	0.538581	0.967	0.894	0	CD4 cells
UQCRB	0	0.209524	0.89	0.818	0	CD4 cells
MYL6	0	-0.706302	0.816	0.888	0	CD4 cells
FOS	0	-0.790825	0.462	0.534	0	CD4 cells
GUK1	0	-0.541755	0.478	0.548	0	CD4 cells
ARPC2	0	-0.664167	0.687	0.756	0	CD4 cells
COX6A1	0	-0.497592	0.532	0.6	0	CD4 cells
NDUFB2	0	-0.557702	0.45	0.515	0	CD4 cells
ATP6V0E1	0	-0.530539	0.507	0.571	0	CD4 cells
COX5B	0	-0.549916	0.563	0.626	0	CD4 cells
LAMTOR4	0	-0.635297	0.491	0.551	0	CD4 cells
UBB	0	-0.672507	0.733	0.792	0	CD4 cells
RPS17	0	0.85536	0.862	0.803	0	CD4 cells
PPIB	0	-0.728638	0.483	0.54	0	CD4 cells
RPL5	0	0.90343	0.979	0.922	0	CD4 cells
RPL23	0	0.527596	0.96	0.904	0	CD4 cells
GAPDH	0	-0.875684	0.79	0.841	0	CD4 cells
UBC	0	-0.506548	0.82	0.87	0	CD4 cells
RPL22	0	0.777801	0.976	0.926	0	CD4 cells
NACA	0	0.443824	0.949	0.899	0	CD4 cells
RPS5	0	0.714291	0.975	0.926	0	CD4 cells
UBL5	0	-0.447541	0.612	0.659	0	CD4 cells
EEF1D	0	0.354847	0.955	0.908	0	CD4 cells
ARPC1B	0	-0.494544	0.545	0.591	0	CD4 cells
COX6B1	0	-0.504015	0.66	0.706	0	CD4 cells
HMGN2	0	-0.576073	0.575	0.618	0	CD4 cells
S100A4	0	-0.929441	0.811	0.85	0	CD4 cells
RPL24	0	0.607345	0.977	0.94	0	CD4 cells
EMP3	0	-0.597853	0.69	0.726	0	CD4 cells
SERF2	0	-0.742535	0.914	0.95	0	CD4 cells
H3F3B	0	-0.705408	0.911	0.947	0	CD4 cells
SH3BGRL3	0	-0.841163	0.838	0.873	0	CD4 cells
RPS20	0	0.731114	0.984	0.949	0	CD4 cells
RPL7A	0	0.537897	0.978	0.943	0	CD4 cells
HCST	0	-0.648973	0.706	0.671	0	CD4 cells
RPL31	0	0.678483	0.982	0.949	0	CD4 cells
RPL10A	0	0.720925	0.983	0.951	0	CD4 cells
SSR4	0	-1.51457	0.651	0.683	0	CD4 cells
RPL38	0	0.795026	0.986	0.954	0	CD4 cells
CHCHD2	0	-0.387358	0.667	0.699	0	CD4 cells
TMSB4X	0	-0.256248	0.997	0.966	0	CD4 cells
CFL1	0	-0.578573	0.86	0.891	0	CD4 cells
RPS21	0	0.761421	0.988	0.959	0	CD4 cells
RPS26	0	0.634733	0.918	0.89	0	CD4 cells
COTL1	0	-1.10418	0.418	0.446	0	CD4 cells
RPL27	0	0.480257	0.975	0.947	0	CD4 cells
HNRNPA2B1	0	-0.343407	0.72	0.746	0	CD4 cells
RPL14	0	0.779595	0.99	0.967	0	CD4 cells
UQCR11	0	-0.385461	0.675	0.698	0	CD4 cells
MT-ND3	0	0.21134	0.989	0.967	0	CD4 cells
RPS7	0	0.51201	0.987	0.966	0	CD4 cells
RPL6	0	0.584219	0.986	0.966	0	CD4 cells
FTL	0	-1.8224	0.957	0.977	0	CD4 cells
HLA-C	0	-0.507989	0.955	0.935	0	CD4 cells
S100A6	0	-1.37709	0.875	0.856	0	CD4 cells
MT-CYB	0	0.216698	0.99	0.971	0	CD4 cells
TPT1	0	0.889879	0.993	0.976	0	CD4 cells
RPL29	0	0.550145	0.986	0.97	0	CD4 cells
HLA-B	0	-0.382814	0.985	0.969	0	CD4 cells
RPS11	0	0.173826	0.977	0.961	0	CD4 cells
PPIA	0	-0.348624	0.746	0.761	0	CD4 cells
RPS2	0	0.51048	0.993	0.978	0	CD4 cells
PFN1	0	-0.715088	0.904	0.919	0	CD4 cells
RPL7	0	0.453178	0.987	0.973	0	CD4 cells
RPS13	0	0.632977	0.986	0.972	0	CD4 cells
RPL18	0	0.641751	0.989	0.975	0	CD4 cells
RPS25	0	0.890822	0.993	0.98	0	CD4 cells
RPL23A	0	0.620694	0.991	0.978	0	CD4 cells
RPS16	0	0.69175	0.99	0.977	0	CD4 cells
RPL9	0	0.815786	0.99	0.978	0	CD4 cells
RPL30	0	0.956909	0.992	0.98	0	CD4 cells
RPL8	0	0.34983	0.986	0.974	0	CD4 cells
RPS4X	0	0.712227	0.991	0.98	0	CD4 cells
RPL27A	0	0.528799	0.992	0.981	0	CD4 cells
RPL12	0	0.55692	0.992	0.982	0	CD4 cells
RPS29	0	0.965284	0.996	0.986	0	CD4 cells
RPL36	0	0.731279	0.994	0.984	0	CD4 cells
RPL3	0	0.649193	0.993	0.983	0	CD4 cells
RPL15	0	0.278372	0.988	0.979	0	CD4 cells
RPS9	0	0.293879	0.987	0.978	0	CD4 cells
RPS8	0	0.763037	0.993	0.985	0	CD4 cells
RPL37	0	0.729166	0.993	0.985	0	CD4 cells
RPS23	0	0.666909	0.993	0.985	0	CD4 cells
RPL35	0	0.359712	0.991	0.983	0	CD4 cells
RPS3	0	0.70273	0.993	0.985	0	CD4 cells
RPL26	0	0.419282	0.992	0.984	0	CD4 cells
UBA52	0	0.229521	0.983	0.975	0	CD4 cells
RPL37A	0	0.488881	0.992	0.985	0	CD4 cells
RPL35A	0	0.671173	0.991	0.984	0	CD4 cells
FTH1	0	-1.20589	0.952	0.959	0	CD4 cells
FAU	0	0.334542	0.989	0.982	0	CD4 cells
RPS12	0	1.02437	0.995	0.989	0	CD4 cells
RPS6	0	0.815621	0.994	0.988	0	CD4 cells
RPL19	0	0.683282	0.993	0.987	0	CD4 cells
RPS3A	0	0.764309	0.994	0.989	0	CD4 cells
RPL21	0	0.657887	0.995	0.99	0	CD4 cells
HMGB1	0	-0.421243	0.793	0.798	0	CD4 cells
RPS15A	0	0.765927	0.995	0.99	0	CD4 cells
RPL11	0	0.756135	0.995	0.992	0	CD4 cells
RPL34	0	0.738215	0.998	0.995	0	CD4 cells
RPL39	0	0.533368	0.996	0.993	0	CD4 cells
MALAT1	0	0.322856	1	0.997	0	CD4 cells
B2M	0	-0.309185	1	0.997	0	CD4 cells
RPL18A	0	0.504178	0.994	0.991	0	CD4 cells
RPL13A	0	0.571322	0.996	0.993	0	CD4 cells
RPL28	0	0.57949	0.996	0.993	0	CD4 cells
MT-CO1	0	-0.522295	0.999	0.996	0	CD4 cells
MT-CO2	0	-0.243013	0.998	0.995	0	CD4 cells
RPS27	0	0.754381	0.998	0.996	0	CD4 cells
RPS27A	0	0.733227	0.996	0.994	0	CD4 cells
RPL32	0	0.78455	0.996	0.994	0	CD4 cells
RPS14	0	0.652167	0.996	0.994	0	CD4 cells
RPS18	0	0.712778	0.997	0.995	0	CD4 cells
RPLP2	0	0.693986	0.997	0.995	0	CD4 cells
RPS15	0	0.414462	0.995	0.993	0	CD4 cells
RPS28	0	0.692798	0.995	0.993	0	CD4 cells
EEF1A1	0	0.774209	0.998	0.997	0	CD4 cells
RPL10	0	0.657959	0.997	0.996	0	CD4 cells
RPL41	0	0.452016	0.997	0.998	0	CD4 cells
RPLP1	0	0.338073	0.997	0.998	0	CD4 cells
RPS19	0	0.454472	0.996	0.995	0	CD4 cells
ACTB	0	-0.766715	0.986	0.986	0	CD4 cells
RPL13	0	0.837918	0.998	0.998	0	CD4 cells
KIAA1551	5.98318e-306	0.522913	0.29	0.196	2.6965e-301	CD4 cells
NDUFA2	1.47537e-305	-0.652397	0.286	0.365	6.6492e-301	CD4 cells
IFITM2	2.69984e-302	-0.749632	0.609	0.607	1.21676e-297	CD4 cells
IFI16	1.38022e-301	-0.645542	0.275	0.357	6.22037e-297	CD4 cells
CLEC2B	3.02441e-297	-0.735774	0.287	0.359	1.36304e-292	CD4 cells
H1FX	4.03636e-297	-0.859862	0.269	0.348	1.81911e-292	CD4 cells
KLF2	9.182e-296	0.366078	0.517	0.408	4.13814e-291	CD4 cells
ANP32A	1.58448e-295	-0.734733	0.215	0.295	7.14092e-291	CD4 cells
CD99	1.45891e-294	-0.572736	0.441	0.495	6.57502e-290	CD4 cells
SRP14	1.47133e-293	-0.301376	0.774	0.786	6.63098e-289	CD4 cells
EVI2B	6.60592e-293	-0.632846	0.391	0.448	2.97716e-288	CD4 cells
CDC42	1.07507e-290	-0.420519	0.634	0.662	4.84514e-286	CD4 cells
PSMB6	5.72089e-290	-0.720258	0.227	0.305	2.57829e-285	CD4 cells
ANAPC11	2.80728e-287	-0.698161	0.243	0.32	1.26519e-282	CD4 cells
ATP5I	3.77638e-287	0.213148	0.288	0.19	1.70194e-282	CD4 cells
TGFB1	8.61167e-286	-0.736949	0.22	0.299	3.88111e-281	CD4 cells
TAF1D	1.93823e-285	0.422881	0.314	0.218	8.73521e-281	CD4 cells
SMDT1	4.80515e-285	0.360394	0.479	0.368	2.16559e-280	CD4 cells
SNRPD2	1.11276e-284	0.239881	0.725	0.608	5.01499e-280	CD4 cells
NDUFA1	1.87946e-282	-0.421609	0.535	0.579	8.47036e-278	CD4 cells
TRAPPC1	5.23632e-282	-0.539379	0.377	0.444	2.3599e-277	CD4 cells
DAZAP2	9.67886e-282	-0.51548	0.437	0.492	4.36207e-277	CD4 cells
RBM8A	3.59222e-281	-0.608115	0.299	0.373	1.61894e-276	CD4 cells
H2AFZ	4.01523e-279	-0.666154	0.43	0.482	1.80958e-274	CD4 cells
YBX1	5.49766e-279	-0.366147	0.728	0.744	2.47769e-274	CD4 cells
CDC42SE2	6.32731e-277	0.321649	0.444	0.329	2.85159e-272	CD4 cells
GYPC	6.83856e-276	0.242002	0.443	0.324	3.082e-271	CD4 cells
TTC3	1.97746e-274	0.43389	0.299	0.208	8.91203e-270	CD4 cells
MAP1LC3B	1.18172e-273	-0.686249	0.233	0.31	5.32578e-269	CD4 cells
ERH	7.21571e-273	-0.538154	0.358	0.425	3.25197e-268	CD4 cells
NDUFC2	8.22742e-273	-0.648243	0.268	0.341	3.70793e-268	CD4 cells
SELENOH	7.84701e-271	-0.755242	0.188	0.265	3.53649e-266	CD4 cells
PRR13	8.08804e-271	-0.483979	0.444	0.498	3.64512e-266	CD4 cells
SLC25A5	1.1904e-269	-0.604195	0.342	0.408	5.36488e-265	CD4 cells
PGLS	4.0198e-268	-0.803228	0.196	0.269	1.81164e-263	CD4 cells
TMED9	5.44327e-268	-0.833325	0.205	0.278	2.45317e-263	CD4 cells
MYL12B	9.51527e-265	-0.380748	0.659	0.678	4.28834e-260	CD4 cells
SRSF5	2.71975e-263	0.220298	0.769	0.661	1.22574e-258	CD4 cells
CKLF	4.19236e-263	-0.620299	0.275	0.35	1.88941e-258	CD4 cells
PSMB1	3.32682e-262	-0.516826	0.395	0.454	1.49933e-257	CD4 cells
PET100	2.37166e-261	-0.539977	0.361	0.427	1.06886e-256	CD4 cells
NDUFA11	8.01416e-261	-0.50578	0.414	0.471	3.61182e-256	CD4 cells
METTL9	6.2213e-260	-0.804751	0.221	0.291	2.80382e-255	CD4 cells
MTDH	1.12315e-259	-0.986935	0.362	0.418	5.06182e-255	CD4 cells
EIF1	3.20474e-259	-0.184261	0.975	0.974	1.44431e-254	CD4 cells
CHMP2A	5.49473e-259	-0.6882	0.224	0.298	2.47636e-254	CD4 cells
TUBA1B	6.74896e-256	-0.884327	0.369	0.424	3.04162e-251	CD4 cells
EIF4G2	1.59308e-255	-0.506949	0.346	0.417	7.1797e-251	CD4 cells
PIK3R1	1.16414e-254	0.256451	0.308	0.212	5.24656e-250	CD4 cells
TPM3	4.09554e-254	-0.459699	0.519	0.558	1.84578e-249	CD4 cells
HLA-A	1.66156e-251	-0.281678	0.971	0.945	7.4883e-247	CD4 cells
C14orf2	4.22742e-251	-0.0837832	0.318	0.21	1.90521e-246	CD4 cells
EIF3F	5.46181e-251	0.260635	0.617	0.503	2.46153e-246	CD4 cells
HSP90AB1	1.43623e-250	0.201011	0.657	0.534	6.47281e-246	CD4 cells
PCBP1	4.52418e-250	-0.51841	0.416	0.468	2.03896e-245	CD4 cells
TLN1	7.63283e-249	-0.792063	0.18	0.251	3.43996e-244	CD4 cells
RACK1	6.50429e-247	-0.160539	0.473	0.658	2.93135e-242	CD4 cells
NDUFA13	8.17961e-246	-0.472685	0.425	0.48	3.68639e-241	CD4 cells
CYCS	1.48874e-244	-0.555381	0.342	0.407	6.70947e-240	CD4 cells
TMEM258	1.13955e-243	-0.461784	0.512	0.551	5.13573e-239	CD4 cells
DUSP2	3.69958e-243	-0.82828	0.261	0.327	1.66732e-238	CD4 cells
COX7A2	7.56804e-243	-0.345819	0.65	0.668	3.41076e-238	CD4 cells
VPS29	7.17449e-241	-0.677982	0.225	0.295	3.2334e-236	CD4 cells
BZW1	8.50137e-241	-0.643089	0.253	0.322	3.8314e-236	CD4 cells
UQCR10	1.19478e-239	-0.433494	0.465	0.514	5.38465e-235	CD4 cells
AHNAK	2.80126e-237	-0.585523	0.252	0.327	1.26247e-232	CD4 cells
CFLAR	3.48456e-235	-0.696944	0.263	0.33	1.57042e-230	CD4 cells
CAST	6.0329e-231	-0.565742	0.306	0.373	2.71891e-226	CD4 cells
CYTIP	9.32028e-231	0.317956	0.358	0.261	4.20047e-226	CD4 cells
DRAP1	1.66196e-230	-0.512601	0.398	0.451	7.49014e-226	CD4 cells
ATP6AP2	9.31417e-230	-0.663228	0.249	0.314	4.19771e-225	CD4 cells
LSM3	1.31777e-228	-0.63509	0.252	0.318	5.93892e-224	CD4 cells
TMEM50A	3.1249e-221	-0.553381	0.296	0.361	1.40833e-216	CD4 cells
RAB7A	4.3225e-221	-0.648334	0.222	0.289	1.94807e-216	CD4 cells
ZFP36L1	2.7986e-220	-0.816665	0.21	0.274	1.26127e-215	CD4 cells
S100A10	6.60931e-220	-0.525112	0.65	0.632	2.97868e-215	CD4 cells
EIF3L	3.71511e-218	0.267106	0.512	0.404	1.67433e-213	CD4 cells
STAT3	1.18209e-217	0.394136	0.275	0.195	5.32745e-213	CD4 cells
IRF1	1.87973e-217	-0.569775	0.33	0.391	8.47156e-213	CD4 cells
GRB2	3.03775e-217	-0.694939	0.193	0.26	1.36905e-212	CD4 cells
MYO1G	2.05755e-216	-0.68183	0.186	0.253	9.27296e-212	CD4 cells
GDI2	1.06855e-215	-0.617653	0.272	0.334	4.81576e-211	CD4 cells
NEDD8	1.13983e-215	-0.409222	0.481	0.522	5.137e-211	CD4 cells
ROMO1	4.54407e-215	-0.607339	0.263	0.328	2.04792e-210	CD4 cells
TMED10	5.76171e-215	-0.681645	0.221	0.286	2.59669e-210	CD4 cells
RPS24	1.22418e-214	0.09462	0.991	0.987	5.51715e-210	CD4 cells
DNAJB6	1.11614e-213	-0.626602	0.251	0.316	5.03021e-209	CD4 cells
PCSK7	3.49754e-213	0.31596	0.364	0.27	1.57627e-208	CD4 cells
UQCRH	1.14285e-212	-0.395033	0.55	0.577	5.15061e-208	CD4 cells
TAPBP	2.9709e-212	-0.510179	0.331	0.391	1.33892e-207	CD4 cells
SNRPG	8.67112e-212	-0.493626	0.363	0.419	3.9079e-207	CD4 cells
HNRNPK	8.50834e-210	-0.330424	0.584	0.615	3.83454e-205	CD4 cells
YWHAZ	3.60614e-209	-0.362977	0.541	0.578	1.62522e-204	CD4 cells
ISG15	4.66694e-209	-0.834581	0.28	0.338	2.1033e-204	CD4 cells
NDUFB10	4.46527e-202	-0.515038	0.325	0.382	2.01241e-197	CD4 cells
JTB	6.97689e-201	-0.504506	0.397	0.444	3.14434e-196	CD4 cells
PHPT1	1.26304e-199	-0.641269	0.198	0.264	5.69225e-195	CD4 cells
FMNL1	1.9358e-199	-0.620956	0.208	0.272	8.72427e-195	CD4 cells
NDUFB1	5.27907e-199	-0.468554	0.448	0.487	2.37917e-194	CD4 cells
SQSTM1	1.8278e-197	-0.663703	0.194	0.258	8.23754e-193	CD4 cells
AURKAIP1	5.4613e-195	-0.565691	0.26	0.321	2.4613e-190	CD4 cells
LYAR	6.56414e-194	-0.553279	0.206	0.274	2.95832e-189	CD4 cells
XBP1	3.19618e-191	-0.942731	0.302	0.352	1.44045e-186	CD4 cells
SLIRP	5.96811e-190	-0.644977	0.216	0.277	2.68971e-185	CD4 cells
ANXA1	7.70237e-190	-0.341571	0.515	0.555	3.4713e-185	CD4 cells
TMEM243	6.05282e-189	0.313416	0.25	0.176	2.72788e-184	CD4 cells
HNRNPA3	2.19406e-188	-0.396709	0.464	0.505	9.88821e-184	CD4 cells
DDX18	2.63261e-187	0.29326	0.359	0.272	1.18647e-182	CD4 cells
SSR1	4.33119e-186	-0.649924	0.19	0.252	1.95198e-181	CD4 cells
GABPB1-AS1	3.85042e-184	0.319927	0.265	0.192	1.73531e-179	CD4 cells
ZNHIT1	5.73758e-184	-0.553301	0.238	0.3	2.58581e-179	CD4 cells
CSNK2B	1.05164e-183	-0.577134	0.232	0.293	4.73953e-179	CD4 cells
RNH1	1.1498e-182	-0.653242	0.212	0.271	5.18193e-178	CD4 cells
EIF3D	1.94776e-181	0.272228	0.397	0.307	8.77815e-177	CD4 cells
UBE2L3	8.26314e-181	-0.532238	0.285	0.341	3.72403e-176	CD4 cells
MT-ND2	1.44041e-176	0.126659	0.99	0.97	6.49165e-172	CD4 cells
PARK7	9.35085e-176	-0.436254	0.411	0.452	4.21424e-171	CD4 cells
SRSF3	2.32337e-174	-0.339175	0.532	0.564	1.0471e-169	CD4 cells
C1orf162	2.19484e-173	-0.735039	0.283	0.327	9.89173e-169	CD4 cells
FBL	1.41645e-172	0.296867	0.33	0.249	6.38367e-168	CD4 cells
PGK1	3.33762e-172	-0.467667	0.372	0.417	1.5042e-167	CD4 cells
SF3B6	8.59038e-172	-0.489999	0.309	0.362	3.87151e-167	CD4 cells
SNRPB	3.58021e-171	-0.487317	0.343	0.392	1.61353e-166	CD4 cells
ISG20	1.01415e-170	0.0347593	0.487	0.366	4.57056e-166	CD4 cells
GHITM	1.96032e-170	-0.538355	0.266	0.321	8.83478e-166	CD4 cells
UGP2	1.06349e-169	0.328647	0.257	0.186	4.79294e-165	CD4 cells
TAGLN2	6.00044e-168	-0.44692	0.411	0.455	2.70428e-163	CD4 cells
ANAPC16	1.04731e-167	0.186514	0.586	0.479	4.72003e-163	CD4 cells
SUMO2	1.48865e-166	-0.278387	0.652	0.661	6.70906e-162	CD4 cells
TCEB2	1.45515e-165	-0.0574787	0.29	0.205	6.55808e-161	CD4 cells
HSP90AA1	4.22404e-165	-0.373522	0.693	0.693	1.90369e-160	CD4 cells
RBM3	3.03373e-163	-0.355362	0.534	0.558	1.36724e-158	CD4 cells
UQCRFS1	1.01363e-162	-0.544029	0.246	0.301	4.56821e-158	CD4 cells
CCNI	4.30854e-162	0.198889	0.664	0.567	1.94177e-157	CD4 cells
MRPL52	1.39754e-161	-0.605002	0.21	0.265	6.29841e-157	CD4 cells
CCDC12	1.54769e-161	-0.558805	0.235	0.29	6.97512e-157	CD4 cells
APRT	7.08429e-161	0.205328	0.607	0.508	3.19275e-156	CD4 cells
N4BP2L2	1.3324e-160	0.20828	0.599	0.495	6.00485e-156	CD4 cells
ARHGDIA	1.64829e-160	-0.485818	0.287	0.34	7.4285e-156	CD4 cells
IGKC	5.54552e-160	-2.52261	0.417	0.3	2.49925e-155	CD4 cells
DHRS7	1.85934e-159	-0.630603	0.22	0.273	8.37965e-155	CD4 cells
PSMA2	2.34506e-158	-0.516052	0.259	0.314	1.05687e-153	CD4 cells
PRRC2C	9.49356e-158	0.245287	0.464	0.374	4.27856e-153	CD4 cells
C9orf78	6.3301e-157	0.223591	0.376	0.289	2.85285e-152	CD4 cells
PSMB7	6.23064e-156	-0.592744	0.198	0.252	2.80802e-151	CD4 cells
CYTH1	9.97834e-155	0.29898	0.268	0.198	4.49704e-150	CD4 cells
YWHAQ	1.51924e-154	-0.520427	0.273	0.326	6.8469e-150	CD4 cells
PSME1	1.37102e-153	-0.29451	0.677	0.685	6.17893e-149	CD4 cells
LY6E	2.6031e-153	-0.510666	0.52	0.527	1.17317e-148	CD4 cells
GPSM3	1.13074e-152	0.171656	0.601	0.492	5.09602e-148	CD4 cells
BANF1	3.56382e-152	-0.578248	0.214	0.268	1.60614e-147	CD4 cells
PPP1R18	5.55148e-152	-0.627384	0.206	0.258	2.50194e-147	CD4 cells
LITAF	1.0963e-151	-0.605298	0.373	0.401	4.9408e-147	CD4 cells
SF3B5	1.1666e-151	-0.42942	0.366	0.409	5.25762e-147	CD4 cells
TMED2	7.69594e-151	-0.581263	0.293	0.339	3.46841e-146	CD4 cells
OSTC	2.25783e-149	-0.570033	0.242	0.293	1.01756e-144	CD4 cells
UCP2	4.37079e-149	-0.438946	0.375	0.42	1.96983e-144	CD4 cells
NDUFS8	8.55882e-148	-0.552114	0.229	0.281	3.85729e-143	CD4 cells
HSD17B11	2.47668e-147	-0.585925	0.236	0.286	1.11619e-142	CD4 cells
CALM1	4.9813e-147	0.0635465	0.784	0.684	2.24497e-142	CD4 cells
RBMX	1.41693e-145	0.246804	0.396	0.314	6.38583e-141	CD4 cells
PRDX1	2.19794e-145	-0.519237	0.302	0.35	9.90566e-141	CD4 cells
PFDN2	2.90693e-145	-0.571181	0.206	0.259	1.31009e-140	CD4 cells
SKP1	1.08677e-144	0.164423	0.718	0.621	4.89784e-140	CD4 cells
LAPTM5	1.35446e-143	-0.37025	0.661	0.64	6.10426e-139	CD4 cells
NDUFA3	3.92876e-142	-0.382259	0.456	0.486	1.77061e-137	CD4 cells
NKTR	6.97012e-138	0.285608	0.366	0.289	3.14129e-133	CD4 cells
TMEM160	3.04936e-136	-0.527007	0.227	0.277	1.37429e-131	CD4 cells
PSMD8	1.45573e-134	-0.531521	0.246	0.293	6.5607e-130	CD4 cells
CRIP1	2.33816e-134	0.150845	0.43	0.346	1.05376e-129	CD4 cells
PLP2	9.8491e-134	0.21706	0.345	0.271	4.43879e-129	CD4 cells
ARHGEF1	1.90238e-133	0.219316	0.304	0.231	8.57366e-129	CD4 cells
PSMB8	3.44233e-133	-0.432633	0.351	0.391	1.55139e-128	CD4 cells
ENSA	1.54393e-132	-0.49936	0.257	0.304	6.95817e-128	CD4 cells
SPCS1	4.09485e-132	-0.557494	0.483	0.497	1.84547e-127	CD4 cells
IKZF1	1.49755e-131	0.239929	0.369	0.291	6.74917e-127	CD4 cells
HCLS1	1.9042e-130	-0.438395	0.314	0.359	8.58183e-126	CD4 cells
GADD45B	1.91522e-130	-0.55847	0.216	0.265	8.6315e-126	CD4 cells
FNBP1	2.04171e-129	0.231154	0.355	0.278	9.20157e-125	CD4 cells
IL2RG	2.51057e-129	0.0672344	0.49	0.381	1.13147e-124	CD4 cells
CRBN	2.8888e-128	0.255102	0.255	0.192	1.30193e-123	CD4 cells
HNRNPU	8.16174e-128	-0.33666	0.458	0.492	3.67833e-123	CD4 cells
VAPA	2.81517e-127	-0.436804	0.321	0.363	1.26874e-122	CD4 cells
ENO1	2.93932e-126	-0.362411	0.479	0.501	1.32469e-121	CD4 cells
SMCHD1	1.61211e-125	0.270548	0.353	0.281	7.26545e-121	CD4 cells
TIMP1	2.45605e-125	-0.98874	0.271	0.304	1.10689e-120	CD4 cells
TMCO1	6.75331e-125	-0.547341	0.22	0.267	3.04358e-120	CD4 cells
TRAM1	3.56473e-122	-0.564274	0.29	0.33	1.60655e-117	CD4 cells
ARID4B	3.67276e-120	0.231034	0.335	0.264	1.65524e-115	CD4 cells
PDCD4	4.77314e-120	0.198636	0.329	0.257	2.15116e-115	CD4 cells
STK17B	5.9193e-120	0.181672	0.489	0.401	2.66771e-115	CD4 cells
PSMA1	7.34735e-120	-0.432551	0.312	0.352	3.3113e-115	CD4 cells
SNRPD3	3.07754e-119	-0.518812	0.223	0.269	1.38699e-114	CD4 cells
TBC1D10C	2.82516e-118	0.0963289	0.367	0.281	1.27324e-113	CD4 cells
SFPQ	7.54213e-118	-0.425631	0.288	0.333	3.39909e-113	CD4 cells
TPR	1.58824e-116	0.292835	0.296	0.233	7.15786e-112	CD4 cells
C19orf53	5.76864e-116	0.17502	0.526	0.44	2.59981e-111	CD4 cells
SERP1	8.75364e-116	-0.346964	0.549	0.553	3.94509e-111	CD4 cells
SLC2A3	2.06225e-115	0.109232	0.313	0.242	9.29416e-111	CD4 cells
PSMD4	1.30961e-113	-0.521182	0.211	0.255	5.90216e-109	CD4 cells
MRPL41	1.56305e-113	-0.497708	0.231	0.275	7.04436e-109	CD4 cells
BAX	2.61991e-113	-0.394121	0.295	0.34	1.18074e-108	CD4 cells
ARL6IP1	1.26616e-112	-0.557432	0.229	0.271	5.70631e-108	CD4 cells
CSTB	1.43451e-112	-0.432662	0.393	0.419	6.46503e-108	CD4 cells
NDUFA6	3.95472e-112	-0.510416	0.229	0.272	1.78231e-107	CD4 cells
PAPOLA	2.24374e-109	-0.413673	0.295	0.335	1.01121e-104	CD4 cells
MRPL54	1.40028e-108	-0.467562	0.248	0.291	6.31079e-104	CD4 cells
ITGB1	3.24257e-106	0.373631	0.354	0.302	1.46136e-101	CD4 cells
UBE2D2	2.63311e-105	0.163687	0.443	0.361	1.18669e-100	CD4 cells
LRRFIP1	2.69967e-105	-0.372675	0.419	0.444	1.21669e-100	CD4 cells
SSR2	4.76094e-105	0.109387	0.625	0.529	2.14566e-100	CD4 cells
PA2G4	8.81465e-105	0.146038	0.382	0.307	3.97259e-100	CD4 cells
SRSF2	5.64976e-104	-0.362845	0.405	0.434	2.54623e-99	CD4 cells
NDUFB3	1.2387e-103	-0.498123	0.217	0.259	5.58256e-99	CD4 cells
POLR2K	4.42785e-102	-0.495348	0.216	0.258	1.99554e-97	CD4 cells
TRMT112	8.53886e-101	-0.376362	0.415	0.44	3.84829e-96	CD4 cells
UBXN1	1.73331e-100	0.165532	0.468	0.387	7.81166e-96	CD4 cells
RBM39	7.76189e-98	-0.264985	0.566	0.575	3.49813e-93	CD4 cells
KLF6	1.13446e-97	-0.24469	0.432	0.472	5.11279e-93	CD4 cells
HMGN1	1.7014e-97	0.0896626	0.589	0.49	7.66786e-93	CD4 cells
SUMO1	1.10645e-96	-0.370264	0.356	0.386	4.98656e-92	CD4 cells
ZNF706	2.72593e-95	-0.501254	0.264	0.299	1.22852e-90	CD4 cells
EPC1	4.66789e-95	0.178545	0.342	0.274	2.10372e-90	CD4 cells
ANKRD44	6.92175e-95	0.183334	0.324	0.258	3.1195e-90	CD4 cells
BCAP31	2.35046e-94	-0.47391	0.243	0.28	1.05931e-89	CD4 cells
SRI	7.73793e-94	-0.485737	0.234	0.272	3.48733e-89	CD4 cells
ATF4	6.59415e-92	-0.47354	0.239	0.277	2.97185e-87	CD4 cells
RWDD1	5.85871e-91	0.178346	0.363	0.297	2.6404e-86	CD4 cells
ECH1	1.28141e-90	-0.485658	0.222	0.259	5.77508e-86	CD4 cells
GTF3A	1.30409e-90	0.141479	0.467	0.386	5.87726e-86	CD4 cells
HNRNPD	3.00641e-90	-0.437784	0.236	0.276	1.35493e-85	CD4 cells
PPP1R15A	4.70052e-90	-0.349779	0.27	0.316	2.11843e-85	CD4 cells
MRPL33	5.94251e-88	-0.42618	0.266	0.302	2.67817e-83	CD4 cells
HNRNPA0	7.49079e-88	0.132513	0.448	0.37	3.37595e-83	CD4 cells
SNRPB2	1.09789e-87	-0.362416	0.336	0.369	4.94799e-83	CD4 cells
AP2M1	1.89943e-87	-0.461666	0.235	0.271	8.56033e-83	CD4 cells
CMPK1	4.46729e-86	0.143076	0.326	0.26	2.01332e-81	CD4 cells
ALKBH7	5.14321e-86	0.199547	0.27	0.215	2.31794e-81	CD4 cells
RNF7	1.19356e-85	-0.446759	0.221	0.258	5.37915e-81	CD4 cells
SNRPE	4.04716e-84	-0.41644	0.32	0.348	1.82398e-79	CD4 cells
EIF4A1	2.53035e-83	-0.393111	0.262	0.298	1.14038e-78	CD4 cells
PSMA3-AS1	8.60054e-83	0.187103	0.319	0.259	3.87609e-78	CD4 cells
IK	4.71322e-82	0.168549	0.311	0.251	2.12415e-77	CD4 cells
PRDX6	1.97087e-81	-0.406226	0.295	0.327	8.88234e-77	CD4 cells
RPS27L	2.9336e-79	-0.270317	0.473	0.493	1.32212e-74	CD4 cells
POLR2J	5.6087e-79	-0.405963	0.255	0.289	2.52773e-74	CD4 cells
TCF25	8.67264e-79	-0.366883	0.342	0.371	3.90859e-74	CD4 cells
WAS	2.87074e-78	-0.45014	0.223	0.256	1.29378e-73	CD4 cells
VPS28	1.39691e-77	-0.351374	0.32	0.35	6.2956e-73	CD4 cells
PFDN5	3.50068e-77	0.0327855	0.945	0.905	1.57769e-72	CD4 cells
VAMP5	1.16172e-76	-0.590195	0.236	0.263	5.23565e-72	CD4 cells
CXCR4	1.91261e-76	-0.141431	0.694	0.571	8.61975e-72	CD4 cells
NDUFS5	5.07311e-76	0.0992056	0.568	0.483	2.28635e-71	CD4 cells
SLC25A3	7.07119e-76	-0.32978	0.429	0.442	3.18684e-71	CD4 cells
EIF5	2.26353e-75	-0.375963	0.256	0.292	1.02013e-70	CD4 cells
PKM	4.04032e-75	-0.450808	0.338	0.357	1.82089e-70	CD4 cells
HSPD1	4.91623e-75	0.04326	0.251	0.199	2.21565e-70	CD4 cells
HNRNPC	6.23331e-75	-0.23676	0.54	0.548	2.80923e-70	CD4 cells
WIPF1	9.46227e-75	-0.368856	0.302	0.331	4.26446e-70	CD4 cells
NDUFB11	1.29285e-73	-0.283784	0.471	0.482	5.8266e-69	CD4 cells
CUTA	2.07167e-73	0.0799581	0.506	0.424	9.33662e-69	CD4 cells
2024-09-07	3.87972e-73	-0.338417	0.528	0.524	1.74851e-68	CD4 cells
LSM7	9.69366e-73	-0.32818	0.398	0.417	4.36874e-68	CD4 cells
PNRC1	1.02994e-72	0.12429	0.645	0.576	4.64171e-68	CD4 cells
CD247	3.82871e-71	-0.409463	0.327	0.243	1.72552e-66	CD4 cells
FAM96B	5.63173e-71	-0.400029	0.246	0.278	2.53811e-66	CD4 cells
MIF	1.01757e-70	0.0841764	0.512	0.437	4.58597e-66	CD4 cells
MBNL1	3.33709e-70	0.188358	0.485	0.418	1.50396e-65	CD4 cells
TMSB10	4.15461e-70	-0.0878706	0.996	0.987	1.8724e-65	CD4 cells
SNRPD1	6.96699e-70	-0.422927	0.267	0.295	3.13989e-65	CD4 cells
C4orf3	1.88931e-69	-0.302195	0.431	0.444	8.51474e-65	CD4 cells
MT-ATP6	3.77856e-69	0.0716065	0.983	0.968	1.70292e-64	CD4 cells
FUS	1.40106e-68	0.0965953	0.55	0.471	6.31432e-64	CD4 cells
CASP4	3.13584e-68	-0.416748	0.238	0.269	1.41326e-63	CD4 cells
C1QBP	7.34107e-68	0.0818019	0.293	0.238	3.30848e-63	CD4 cells
GMFG	1.25474e-67	-0.234502	0.726	0.69	5.65488e-63	CD4 cells
ZRANB2	6.50262e-67	0.140863	0.271	0.22	2.9306e-62	CD4 cells
HBA2	1.52043e-66	-1.13961	0.389	0.337	6.85226e-62	CD4 cells
EIF1B	2.00834e-66	-0.40569	0.229	0.26	9.05121e-62	CD4 cells
FKBP8	3.82786e-66	-0.353	0.3	0.327	1.72514e-61	CD4 cells
ABRACL	5.80302e-66	0.0986848	0.382	0.316	2.61531e-61	CD4 cells
UBE2I	3.63387e-65	-0.350746	0.287	0.314	1.63771e-60	CD4 cells
FIS1	1.40828e-64	-0.367589	0.287	0.314	6.34684e-60	CD4 cells
RPL22L1	2.17549e-64	-0.477299	0.253	0.28	9.80451e-60	CD4 cells
SAP18	2.87134e-63	-0.277163	0.474	0.478	1.29405e-58	CD4 cells
DNAJA1	4.7261e-63	-0.37671	0.239	0.271	2.12996e-58	CD4 cells
EDF1	3.41275e-62	-0.184397	0.652	0.644	1.53806e-57	CD4 cells
H2AFV	1.30815e-61	-0.384673	0.287	0.313	5.89558e-57	CD4 cells
MT-CO3	1.68942e-61	-0.0891612	0.998	0.993	7.61387e-57	CD4 cells
TUFM	1.9287e-61	-0.372581	0.274	0.301	8.69226e-57	CD4 cells
ALDOA	4.18079e-61	0.0363787	0.349	0.292	1.8842e-56	CD4 cells
TBCB	6.95593e-61	-0.407922	0.229	0.258	3.1349e-56	CD4 cells
GZMM	8.55416e-60	-0.733939	0.307	0.303	3.85519e-55	CD4 cells
ACTR3	2.59901e-58	-0.299888	0.406	0.42	1.17132e-53	CD4 cells
PCBP2	9.03525e-58	-0.218094	0.531	0.532	4.07201e-53	CD4 cells
RSRP1	2.1615e-57	0.108211	0.403	0.34	9.74143e-53	CD4 cells
RNMT	8.7444e-57	0.12347	0.29	0.24	3.94093e-52	CD4 cells
HBB	1.18345e-55	-1.18851	0.55	0.505	5.33356e-51	CD4 cells
CCNL1	1.69129e-55	-0.28435	0.419	0.434	7.62231e-51	CD4 cells
PRPF38B	2.66154e-54	0.113926	0.36	0.305	1.1995e-49	CD4 cells
LIMD2	1.59108e-53	0.0289134	0.623	0.531	7.17067e-49	CD4 cells
POLR1D	1.65653e-52	0.10593	0.332	0.279	7.46564e-48	CD4 cells
CD47	5.35478e-52	-0.324305	0.334	0.353	2.41329e-47	CD4 cells
C1orf56	5.86175e-52	-0.0248159	0.327	0.273	2.64178e-47	CD4 cells
FYB1	2.96456e-51	0.241693	0.318	0.277	1.33607e-46	CD4 cells
SIGIRR	3.88301e-51	0.050888	0.27	0.22	1.74999e-46	CD4 cells
MGST3	7.61674e-51	-0.398283	0.25	0.274	3.43271e-46	CD4 cells
SET	2.56845e-50	-0.237463	0.466	0.478	1.15755e-45	CD4 cells
JUND	3.44266e-50	-0.332786	0.436	0.461	1.55154e-45	CD4 cells
SLTM	3.78857e-50	-0.354479	0.225	0.252	1.70743e-45	CD4 cells
LUC7L3	5.96356e-50	0.11914	0.338	0.287	2.68766e-45	CD4 cells
PTPRC	3.91078e-48	0.0169205	0.777	0.668	1.76251e-43	CD4 cells
GADD45GIP1	5.3665e-48	-0.377547	0.265	0.286	2.41857e-43	CD4 cells
CHCHD10	1.15848e-47	-0.432676	0.236	0.258	5.22103e-43	CD4 cells
PNN	1.48378e-47	0.061587	0.344	0.289	6.6871e-43	CD4 cells
MED10	4.49196e-47	0.0632022	0.277	0.228	2.02444e-42	CD4 cells
ZNF207	1.41898e-46	-0.32109	0.264	0.288	6.39504e-42	CD4 cells
ARL6IP4	1.71746e-46	-0.214145	0.5	0.503	7.74027e-42	CD4 cells
TUBB	2.27727e-46	-0.665274	0.265	0.282	1.02632e-41	CD4 cells
CCND3	4.00406e-46	-0.0127085	0.414	0.345	1.80455e-41	CD4 cells
ISCU	1.88455e-45	0.0301386	0.368	0.308	8.4933e-41	CD4 cells
UBE2D3	2.76946e-43	-0.186643	0.584	0.576	1.24814e-38	CD4 cells
DDX6	1.57685e-42	0.0431896	0.367	0.311	7.10657e-38	CD4 cells
CORO1A	2.3483e-42	-0.183169	0.762	0.721	1.05833e-37	CD4 cells
SRRM2	1.03063e-41	-0.270985	0.346	0.362	4.64485e-37	CD4 cells
TSC22D3	1.29945e-41	-0.00957529	0.657	0.577	5.85634e-37	CD4 cells
TECR	1.35289e-41	0.0230866	0.261	0.217	6.09719e-37	CD4 cells
PTMA	1.32605e-40	-0.131763	0.992	0.989	5.97623e-36	CD4 cells
YPEL5	3.06957e-40	-0.301446	0.323	0.342	1.38339e-35	CD4 cells
SON	2.86639e-39	0.0524769	0.64	0.565	1.29182e-34	CD4 cells
MZT2B	6.99698e-38	0.0587047	0.468	0.411	3.1534e-33	CD4 cells
MT-ND4	7.62651e-38	-0.0959455	0.995	0.987	3.43712e-33	CD4 cells
KRTCAP2	2.47434e-37	-0.396261	0.35	0.357	1.11514e-32	CD4 cells
PAIP2	3.04322e-37	-0.262869	0.372	0.382	1.37152e-32	CD4 cells
CD44	3.33987e-37	-0.00696852	0.53	0.453	1.50521e-32	CD4 cells
ARGLU1	1.16974e-36	0.06235	0.461	0.401	5.27178e-32	CD4 cells
TMEM219	2.18597e-36	-0.3449	0.245	0.263	9.85173e-32	CD4 cells
EZR	6.02885e-36	-0.304738	0.246	0.266	2.71708e-31	CD4 cells
ATRAID	1.31253e-35	-0.39864	0.236	0.253	5.9153e-31	CD4 cells
MT-ND5	3.7304e-35	-0.230585	0.853	0.816	1.68121e-30	CD4 cells
STK17A	8.77932e-35	-0.0732885	0.317	0.263	3.95666e-30	CD4 cells
NDUFA4	1.16408e-34	-0.200311	0.657	0.629	5.24629e-30	CD4 cells
TMEM14B	1.3263e-34	0.00919272	0.288	0.244	5.97738e-30	CD4 cells
MDH2	1.54912e-34	-0.335825	0.24	0.259	6.98155e-30	CD4 cells
OST4	2.30618e-34	0.0365967	0.784	0.719	1.03935e-29	CD4 cells
MYCBP2	4.37465e-34	0.111528	0.253	0.217	1.97157e-29	CD4 cells
SNRPF	7.85254e-34	0.0293576	0.369	0.316	3.53898e-29	CD4 cells
EIF5B	8.97811e-33	0.060756	0.287	0.248	4.04626e-28	CD4 cells
EIF3A	2.49283e-31	-0.276434	0.264	0.283	1.12347e-26	CD4 cells
NDUFB8	4.37348e-31	-0.235748	0.401	0.404	1.97104e-26	CD4 cells
ANXA6	1.03546e-30	-0.352688	0.289	0.298	4.66661e-26	CD4 cells
MBP	1.08578e-30	-0.430488	0.244	0.255	4.89339e-26	CD4 cells
GABARAPL2	1.56483e-30	-0.268287	0.318	0.329	7.05237e-26	CD4 cells
MRPL20	2.4969e-30	-0.308063	0.261	0.277	1.1253e-25	CD4 cells
YWHAB	1.03004e-29	-0.159464	0.542	0.536	4.64219e-25	CD4 cells
PCNP	1.17563e-29	0.0479128	0.302	0.261	5.29831e-25	CD4 cells
CAPZB	8.55273e-29	-0.226174	0.444	0.44	3.85454e-24	CD4 cells
ALOX5AP	1.73e-28	-0.470757	0.276	0.284	7.79677e-24	CD4 cells
SRRM1	8.5459e-28	0.047344	0.487	0.43	3.85147e-23	CD4 cells
NUCKS1	2.89346e-26	-0.00426447	0.346	0.301	1.30403e-21	CD4 cells
EID1	5.11528e-26	-0.198435	0.417	0.421	2.30536e-21	CD4 cells
EIF3G	9.86275e-26	-0.00858991	0.52	0.457	4.44494e-21	CD4 cells
PSMC5	1.59515e-25	0.0297715	0.285	0.247	7.18902e-21	CD4 cells
DDT	4.95746e-25	-0.26141	0.304	0.315	2.23423e-20	CD4 cells
RSL24D1	5.02259e-25	0.0312595	0.514	0.454	2.26358e-20	CD4 cells
RARRES3	7.53889e-25	-0.223267	0.497	0.405	3.39763e-20	CD4 cells
LSM5	1.98549e-24	0.00390725	0.318	0.277	8.9482e-20	CD4 cells
ORMDL1	2.97473e-24	0.0452616	0.305	0.266	1.34065e-19	CD4 cells
MINOS1	3.53221e-24	-0.231917	0.373	0.377	1.5919e-19	CD4 cells
NDUFB4	7.49087e-24	-0.279611	0.368	0.368	3.37598e-19	CD4 cells
ANXA11	1.08608e-23	0.0259554	0.302	0.264	4.89474e-19	CD4 cells
SLC25A6	1.11767e-23	-0.128648	0.772	0.74	5.03714e-19	CD4 cells
ATRX	1.7602e-23	0.0615313	0.33	0.291	7.93285e-19	CD4 cells
ARL6IP5	1.97609e-23	0.0338852	0.514	0.456	8.90582e-19	CD4 cells
NDUFB9	4.50889e-23	-0.225884	0.415	0.411	2.03207e-18	CD4 cells
GNAS	4.68899e-22	-0.219846	0.396	0.403	2.11323e-17	CD4 cells
HNRNPR	1.08957e-21	-0.285622	0.262	0.272	4.91048e-17	CD4 cells
MORF4L1	1.77408e-21	-0.16561	0.506	0.496	7.99544e-17	CD4 cells
HLA-F	2.67584e-21	-0.0483309	0.408	0.351	1.20595e-16	CD4 cells
AKAP13	2.95949e-21	-0.258811	0.283	0.293	1.33378e-16	CD4 cells
DPP7	1.54422e-20	-0.273902	0.262	0.272	6.95951e-16	CD4 cells
GPBP1	2.72682e-20	0.0237566	0.32	0.282	1.22892e-15	CD4 cells
TAF7	2.51336e-19	-0.0112314	0.286	0.25	1.13272e-14	CD4 cells
MDM4	5.35125e-19	-0.281951	0.283	0.291	2.4117e-14	CD4 cells
PPIG	9.14311e-19	0.0262981	0.315	0.28	4.12062e-14	CD4 cells
CSNK1A1	1.50357e-18	-0.250297	0.25	0.261	6.77627e-14	CD4 cells
KTN1	3.51885e-18	0.044572	0.313	0.28	1.58587e-13	CD4 cells
RANBP1	5.3497e-18	-0.330863	0.261	0.266	2.411e-13	CD4 cells
HNRNPH1	7.05692e-18	-0.186121	0.463	0.462	3.18041e-13	CD4 cells
TRA2A	9.096e-18	-0.249683	0.254	0.264	4.09939e-13	CD4 cells
SF3B2	2.28693e-17	-0.221825	0.306	0.312	1.03068e-12	CD4 cells
RNPS1	2.62923e-17	-0.261305	0.252	0.26	1.18494e-12	CD4 cells
PPP1CB	2.6454e-17	-0.204857	0.299	0.308	1.19223e-12	CD4 cells
ELF1	3.05221e-17	0.00673686	0.368	0.327	1.37557e-12	CD4 cells
DEK	1.55494e-16	-0.279776	0.308	0.31	7.0078e-12	CD4 cells
SNU13	5.625e-16	-0.195837	0.386	0.384	2.53508e-11	CD4 cells
TAX1BP1	1.03014e-15	-0.20955	0.302	0.309	4.64266e-11	CD4 cells
EMB	1.0899e-15	0.0117946	0.261	0.231	4.91194e-11	CD4 cells
KMT2E	1.31113e-15	0.0117074	0.389	0.347	5.90898e-11	CD4 cells
HP1BP3	6.88567e-15	-0.00251452	0.289	0.257	3.10323e-10	CD4 cells
TMA7	8.56228e-15	0.00307597	0.883	0.844	3.85885e-10	CD4 cells
C19orf70	1.2069e-14	-0.2389	0.282	0.287	5.43925e-10	CD4 cells
EIF5A	6.62151e-14	-0.25866	0.412	0.403	2.98418e-09	CD4 cells
CDC37	2.07196e-13	-0.231874	0.264	0.269	9.33792e-09	CD4 cells
CD37	2.71252e-13	-0.422726	0.652	0.589	1.22248e-08	CD4 cells
DDX5	3.26513e-13	0.00393854	0.918	0.878	1.47153e-08	CD4 cells
HBA1	3.79724e-13	-1.349	0.334	0.309	1.71134e-08	CD4 cells
CIRBP	3.84861e-13	-0.0375266	0.734	0.662	1.73449e-08	CD4 cells
MT-ND4L	1.12898e-12	0.0108468	0.482	0.43	5.0881e-08	CD4 cells
DUT	2.93604e-12	-0.320415	0.277	0.279	1.32321e-07	CD4 cells
HNRNPF	5.99765e-12	-0.197639	0.323	0.324	2.70302e-07	CD4 cells
RAP1A	8.87132e-12	-0.00770602	0.341	0.306	3.99812e-07	CD4 cells
SCAF11	4.06902e-11	-0.171994	0.329	0.33	1.83383e-06	CD4 cells
TBCA	4.34995e-11	-0.124151	0.464	0.456	1.96044e-06	CD4 cells
SEC62	4.59471e-11	-0.305349	0.473	0.447	2.07075e-06	CD4 cells
RNASET2	7.58693e-11	-0.355899	0.404	0.384	3.41928e-06	CD4 cells
RNF213	9.15753e-11	-0.0856786	0.381	0.338	4.12712e-06	CD4 cells
DAD1	1.15128e-10	-0.0682671	0.424	0.377	5.18857e-06	CD4 cells
DNAJC8	1.33986e-10	-0.224926	0.269	0.272	6.03846e-06	CD4 cells
SSB	2.14217e-10	-0.0242431	0.29	0.261	9.65434e-06	CD4 cells
COX4I1	3.6377e-10	-0.00182295	0.88	0.841	1.63944e-05	CD4 cells
ITM2B	4.02458e-09	-0.0482057	0.824	0.763	0.00018138	CD4 cells
SF3B1	5.34059e-09	-0.152229	0.306	0.308	0.00024069	CD4 cells
EIF1AX	5.67963e-09	-0.186493	0.308	0.309	0.000255969	CD4 cells
UFC1	7.3047e-09	-0.192799	0.336	0.332	0.000329208	CD4 cells
BTG2	8.69922e-09	-0.313382	0.266	0.267	0.000392057	CD4 cells
DYNLRB1	9.32371e-09	-0.19927	0.297	0.296	0.000420201	CD4 cells
UBXN4	1.03449e-08	-0.241314	0.269	0.27	0.000466224	CD4 cells
MT-ND1	1.05202e-08	-0.0659347	0.95	0.914	0.000474125	CD4 cells
MYH9	1.14365e-08	0.00834167	0.285	0.26	0.00051542	CD4 cells
HNRNPH3	2.31014e-08	-0.0340471	0.268	0.244	0.00104113	CD4 cells
RTF1	3.25163e-08	-0.204544	0.246	0.25	0.00146544	CD4 cells
PTGES3	5.27894e-08	-0.0357674	0.473	0.427	0.00237911	CD4 cells
ATP6V1G1	5.36893e-08	-0.117236	0.625	0.587	0.00241967	CD4 cells
CNBP	5.79427e-08	-0.00955289	0.523	0.476	0.00261136	CD4 cells
VDAC2	9.54701e-08	-0.194324	0.251	0.253	0.00430265	CD4 cells
NCL	1.93857e-07	-0.0976528	0.501	0.452	0.00873676	CD4 cells
C9orf16	2.13768e-07	-0.140544	0.428	0.416	0.00963411	CD4 cells
NCOR1	2.27084e-07	-0.0163163	0.257	0.236	0.0102342	CD4 cells
SRSF11	2.93085e-07	-0.0079769	0.365	0.335	0.0132088	CD4 cells
SRSF10	6.07492e-07	-0.0300358	0.261	0.239	0.0273785	CD4 cells
KRT10	6.57961e-07	-0.209148	0.369	0.355	0.029653	CD4 cells
PIP4K2A	8.10045e-07	-0.304151	0.256	0.251	0.0365071	CD4 cells
TUBA1A	9.47416e-07	-0.204566	0.286	0.284	0.0426981	CD4 cells
EIF3M	1.19177e-06	-0.0400058	0.402	0.365	0.0537107	CD4 cells
LSM8	1.53076e-06	-0.162689	0.299	0.297	0.0689881	CD4 cells
CHMP4A	2.83476e-06	-0.194673	0.291	0.288	0.127757	CD4 cells
LDHA	2.89488e-06	-0.171257	0.427	0.409	0.130466	CD4 cells
SRP9	3.57813e-06	-0.165779	0.351	0.342	0.161259	CD4 cells
EIF3K	3.78708e-06	0.00108018	0.703	0.653	0.170676	CD4 cells
CELF2	4.06562e-06	-0.136886	0.36	0.352	0.183229	CD4 cells
WASF2	5.00904e-06	-0.203962	0.257	0.256	0.225747	CD4 cells
JUN	8.56524e-06	-0.0954907	0.515	0.487	0.386018	CD4 cells
MRPL57	1.3075e-05	-0.0722744	0.272	0.249	0.589265	CD4 cells
DDX3X	1.49335e-05	-0.140192	0.335	0.33	0.673023	CD4 cells
CLK1	4.25011e-05	-0.161951	0.269	0.268	1	CD4 cells
PPP1CC	5.25011e-05	-0.165578	0.251	0.252	1	CD4 cells
PPP2R5C	5.30825e-05	-0.137177	0.451	0.404	1	CD4 cells
EIF2S2	5.63419e-05	-0.0382427	0.32	0.297	1	CD4 cells
MRPS21	6.0998e-05	-0.0375927	0.353	0.326	1	CD4 cells
C8orf59	8.73625e-05	-0.0576726	0.316	0.291	1	CD4 cells
TMEM230	8.89719e-05	-0.184595	0.3	0.293	1	CD4 cells
HNRNPDL	0.000133859	-0.0923055	0.664	0.625	1	CD4 cells
RAC2	0.000187783	-0.086221	0.544	0.492	1	CD4 cells
PYURF	0.000202968	-0.186846	0.296	0.289	1	CD4 cells
CCDC85B	0.000213543	-0.164605	0.34	0.331	1	CD4 cells
HIGD2A	0.000238854	-0.129241	0.47	0.447	1	CD4 cells
CBX3	0.000264218	-0.0348733	0.332	0.308	1	CD4 cells
DDIT4	0.000337016	-0.179617	0.291	0.266	1	CD4 cells
ACTG1	0.000438887	-0.117567	0.827	0.781	1	CD4 cells
RBM25	0.000514543	-0.140746	0.319	0.314	1	CD4 cells
SSBP1	0.000555829	-0.0641034	0.367	0.337	1	CD4 cells
VIM	0.000561339	-0.311196	0.767	0.661	1	CD4 cells
VAMP2	0.000615818	-0.0853827	0.601	0.544	1	CD4 cells
C11orf58	0.000696762	-0.0423498	0.462	0.424	1	CD4 cells
U2SURP	0.00142477	-0.0554872	0.263	0.245	1	CD4 cells
DSTN	0.00156253	-0.25341	0.297	0.286	1	CD4 cells
CSDE1	0.00191202	-0.0382214	0.376	0.35	1	CD4 cells
SUN2	0.00195181	-0.1572	0.272	0.246	1	CD4 cells
CALM3	0.00260924	-0.160934	0.35	0.337	1	CD4 cells
RSRC2	0.00339468	-0.146322	0.252	0.25	1	CD4 cells
PPDPF	0.00500727	-0.0593383	0.757	0.699	1	CD4 cells
COX14	0.00649275	-0.0883703	0.282	0.261	1	CD4 cells
BUB3	0.00727333	-0.114408	0.251	0.232	1	CD4 cells
ZC3H15	0.00995286	-0.141357	0.262	0.258	1	CD4 cells
CCL5.1	0	2.37247	0.99	0.294	0	CD8 cells
GZMA.1	0	1.89836	0.888	0.243	0	CD8 cells
CST7.1	0	1.82257	0.88	0.236	0	CD8 cells
NKG7.1	0	1.73977	0.973	0.336	0	CD8 cells
GZMH.1	0	2.6393	0.765	0.159	0	CD8 cells
CD3D.1	0	2.10016	0.901	0.302	0	CD8 cells
IL32.1	0	1.97116	0.965	0.388	0	CD8 cells
TRAC.1	0	2.0294	0.807	0.275	0	CD8 cells
CD3E.1	0	1.7568	0.79	0.299	0	CD8 cells
CTSW.1	0	1.36032	0.746	0.258	0	CD8 cells
CD8A	0	3.52647	0.551	0.069	0	CD8 cells
CD8B	0	3.55833	0.517	0.059	0	CD8 cells
CCL4.1	0	2.04476	0.609	0.17	0	CD8 cells
CD3G.1	0	1.99467	0.623	0.199	0	CD8 cells
GZMM.1	0	1.79124	0.627	0.205	0	CD8 cells
CD2.1	0	1.82183	0.657	0.243	0	CD8 cells
DUSP2.1	0	2.15607	0.629	0.218	0	CD8 cells
TRBC2.1	0	1.75486	0.713	0.31	0	CD8 cells
KLRD1.1	0	1.36659	0.586	0.183	0	CD8 cells
TRGC2	0	2.78091	0.465	0.073	0	CD8 cells
LYAR.1	0	2.0888	0.549	0.172	0	CD8 cells
C12orf75.1	0	1.75279	0.549	0.184	0	CD8 cells
FCER1G.1	0	-4.04674	0.094	0.452	0	CD8 cells
KLRG1	0	2.67703	0.435	0.083	0	CD8 cells
GZMK	0	2.79947	0.436	0.088	0	CD8 cells
FGFBP2.1	0	1.58145	0.479	0.133	0	CD8 cells
PRF1.1	0	0.818084	0.512	0.179	0	CD8 cells
TYROBP.1	0	-3.15394	0.193	0.516	0	CD8 cells
LCK.1	0	1.52962	0.547	0.231	0	CD8 cells
RARRES3.1	0	1.28744	0.661	0.35	0	CD8 cells
CST3.1	0	-3.96443	0.148	0.458	0	CD8 cells
GZMB.1	0	0.774269	0.509	0.2	0	CD8 cells
HCST.1	0	1.12956	0.909	0.607	0	CD8 cells
CD99.1	0	1.22609	0.714	0.415	0	CD8 cells
LINC01871	0	2.39866	0.364	0.074	0	CD8 cells
ID2.1	0	1.09528	0.676	0.389	0	CD8 cells
CMC1.1	0	1.56735	0.485	0.2	0	CD8 cells
GNLY.1	0	0.648059	0.567	0.284	0	CD8 cells
NPC2.1	0	-2.14334	0.159	0.436	0	CD8 cells
AIF1.1	0	-3.48889	0.126	0.402	0	CD8 cells
HOPX.1	0	1.05844	0.451	0.176	0	CD8 cells
LST1.1	0	-3.50874	0.115	0.387	0	CD8 cells
MNDA.1	0	-4.84791	0.035	0.299	0	CD8 cells
FCN1.1	0	-4.29072	0.078	0.34	0	CD8 cells
PPP2R5C.1	0	1.28379	0.613	0.352	0	CD8 cells
MEF2C	0	-5.15559	0.01	0.261	0	CD8 cells
CLEC2D.1	0	1.26042	0.506	0.258	0	CD8 cells
CSTA.1	0	-4.69791	0.025	0.271	0	CD8 cells
GRN.1	0	-2.93742	0.067	0.313	0	CD8 cells
C1orf162.1	0	-1.72869	0.132	0.375	0	CD8 cells
SAMD3	0	1.68802	0.355	0.112	0	CD8 cells
PSAP.1	0	-2.00904	0.289	0.531	0	CD8 cells
TRBC1.1	0	1.28474	0.504	0.262	0	CD8 cells
CTSS.1	0	-2.49547	0.312	0.552	0	CD8 cells
NCF1.1	0	-2.34992	0.096	0.336	0	CD8 cells
AP1S2.1	0	-2.26369	0.12	0.359	0	CD8 cells
LAT.1	0	1.52745	0.412	0.174	0	CD8 cells
CYBB	0	-4.79289	0.014	0.251	0	CD8 cells
SPI1	0	-4.26356	0.02	0.252	0	CD8 cells
CD69.1	0	0.926942	0.542	0.314	0	CD8 cells
VCAN	0	-5.16302	0.024	0.252	0	CD8 cells
CLEC2B.1	0	1.20548	0.518	0.291	0	CD8 cells
SELL.1	0	-1.43725	0.156	0.383	0	CD8 cells
LITAF.1	0	1.08362	0.568	0.343	0	CD8 cells
TYMP.1	0	-2.39069	0.142	0.366	0	CD8 cells
TKT.1	0	-1.96524	0.131	0.353	0	CD8 cells
EVL.1	0	0.848191	0.62	0.399	0	CD8 cells
TIMP1.1	0	-2.11337	0.13	0.349	0	CD8 cells
FOS.1	0	-1.17319	0.352	0.571	0	CD8 cells
CXCR4.1	0	0.99774	0.762	0.544	0	CD8 cells
MT2A.1	0	0.653774	0.624	0.411	0	CD8 cells
LYZ.1	0	-4.6278	0.3	0.512	0	CD8 cells
APOBEC3G	0	1.517	0.362	0.15	0	CD8 cells
IL2RG.1	0	0.959212	0.562	0.353	0	CD8 cells
APLP2.1	0	-2.16442	0.085	0.29	0	CD8 cells
S100A12.1	0	-4.68018	0.057	0.26	0	CD8 cells
PYHIN1	0	1.50157	0.312	0.109	0	CD8 cells
ASAH1.1	0	-1.81889	0.12	0.32	0	CD8 cells
RORA.1	0	1.37549	0.353	0.154	0	CD8 cells
FCGRT	0	-2.45362	0.059	0.256	0	CD8 cells
ARL4C.1	0	0.872304	0.478	0.286	0	CD8 cells
BLVRB.1	0	-2.38396	0.078	0.269	0	CD8 cells
RGS1	0	1.88299	0.319	0.13	0	CD8 cells
LTA4H	0	-2.07363	0.073	0.261	0	CD8 cells
NAMPT.1	0	-2.55387	0.079	0.265	0	CD8 cells
SH2D1A	0	1.95125	0.264	0.078	0	CD8 cells
DNAJB1.1	0	1.54257	0.379	0.193	0	CD8 cells
HLA-DPB1.1	0	0.0297022	0.649	0.464	0	CD8 cells
FYN	0	1.23836	0.374	0.189	0	CD8 cells
STK17A.1	0	1.10266	0.414	0.231	0	CD8 cells
PTPRC.1	0	0.803642	0.827	0.647	0	CD8 cells
SYNE2.1	0	1.08402	0.364	0.185	0	CD8 cells
PLP2.1	0	-1.20935	0.149	0.327	0	CD8 cells
PIK3R1.1	0	1.34854	0.367	0.189	0	CD8 cells
CD52.1	0	1.01269	0.927	0.75	0	CD8 cells
PAXX	0	1.30902	0.345	0.168	0	CD8 cells
CD55	0	-1.72082	0.082	0.258	0	CD8 cells
EVI2B.1	0	-0.891085	0.303	0.478	0	CD8 cells
PLAC8.1	0	-1.00098	0.289	0.463	0	CD8 cells
SERP1.1	0	-0.672724	0.42	0.593	0	CD8 cells
S100A9.1	0	-4.44084	0.372	0.544	0	CD8 cells
GIMAP7.1	0	0.925915	0.429	0.26	0	CD8 cells
S100A8.1	0	-4.56418	0.353	0.521	0	CD8 cells
RNASET2.1	0	-0.995907	0.259	0.427	0	CD8 cells
PRKCH	0	1.36471	0.291	0.124	0	CD8 cells
MATK	0	1.26304	0.258	0.095	0	CD8 cells
TUBA4A	0	1.35272	0.366	0.203	0	CD8 cells
IFITM1.1	0	0.577181	0.454	0.293	0	CD8 cells
TSPO.1	0	-1.15414	0.391	0.552	0	CD8 cells
H2AFY.1	0	-1.07055	0.185	0.346	0	CD8 cells
FKBP1A.1	0	-0.901111	0.277	0.438	0	CD8 cells
NAP1L1.1	0	-0.683174	0.449	0.607	0	CD8 cells
TALDO1.1	0	-1.05162	0.199	0.355	0	CD8 cells
CALM1.1	0	0.801699	0.823	0.667	0	CD8 cells
ITGB1.1	0	1.09098	0.43	0.276	0	CD8 cells
RAP1B.1	0	0.771082	0.585	0.431	0	CD8 cells
ITM2A.1	0	1.38974	0.304	0.151	0	CD8 cells
RUNX3	0	1.1959	0.292	0.139	0	CD8 cells
APMAP	0	1.15043	0.288	0.135	0	CD8 cells
ANXA1.1	0	0.451505	0.664	0.512	0	CD8 cells
PSMB9.1	0	0.762462	0.641	0.49	0	CD8 cells
YWHAE.1	0	-1.04091	0.144	0.295	0	CD8 cells
SRSF7	0	0.889587	0.588	0.438	0	CD8 cells
CD247.1	0	0.310866	0.374	0.225	0	CD8 cells
VAMP2.1	0	0.797942	0.668	0.52	0	CD8 cells
RACK1.1	0	0.268456	0.735	0.587	0	CD8 cells
ATP5F1E.1	0	0.323307	0.738	0.59	0	CD8 cells
VIM.1	0	-1.05581	0.569	0.716	0	CD8 cells
GPX4	0	-0.551217	0.361	0.508	0	CD8 cells
PIP4K2A.1	0	1.01292	0.364	0.217	0	CD8 cells
TBC1D10C.1	0	0.893965	0.411	0.264	0	CD8 cells
S100A4.1	0	-0.0202969	0.955	0.808	0	CD8 cells
GNB2L1.1	0	-0.962329	0.203	0.349	0	CD8 cells
YWHAQ.1	0	0.967932	0.426	0.282	0	CD8 cells
ATP5E.1	0	-0.820702	0.202	0.346	0	CD8 cells
TNFAIP3.1	0	0.970174	0.349	0.207	0	CD8 cells
CHST12	0	1.07531	0.296	0.154	0	CD8 cells
SPOCK2.1	0	1.16258	0.287	0.145	0	CD8 cells
SUN2.1	0	0.935737	0.36	0.218	0	CD8 cells
BIN2	0	0.82565	0.435	0.294	0	CD8 cells
STXBP2.1	0	-1.37665	0.144	0.284	0	CD8 cells
ATP6V0B.1	0	-0.795479	0.276	0.416	0	CD8 cells
ZFP36L2.1	0	0.699033	0.726	0.587	0	CD8 cells
CTSC.1	0	0.850992	0.4	0.262	0	CD8 cells
ATP5L.1	0	-0.888966	0.171	0.309	0	CD8 cells
ATP5G2.1	0	-1.04454	0.157	0.295	0	CD8 cells
CDC42SE2.1	0	0.836773	0.456	0.319	0	CD8 cells
HLA-DRA.1	0	-2.13983	0.395	0.532	0	CD8 cells
JUND.1	0	-0.481415	0.351	0.488	0	CD8 cells
CYTOR	0	0.958441	0.288	0.151	0	CD8 cells
AES.1	0	0.609551	0.573	0.436	0	CD8 cells
SEPT7.1	0	0.686184	0.629	0.493	0	CD8 cells
ITGB2.1	0	0.396141	0.627	0.492	0	CD8 cells
MYO1F.1	0	0.651484	0.455	0.321	0	CD8 cells
ZAP70	0	1.13217	0.253	0.12	0	CD8 cells
MT-ND4L.1	0	-0.498726	0.338	0.471	0	CD8 cells
HLA-F.1	0	0.803335	0.464	0.332	0	CD8 cells
AP2S1.1	0	-0.774789	0.249	0.381	0	CD8 cells
CMTM6.1	0	-0.987577	0.141	0.272	0	CD8 cells
C14orf2.1	0	-1.28027	0.131	0.262	0	CD8 cells
ANP32B.1	0	-0.577397	0.3	0.43	0	CD8 cells
CTSD.1	0	-1.01197	0.252	0.382	0	CD8 cells
PCBP1.1	0	-0.458455	0.359	0.488	0	CD8 cells
PTPN4	0	1.07976	0.269	0.14	0	CD8 cells
NFKBIA.1	0	-0.834755	0.336	0.465	0	CD8 cells
MYL12B.1	0	0.682072	0.773	0.644	0	CD8 cells
TMEM123.1	0	-0.686983	0.211	0.339	0	CD8 cells
RGS2.1	0	-1.32169	0.18	0.308	0	CD8 cells
TMEM167A.1	0	-1.00538	0.129	0.257	0	CD8 cells
NEAT1.1	0	-1.44268	0.595	0.723	0	CD8 cells
SDCBP.1	0	-0.840144	0.186	0.313	0	CD8 cells
SKAP1	0	1.10041	0.265	0.138	0	CD8 cells
ACAP1.1	0	0.732439	0.402	0.276	0	CD8 cells
GUK1.1	0	0.648327	0.63	0.505	0	CD8 cells
IRF1.1	0	0.638919	0.474	0.35	0	CD8 cells
NOP53	0	0.523368	0.52	0.396	0	CD8 cells
ETS1.1	0	0.680938	0.352	0.228	0	CD8 cells
SAT1.1	0	-1.44461	0.445	0.569	0	CD8 cells
ZFAS1.1	0	-0.452124	0.423	0.546	0	CD8 cells
ANXA6.1	0	0.83021	0.391	0.268	0	CD8 cells
UBB.1	0	0.640255	0.874	0.751	0	CD8 cells
CNPY3.1	0	-0.837775	0.16	0.283	0	CD8 cells
TPST2	0	1.05227	0.266	0.144	0	CD8 cells
NDUFB1.1	0	-0.441302	0.386	0.508	0	CD8 cells
IGKC.1	0	-2.53268	0.229	0.351	0	CD8 cells
PTPN7	0	1.10987	0.264	0.143	0	CD8 cells
MCL1.1	0	-0.683816	0.312	0.431	0	CD8 cells
WIPF1.1	0	0.755644	0.416	0.297	0	CD8 cells
GLRX.1	0	-0.720346	0.201	0.32	0	CD8 cells
AKNA	0	0.94635	0.295	0.176	0	CD8 cells
GNG2	0	0.858782	0.297	0.178	0	CD8 cells
SEPT1.1	0	0.956684	0.316	0.197	0	CD8 cells
PPDPF.1	0	0.629803	0.801	0.682	0	CD8 cells
ABHD17A	0	0.920464	0.278	0.16	0	CD8 cells
SLC9A3R1	0	0.981471	0.303	0.185	0	CD8 cells
MBP.1	0	0.795981	0.342	0.225	0	CD8 cells
ATP5MG.1	0	0.302927	0.649	0.532	0	CD8 cells
PRDX5.1	0	-0.470443	0.29	0.406	0	CD8 cells
LBH.1	0	1.01841	0.269	0.153	0	CD8 cells
CD7.1	0	0.063887	0.391	0.275	0	CD8 cells
BIN1.1	0	0.934365	0.286	0.172	0	CD8 cells
SEC62.1	0	-0.519121	0.365	0.479	0	CD8 cells
PYCARD.1	0	-0.849951	0.242	0.356	0	CD8 cells
SNX3.1	0	-0.457745	0.346	0.459	0	CD8 cells
ARPC5L	0	0.8136	0.32	0.207	0	CD8 cells
SH3BGRL3.1	0	0.538169	0.952	0.839	0	CD8 cells
MTDH.1	0	-0.924611	0.321	0.434	0	CD8 cells
SERPINB1.1	0	-0.745763	0.221	0.333	0	CD8 cells
GDI2.1	0	-0.499022	0.237	0.348	0	CD8 cells
FYB1.1	0	0.492665	0.37	0.259	0	CD8 cells
RAC1.1	0	-0.589048	0.297	0.406	0	CD8 cells
ALDOA.1	0	-0.640113	0.22	0.328	0	CD8 cells
SEC11A.1	0	-0.479079	0.255	0.363	0	CD8 cells
COTL1.1	0	-0.973732	0.358	0.465	0	CD8 cells
PGLS.1	0	-0.679175	0.173	0.28	0	CD8 cells
SSR3.1	0	-0.90152	0.181	0.288	0	CD8 cells
ATP5IF1.1	0	0.546172	0.416	0.309	0	CD8 cells
IER2.1	0	0.422068	0.678	0.572	0	CD8 cells
ITGAL	0	0.971144	0.252	0.146	0	CD8 cells
PABPC1.1	0	-0.4264	0.739	0.845	0	CD8 cells
PTPN6.1	0	-0.55692	0.198	0.303	0	CD8 cells
CLTA.1	0	-0.656256	0.157	0.261	0	CD8 cells
LTB.1	0	-1.2998	0.323	0.427	0	CD8 cells
BUB3.1	0	0.85517	0.315	0.212	0	CD8 cells
ARHGDIB	0	0.564984	0.857	0.754	0	CD8 cells
RAC2.1	0	0.524895	0.581	0.478	0	CD8 cells
ARF6.1	0	0.604544	0.526	0.425	0	CD8 cells
LY6E.1	0	0.339203	0.603	0.502	0	CD8 cells
DDX21	0	-0.522573	0.203	0.304	0	CD8 cells
MYL12A	0	0.652895	0.913	0.812	0	CD8 cells
GLTSCR2.1	0	-0.757528	0.15	0.25	0	CD8 cells
GSTP1.1	0	-0.824968	0.491	0.591	0	CD8 cells
TRIR.1	0	0.62372	0.442	0.342	0	CD8 cells
HLA-DMA.1	0	-0.939341	0.172	0.271	0	CD8 cells
MTPN.1	0	-0.595645	0.188	0.287	0	CD8 cells
METTL9.1	0	-0.643005	0.202	0.301	0	CD8 cells
NBEAL1.1	0	-0.604048	0.214	0.312	0	CD8 cells
RNF167	0	0.995724	0.266	0.168	0	CD8 cells
GIMAP4.1	0	0.695665	0.358	0.26	0	CD8 cells
FOSB	0	-0.90429	0.167	0.264	0	CD8 cells
HLA-E	0	0.590774	0.92	0.824	0	CD8 cells
RHOF	0	0.825096	0.276	0.18	0	CD8 cells
SAMHD1	0	-0.675079	0.213	0.309	0	CD8 cells
PSME1.1	0	0.582577	0.757	0.661	0	CD8 cells
RNF213.1	0	0.607501	0.42	0.324	0	CD8 cells
HSPA8.1	0	0.489408	0.617	0.522	0	CD8 cells
SIGIRR.1	0	0.764614	0.302	0.208	0	CD8 cells
EML4.1	0	0.87601	0.275	0.182	0	CD8 cells
SELENOK.1	0	0.468224	0.341	0.248	0	CD8 cells
LSP1.1	0	0.388318	0.614	0.521	0	CD8 cells
IFITM2.1	0	0.127406	0.678	0.586	0	CD8 cells
CIB1	0	0.60767	0.451	0.36	0	CD8 cells
FLNA.1	0	0.577068	0.43	0.341	0	CD8 cells
GPR65	0	0.783758	0.25	0.162	0	CD8 cells
ARHGEF1.1	0	0.732869	0.312	0.225	0	CD8 cells
GADD45B.1	0	0.70228	0.321	0.235	0	CD8 cells
GYPC.1	0	0.472936	0.412	0.327	0	CD8 cells
TERF2IP	0	0.708048	0.342	0.258	0	CD8 cells
IL10RA	0	0.724271	0.279	0.196	0	CD8 cells
COPS9.1	0	0.620173	0.338	0.255	0	CD8 cells
DOK2	0	0.597739	0.302	0.219	0	CD8 cells
JUN.1	0	0.564377	0.555	0.473	0	CD8 cells
S100A11.1	0	-1.25489	0.452	0.534	0	CD8 cells
PPP1R18.1	0	0.687371	0.311	0.229	0	CD8 cells
CORO1A.1	0	0.440182	0.791	0.71	0	CD8 cells
DNAJB6.1	0	0.670604	0.365	0.284	0	CD8 cells
ARL6IP1.1	0	0.663785	0.325	0.244	0	CD8 cells
PCSK7.1	0	0.58496	0.35	0.269	0	CD8 cells
DSTN.1	0	0.660548	0.35	0.27	0	CD8 cells
C9orf78.1	0	0.638668	0.367	0.288	0	CD8 cells
PPP1CA.1	0	0.53759	0.53	0.451	0	CD8 cells
MYO1G.1	0	0.653711	0.299	0.221	0	CD8 cells
FNBP1.1	0	0.617614	0.352	0.275	0	CD8 cells
ARPC2.1	0	0.39699	0.801	0.725	0	CD8 cells
TAP1	0	0.777364	0.252	0.176	0	CD8 cells
HSPE1	0	0.679169	0.415	0.339	0	CD8 cells
CMPK1.1	0	0.676257	0.33	0.256	0	CD8 cells
BTG1.1	0	0.312984	0.867	0.793	0	CD8 cells
IDH2	0	0.685713	0.272	0.199	0	CD8 cells
MT-ND1.1	0	-0.522435	0.865	0.938	0	CD8 cells
ARL6IP5.1	0	0.496249	0.523	0.451	0	CD8 cells
MED10.1	0	0.647379	0.292	0.221	0	CD8 cells
CAPZB.1	0	0.505886	0.495	0.425	0	CD8 cells
DDX24.1	0	0.552488	0.417	0.349	0	CD8 cells
PFN1.1	0	0.549317	0.968	0.9	0	CD8 cells
HLA-C.1	0	0.693081	0.989	0.924	0	CD8 cells
GSTK1.1	0	0.437992	0.493	0.429	0	CD8 cells
UBC.1	0	0.510163	0.908	0.845	0	CD8 cells
SNRPD2.1	0	0.425846	0.679	0.617	0	CD8 cells
HNRNPDL.1	0	0.423132	0.679	0.619	0	CD8 cells
RPL36AL.1	0	0.430141	0.887	0.828	0	CD8 cells
H3F3A.1	0	-0.611528	0.85	0.907	0	CD8 cells
HLA-A.1	0	0.810197	0.993	0.937	0	CD8 cells
HSP90AA1.1	0	0.397295	0.735	0.68	0	CD8 cells
TMA7.1	0	0.432024	0.893	0.839	0	CD8 cells
CFL1.1	0	0.335599	0.921	0.873	0	CD8 cells
RPSA.1	0	0.127406	0.954	0.907	0	CD8 cells
MYL6.1	0	0.234823	0.909	0.863	0	CD8 cells
SRP14.1	0	0.340491	0.818	0.773	0	CD8 cells
LGALS1.1	0	-0.862666	0.541	0.582	0	CD8 cells
TMSB4X.1	0	0.497135	1	0.964	0	CD8 cells
OST4.1	0	0.281365	0.758	0.723	0	CD8 cells
RPL31.1	0	0.338738	0.98	0.948	0	CD8 cells
MT-ND3.1	0	-0.32352	0.948	0.979	0	CD8 cells
RPS20.1	0	0.171774	0.978	0.949	0	CD8 cells
DDX5.1	0	0.343676	0.908	0.879	0	CD8 cells
H3F3B.1	0	0.31898	0.961	0.933	0	CD8 cells
HLA-B.1	0	0.671368	0.993	0.966	0	CD8 cells
MT-ATP6.1	0	-0.207394	0.952	0.977	0	CD8 cells
OAZ1.1	0	-0.444245	0.837	0.861	0	CD8 cells
RPS7.1	0	0.201176	0.987	0.965	0	CD8 cells
MT-ND2.1	0	-0.283161	0.957	0.979	0	CD8 cells
RPL14.1	0	0.13622	0.987	0.966	0	CD8 cells
RPS2.1	0	0.190489	0.996	0.977	0	CD8 cells
RPL23A.1	0	0.419313	0.995	0.976	0	CD8 cells
RPL22.1	0	-0.352111	0.922	0.94	0	CD8 cells
RPS4X.1	0	0.142298	0.995	0.978	0	CD8 cells
RPL30.1	0	0.0578539	0.994	0.978	0	CD8 cells
RPS25.1	0	0.11973	0.995	0.979	0	CD8 cells
RPS3.1	0	0.366525	0.998	0.983	0	CD8 cells
RPL3.1	0	0.318024	0.997	0.982	0	CD8 cells
RPS29.1	0	0.338221	0.998	0.985	0	CD8 cells
RPL27A.1	0	0.278095	0.992	0.98	0	CD8 cells
RPS13.1	0	-0.305496	0.984	0.972	0	CD8 cells
RPS15A.1	0	0.278404	1	0.989	0	CD8 cells
RPS11.1	0	-0.312052	0.956	0.967	0	CD8 cells
FTH1.1	0	-1.221	0.953	0.96	0	CD8 cells
EIF1.1	0	0.261414	0.98	0.973	0	CD8 cells
RPL13A.1	0	0.226623	0.999	0.992	0	CD8 cells
RPS9.1	0	-0.193361	0.985	0.978	0	CD8 cells
MT-ND4.1	0	-0.337724	0.983	0.99	0	CD8 cells
RPS27A.1	0	0.133297	0.999	0.993	0	CD8 cells
RPS14.1	0	0.126699	0.999	0.993	0	CD8 cells
RPS18.1	0	0.129377	1	0.994	0	CD8 cells
RPS24.1	0	-0.18963	0.992	0.986	0	CD8 cells
RPS27.1	0	0.448563	1	0.995	0	CD8 cells
RPS19.1	0	0.221195	0.999	0.994	0	CD8 cells
MALAT1.1	0	0.358357	1	0.996	0	CD8 cells
RPL8.1	0	-0.290682	0.974	0.977	0	CD8 cells
RPL41.1	0	0.260566	1	0.997	0	CD8 cells
B2M.1	0	0.649521	1	0.997	0	CD8 cells
RPL29.1	0	-0.229974	0.975	0.973	0	CD8 cells
TPT1.1	0	-0.34782	0.978	0.98	0	CD8 cells
RPLP1.1	0	-0.328644	0.999	0.998	0	CD8 cells
FTL.1	0	-1.57299	0.972	0.973	0	CD8 cells
MT-CO2.1	0	-0.326249	0.995	0.995	0	CD8 cells
MT-CO3.1	0	-0.361472	0.994	0.994	0	CD8 cells
PLEK.1	3.86967e-307	0.478865	0.334	0.253	1.74398e-302	CD8 cells
DUSP1.1	2.90885e-304	-0.261991	0.498	0.606	1.31096e-299	CD8 cells
LEPROTL1.1	1.04642e-303	0.531089	0.379	0.307	4.71599e-299	CD8 cells
RPL23.1	4.30705e-303	-0.230767	0.904	0.919	1.9411e-298	CD8 cells
GSTO1.1	1.12966e-300	-0.548342	0.198	0.294	5.09117e-296	CD8 cells
FUS.1	7.94965e-298	0.405155	0.526	0.475	3.58275e-293	CD8 cells
ACTB.1	1.10558e-295	0.14461	0.996	0.983	4.98262e-291	CD8 cells
SLC25A6.1	4.51841e-294	-0.283109	0.686	0.765	2.03636e-289	CD8 cells
UQCRH.1	1.23487e-293	-0.347232	0.486	0.598	5.56533e-289	CD8 cells
PDIA3.1	5.04077e-293	0.39613	0.471	0.406	2.27177e-288	CD8 cells
C4orf48.1	7.33658e-291	-0.590941	0.193	0.283	3.30645e-286	CD8 cells
SOD1.1	1.88054e-289	0.375962	0.515	0.455	8.47523e-285	CD8 cells
RTN4.1	2.7507e-289	-0.482358	0.237	0.335	1.23969e-284	CD8 cells
NR4A2	1.76298e-287	0.747002	0.259	0.191	7.94541e-283	CD8 cells
GLIPR1.1	7.80944e-282	-0.584811	0.199	0.287	3.51956e-277	CD8 cells
LAMTOR4.1	8.40528e-280	-0.396797	0.461	0.563	3.78809e-275	CD8 cells
OCIAD2.1	9.20055e-280	0.655693	0.253	0.186	4.1465e-275	CD8 cells
TBCB.1	1.09872e-276	0.613091	0.302	0.237	4.95171e-272	CD8 cells
DDX17	5.40897e-275	-0.434151	0.291	0.396	2.43771e-270	CD8 cells
SLC25A5.1	1.19878e-274	-0.420998	0.315	0.42	5.40264e-270	CD8 cells
IQGAP1.1	1.25448e-273	-0.506256	0.264	0.358	5.65371e-269	CD8 cells
ATP5MD.1	5.67131e-271	0.392414	0.432	0.354	2.55595e-266	CD8 cells
COMMD6.1	4.35265e-266	0.26372	0.729	0.692	1.96165e-261	CD8 cells
ZNF706.1	3.76976e-265	-0.487338	0.22	0.315	1.69896e-260	CD8 cells
GRB2.1	4.45677e-264	-0.494379	0.18	0.267	2.00858e-259	CD8 cells
MRPL52.1	1.83243e-262	-0.445371	0.185	0.275	8.25838e-258	CD8 cells
CIRBP.1	1.20846e-260	0.256384	0.704	0.667	5.4463e-256	CD8 cells
SKP1.1	1.52304e-260	0.284087	0.663	0.633	6.86405e-256	CD8 cells
RPS12.1	2.92594e-260	0.0106924	0.999	0.987	1.31866e-255	CD8 cells
RPL10A.1	4.0561e-260	0.0894911	0.981	0.95	1.828e-255	CD8 cells
FKBP2.1	1.06065e-259	-0.896545	0.201	0.282	4.78014e-255	CD8 cells
RPS26.1	1.96014e-257	0.230376	0.898	0.895	8.83397e-253	CD8 cells
CANX.1	4.04316e-256	-0.485707	0.195	0.282	1.82217e-251	CD8 cells
RSL1D1.1	4.54464e-256	-0.404108	0.22	0.317	2.04818e-251	CD8 cells
AAK1.1	5.34728e-252	0.483512	0.312	0.243	2.40991e-247	CD8 cells
NOSIP.1	6.269e-249	-0.541555	0.205	0.29	2.82531e-244	CD8 cells
CCDC12.1	1.81401e-247	0.544149	0.326	0.265	8.1754e-243	CD8 cells
HMGB2.1	2.63829e-247	0.218321	0.553	0.493	1.18902e-242	CD8 cells
PRDX1.1	5.57867e-245	-0.44663	0.267	0.363	2.5142e-240	CD8 cells
RPS21.1	2.55499e-243	0.086191	0.977	0.961	1.15148e-238	CD8 cells
RPL35A.1	3.73591e-242	0.0805348	0.996	0.982	1.6837e-237	CD8 cells
PSMB8.1	7.38992e-242	0.467303	0.423	0.372	3.33049e-237	CD8 cells
KIAA1551.1	7.97802e-242	0.635533	0.261	0.2	3.59554e-237	CD8 cells
DDX6.1	2.38838e-240	0.486008	0.367	0.308	1.07639e-235	CD8 cells
SCP2.1	2.67185e-239	0.515077	0.356	0.299	1.20415e-234	CD8 cells
RPS6.1	5.39963e-239	0.0393763	0.997	0.987	2.43351e-234	CD8 cells
EIF2S3.1	1.29421e-236	-0.406284	0.212	0.302	5.83273e-232	CD8 cells
TOMM7.1	9.65044e-236	0.180517	0.843	0.826	4.34926e-231	CD8 cells
RPL10.1	4.01595e-235	0.0589065	1	0.995	1.80991e-230	CD8 cells
KRT10.1	5.02145e-234	0.425684	0.401	0.345	2.26307e-229	CD8 cells
SSR1.1	2.16771e-230	-0.451664	0.177	0.259	9.76942e-226	CD8 cells
RPS3A.1	7.24775e-229	-0.236589	0.996	0.988	3.26642e-224	CD8 cells
LAPTM4A.1	6.48191e-228	-0.442545	0.233	0.321	2.92127e-223	CD8 cells
NOP10.1	6.64727e-227	-0.369034	0.316	0.414	2.99579e-222	CD8 cells
CEBPB.1	4.08637e-226	-0.635901	0.234	0.311	1.84165e-221	CD8 cells
ANXA2.1	6.7171e-225	-0.521811	0.333	0.407	3.02726e-220	CD8 cells
MEAF6	2.12217e-224	0.571879	0.29	0.233	9.56417e-220	CD8 cells
PKM.1	4.62993e-224	-0.437314	0.284	0.374	2.08662e-219	CD8 cells
RNH1.1	9.22267e-223	-0.434988	0.195	0.278	4.15647e-218	CD8 cells
JUNB.1	2.227e-221	0.336802	0.775	0.733	1.00366e-216	CD8 cells
FOXP1.1	6.72505e-220	-0.518258	0.234	0.315	3.03085e-215	CD8 cells
HMGB1.1	1.77909e-217	0.0862422	0.812	0.793	8.01801e-213	CD8 cells
SRSF5.1	1.09764e-216	0.23986	0.697	0.678	4.94686e-212	CD8 cells
PTP4A2.1	2.74197e-216	0.35552	0.491	0.443	1.23575e-211	CD8 cells
TLE4	4.98421e-216	-0.476009	0.18	0.257	2.24628e-211	CD8 cells
VAMP8.1	3.05791e-215	-0.384746	0.421	0.511	1.37814e-210	CD8 cells
IFI6.1	9.73074e-213	-0.917027	0.225	0.295	4.38545e-208	CD8 cells
SLC25A3.1	4.91869e-212	-0.324122	0.362	0.463	2.21676e-207	CD8 cells
RPL21.1	5.26369e-212	0.0630082	0.998	0.989	2.37224e-207	CD8 cells
CYCS.1	1.0294e-207	0.448837	0.429	0.384	4.63929e-203	CD8 cells
PDCD4.1	1.34753e-207	0.553743	0.313	0.259	6.07306e-203	CD8 cells
ATF4.1	5.22265e-207	-0.402643	0.206	0.289	2.35374e-202	CD8 cells
RCSD1	2.31112e-205	-0.508811	0.184	0.26	1.04157e-200	CD8 cells
DDIT4.1	6.79091e-205	0.39745	0.319	0.256	3.06053e-200	CD8 cells
CCND3.1	2.1381e-202	0.376941	0.4	0.345	9.636e-198	CD8 cells
UBA52.1	5.27571e-202	-0.120623	0.979	0.976	2.37766e-197	CD8 cells
FKBP11	5.37992e-202	0.023585	0.274	0.203	2.42462e-197	CD8 cells
SRSF2.1	1.21613e-201	0.400834	0.458	0.419	5.48088e-197	CD8 cells
TGFB1.1	1.35382e-201	0.481444	0.325	0.27	6.10138e-197	CD8 cells
GTF3A.1	3.38784e-201	0.390332	0.437	0.391	1.52683e-196	CD8 cells
PRELID1.1	9.5766e-201	-0.378574	0.393	0.479	4.31598e-196	CD8 cells
UBE2L3.1	2.77038e-200	0.477788	0.367	0.319	1.24855e-195	CD8 cells
SAP18.1	1.37673e-199	0.34557	0.505	0.469	6.20467e-195	CD8 cells
HLA-DPA1.1	1.92096e-199	-0.285729	0.557	0.43	8.6574e-195	CD8 cells
HLA-DQB1.1	1.32021e-198	-0.857015	0.249	0.31	5.94993e-194	CD8 cells
VMP1.1	1.58211e-198	-0.479701	0.193	0.268	7.13025e-194	CD8 cells
GNAI2.1	1.17219e-197	-0.407987	0.267	0.351	5.2828e-193	CD8 cells
ZFP36L1.1	4.94638e-197	-0.54212	0.206	0.279	2.22923e-192	CD8 cells
CALR.1	8.56366e-196	0.297814	0.469	0.417	3.85947e-191	CD8 cells
HERPUD1.1	1.41054e-195	-0.783288	0.311	0.384	6.35703e-191	CD8 cells
RPL6.1	4.87542e-195	0.0844186	0.983	0.966	2.19725e-190	CD8 cells
DDT.1	1.25629e-194	-0.316606	0.245	0.333	5.66185e-190	CD8 cells
DHRS7.1	4.34681e-194	0.461383	0.305	0.249	1.95902e-189	CD8 cells
SUB1.1	2.61496e-188	0.142552	0.759	0.733	1.17851e-183	CD8 cells
TRAF3IP3.1	3.93056e-188	0.412464	0.385	0.334	1.77142e-183	CD8 cells
CRIP1.1	9.28151e-187	0.140586	0.417	0.345	4.18299e-182	CD8 cells
SNRPB.1	1.22921e-184	0.373482	0.416	0.372	5.53978e-180	CD8 cells
STK4.1	1.63683e-184	0.34396	0.461	0.419	7.37686e-180	CD8 cells
LSM5.1	6.42224e-183	-0.328049	0.221	0.304	2.89437e-178	CD8 cells
CCT8	3.76219e-182	-0.358452	0.198	0.276	1.69555e-177	CD8 cells
RHOA.1	6.1299e-182	-0.313813	0.493	0.577	2.76263e-177	CD8 cells
HNRNPD.1	1.49122e-181	-0.369157	0.208	0.286	6.72062e-177	CD8 cells
PTMA.1	1.51314e-181	-0.169317	0.99	0.99	6.81944e-177	CD8 cells
CHCHD2.1	9.53835e-179	0.208712	0.707	0.689	4.29874e-174	CD8 cells
SPCS3.1	1.25663e-178	-0.56124	0.225	0.296	5.66336e-174	CD8 cells
RPL15.1	6.77434e-178	0.0912486	0.993	0.977	3.05306e-173	CD8 cells
SSR2.1	9.07564e-178	0.257037	0.571	0.541	4.09021e-173	CD8 cells
TPI1.1	1.24675e-177	-0.31678	0.418	0.505	5.61886e-173	CD8 cells
WSB1.1	2.18653e-177	-0.379624	0.21	0.285	9.85424e-173	CD8 cells
EIF3L.1	2.14099e-175	-0.266184	0.352	0.448	9.64902e-171	CD8 cells
CCNI.1	1.32937e-173	-0.24904	0.514	0.608	5.99119e-169	CD8 cells
NSA2.1	1.50254e-173	-0.301664	0.272	0.357	6.77164e-169	CD8 cells
IDS	3.00011e-173	0.512857	0.276	0.226	1.35209e-168	CD8 cells
PSME2.1	4.55427e-173	0.261203	0.547	0.502	2.05252e-168	CD8 cells
EFHD2.1	1.27714e-172	0.382987	0.332	0.275	5.75581e-168	CD8 cells
RPL36A.1	1.79495e-172	0.0765141	0.886	0.846	8.08948e-168	CD8 cells
RPL26.1	1.19185e-171	0.0876005	0.998	0.982	5.37144e-167	CD8 cells
CD74.1	1.03211e-170	-0.984679	0.751	0.738	4.65151e-166	CD8 cells
MT-ND5.1	5.17626e-170	-0.232407	0.764	0.841	2.33284e-165	CD8 cells
N4BP2L2.1	7.02953e-168	0.293718	0.538	0.509	3.16807e-163	CD8 cells
HSD17B11.1	8.21878e-168	-0.3639	0.218	0.293	3.70404e-163	CD8 cells
CAPZA2.1	2.30323e-167	-0.357244	0.214	0.29	1.03802e-162	CD8 cells
LAMTOR2.1	6.5681e-167	-0.348737	0.198	0.271	2.96011e-162	CD8 cells
ADGRE5	7.03041e-167	0.475887	0.274	0.222	3.16847e-162	CD8 cells
RPS8.1	1.72756e-166	-0.25062	0.994	0.984	7.78575e-162	CD8 cells
EIF2S2.1	4.18373e-166	-0.275504	0.239	0.321	1.88553e-161	CD8 cells
GNG5.1	1.38645e-165	-0.33332	0.329	0.413	6.24846e-161	CD8 cells
BZW1.1	3.32266e-165	0.423548	0.344	0.297	1.49746e-160	CD8 cells
ANP32A.1	8.37047e-165	-0.313332	0.22	0.298	3.7724e-160	CD8 cells
ACTR2.1	1.11735e-161	-0.343826	0.352	0.436	5.0357e-157	CD8 cells
FAM49B.1	3.42163e-161	0.341433	0.417	0.373	1.54206e-156	CD8 cells
TMBIM4.1	4.68653e-160	-0.297769	0.291	0.374	2.11213e-155	CD8 cells
PFDN5.1	7.91316e-156	-0.180563	0.91	0.914	3.5663e-151	CD8 cells
SARAF.1	1.17497e-155	0.207371	0.659	0.626	5.29535e-151	CD8 cells
RIPOR2	3.06814e-155	0.380671	0.271	0.217	1.38275e-150	CD8 cells
SNHG8.1	7.72251e-153	-0.334868	0.331	0.408	3.48038e-148	CD8 cells
ENY2.1	5.20941e-152	-0.295507	0.26	0.34	2.34778e-147	CD8 cells
MYDGF.1	2.46936e-151	-0.64901	0.216	0.28	1.11289e-146	CD8 cells
MZT2B.1	3.5789e-150	0.327911	0.449	0.414	1.61294e-145	CD8 cells
PARK7.1	4.59066e-150	0.327702	0.467	0.437	2.06892e-145	CD8 cells
MINOS1.1	3.29586e-149	-0.256196	0.311	0.396	1.48538e-144	CD8 cells
RPL35.1	6.53855e-149	0.0670732	0.992	0.982	2.94679e-144	CD8 cells
MDM4.1	7.80434e-149	-0.331728	0.233	0.307	3.51726e-144	CD8 cells
EIF3A.1	5.68618e-148	-0.315943	0.223	0.296	2.56265e-143	CD8 cells
EEF1D.1	8.3742e-148	0.121955	0.925	0.915	3.77409e-143	CD8 cells
CD53.1	1.43023e-147	0.267208	0.518	0.484	6.44578e-143	CD8 cells
HBB.1	4.2716e-146	-1.82082	0.464	0.528	1.92513e-141	CD8 cells
VPS29.1	7.12603e-146	-0.297794	0.225	0.299	3.21156e-141	CD8 cells
CAPN2	2.54705e-144	0.515017	0.257	0.213	1.14791e-139	CD8 cells
DRAP1.1	4.05314e-144	0.305135	0.466	0.432	1.82667e-139	CD8 cells
CHCHD10.1	4.87763e-142	-0.342432	0.201	0.269	2.19825e-137	CD8 cells
NACA.1	3.1995e-141	-0.182639	0.898	0.912	1.44195e-136	CD8 cells
SELENOT.1	2.52341e-138	0.331051	0.274	0.224	1.13725e-133	CD8 cells
TMEM219.1	6.2602e-138	-0.29001	0.206	0.276	2.82135e-133	CD8 cells
EIF4A2.1	2.57966e-137	0.240746	0.55	0.524	1.1626e-132	CD8 cells
PRMT2.1	2.46045e-136	0.412209	0.299	0.254	1.10888e-131	CD8 cells
ERGIC3	3.62874e-136	-0.316673	0.185	0.251	1.6354e-131	CD8 cells
COX6C	5.30492e-136	0.195917	0.696	0.685	2.39082e-131	CD8 cells
RPLP2.1	4.8807e-135	0.0318578	0.999	0.994	2.19964e-130	CD8 cells
RPL9.1	5.54912e-135	-0.188075	0.985	0.979	2.50088e-130	CD8 cells
MT-CYB.1	7.60572e-135	-0.0786801	0.962	0.979	3.42775e-130	CD8 cells
CLIC1.1	9.82245e-135	0.192527	0.657	0.625	4.42678e-130	CD8 cells
EMB.1	3.39075e-134	0.429258	0.271	0.227	1.52814e-129	CD8 cells
EEF1B2.1	4.11027e-134	-0.34029	0.771	0.794	1.85242e-129	CD8 cells
RPL18.1	4.12687e-134	-0.167736	0.982	0.977	1.8599e-129	CD8 cells
LAMTOR1.1	5.29907e-132	-0.271881	0.272	0.349	2.38819e-127	CD8 cells
LAPTM5.1	7.58944e-132	-0.287422	0.601	0.658	3.42041e-127	CD8 cells
SELENOF.1	5.9669e-130	0.402065	0.279	0.234	2.68916e-125	CD8 cells
TUBB.1	1.25746e-129	-0.591188	0.23	0.294	5.66714e-125	CD8 cells
C6orf48.1	1.70769e-129	-0.270493	0.27	0.344	7.69622e-125	CD8 cells
CBX3.1	1.64002e-128	-0.247128	0.256	0.33	7.39122e-124	CD8 cells
CD47.1	3.92118e-128	0.366624	0.376	0.341	1.7672e-123	CD8 cells
ANXA5.1	5.0753e-128	-0.364845	0.233	0.296	2.28734e-123	CD8 cells
ELOB.1	2.32266e-127	0.107819	0.522	0.448	1.04678e-122	CD8 cells
HSPA5.1	4.47735e-127	0.104713	0.419	0.372	2.01785e-122	CD8 cells
MT-CO1.1	3.13635e-126	-0.179974	0.999	0.995	1.41349e-121	CD8 cells
C9orf16.1	1.63003e-125	0.310638	0.439	0.412	7.34623e-121	CD8 cells
SH3BGRL.1	3.66962e-125	-0.254906	0.357	0.437	1.65382e-120	CD8 cells
EIF1B.1	4.61445e-124	-0.271625	0.204	0.27	2.07964e-119	CD8 cells
ISG20.1	6.3465e-124	0.147171	0.431	0.377	2.86024e-119	CD8 cells
SON.1	7.67732e-124	0.237937	0.587	0.577	3.46001e-119	CD8 cells
CASP4.1	1.30741e-122	0.449455	0.292	0.254	5.89222e-118	CD8 cells
HBA2.1	2.07114e-122	-1.75591	0.303	0.361	9.33421e-118	CD8 cells
CD63.1	1.10103e-121	-0.455219	0.421	0.473	4.96212e-117	CD8 cells
SNRPE.1	5.69986e-121	-0.242138	0.284	0.36	2.56881e-116	CD8 cells
ARGLU1.1	2.93702e-119	0.305536	0.435	0.407	1.32366e-114	CD8 cells
C1orf56.1	3.01603e-119	0.425763	0.316	0.274	1.35927e-114	CD8 cells
TMED10.1	7.31686e-119	-0.314597	0.224	0.288	3.29756e-114	CD8 cells
MORF4L1.1	2.16585e-118	0.278309	0.509	0.495	9.76105e-114	CD8 cells
CSTB.1	8.61309e-118	-0.281582	0.357	0.431	3.88175e-113	CD8 cells
CNN2.1	9.84684e-117	0.491944	0.258	0.221	4.43778e-112	CD8 cells
EIF3M.1	1.32098e-116	-0.211196	0.312	0.391	5.95339e-112	CD8 cells
NDUFS6.1	1.43214e-116	-0.244542	0.29	0.364	6.45435e-112	CD8 cells
FXYD5.1	2.32011e-116	-0.209069	0.584	0.655	1.04563e-111	CD8 cells
ANKRD44.1	2.81288e-116	0.411583	0.3	0.262	1.26771e-111	CD8 cells
FAM107B.1	2.84596e-115	0.378207	0.284	0.242	1.28262e-110	CD8 cells
EIF5.1	4.99695e-115	-0.255022	0.234	0.3	2.25203e-110	CD8 cells
DBI.1	1.37232e-114	0.242628	0.488	0.459	6.18479e-110	CD8 cells
LUC7L3.1	5.10084e-114	-0.242909	0.245	0.313	2.29885e-109	CD8 cells
SUMO1.1	9.82825e-112	0.335894	0.401	0.374	4.4294e-107	CD8 cells
ATP5MC3.1	1.17803e-111	0.29933	0.337	0.293	5.30915e-107	CD8 cells
BST2.1	1.90345e-111	-0.265336	0.318	0.389	8.57847e-107	CD8 cells
C8orf59.1	5.0261e-111	-0.228146	0.244	0.312	2.26516e-106	CD8 cells
H2AFZ.1	9.41196e-111	-0.378936	0.417	0.489	4.24178e-106	CD8 cells
VAPA.1	1.47718e-108	-0.218088	0.297	0.372	6.65735e-104	CD8 cells
CAST.1	7.26388e-106	-0.230044	0.307	0.376	3.27369e-101	CD8 cells
TMEM256	1.67484e-105	-0.21403	0.189	0.25	7.54818e-101	CD8 cells
SLIRP.1	3.81647e-104	-0.237441	0.217	0.28	1.72e-99	CD8 cells
TUBA1B.1	5.87668e-104	-0.542757	0.363	0.428	2.6485e-99	CD8 cells
HNRNPA0.1	1.60459e-103	0.318102	0.403	0.38	7.23156e-99	CD8 cells
MZT2A.1	2.99713e-103	0.456332	0.266	0.232	1.35075e-98	CD8 cells
LDHA.1	7.31209e-103	0.309368	0.431	0.407	3.29541e-98	CD8 cells
YWHAZ.1	8.69183e-103	0.216703	0.576	0.569	3.91723e-98	CD8 cells
EIF3E.1	2.78631e-101	-0.21799	0.611	0.667	1.25573e-96	CD8 cells
RPS15.1	6.11742e-101	0.0595032	0.998	0.992	2.757e-96	CD8 cells
CD37.1	1.17596e-99	-0.478931	0.567	0.612	5.29981e-95	CD8 cells
COX5A.1	1.2949e-98	-0.244688	0.313	0.382	5.83588e-94	CD8 cells
TMEM50A.1	2.87973e-98	0.324751	0.37	0.342	1.29784e-93	CD8 cells
PPA1.1	6.87907e-97	-0.21964	0.202	0.261	3.10026e-92	CD8 cells
RPS5.1	5.66001e-95	-0.242367	0.95	0.931	2.55085e-90	CD8 cells
MOB1A.1	8.86049e-95	-0.232997	0.24	0.3	3.99325e-90	CD8 cells
RPS23.1	3.85548e-94	-0.195233	0.994	0.985	1.73759e-89	CD8 cells
SH3KBP1	4.23453e-94	0.420622	0.272	0.24	1.90842e-89	CD8 cells
USP15	5.88869e-94	-0.257845	0.222	0.281	2.65391e-89	CD8 cells
TRA2B	1.49996e-93	-0.16058	0.374	0.452	6.76001e-89	CD8 cells
SBDS.1	4.08772e-93	0.40134	0.287	0.256	1.84225e-88	CD8 cells
SMDT1.1	6.02156e-93	-0.17558	0.332	0.407	2.7138e-88	CD8 cells
EZR.1	1.96358e-92	0.34673	0.288	0.254	8.84946e-88	CD8 cells
HBA1.1	3.03273e-92	-1.8366	0.277	0.325	1.36679e-87	CD8 cells
CYBA.1	1.18724e-90	-0.295778	0.909	0.87	5.35066e-86	CD8 cells
GCC2.1	1.38166e-90	0.404174	0.253	0.219	6.22686e-86	CD8 cells
RPL19.1	2.07825e-89	0.0189549	0.996	0.986	9.36627e-85	CD8 cells
CAP1.1	4.22748e-89	0.248171	0.457	0.433	1.90524e-84	CD8 cells
STUB1	7.60289e-89	0.420229	0.252	0.221	3.42647e-84	CD8 cells
MAGOH	8.15863e-89	0.412288	0.264	0.233	3.67693e-84	CD8 cells
OSTC.1	2.10501e-88	-0.225172	0.238	0.297	9.48685e-84	CD8 cells
RHOG.1	2.63567e-88	-0.253714	0.265	0.323	1.18784e-83	CD8 cells
RPS10.1	2.80927e-88	0.0285434	0.904	0.881	1.26608e-83	CD8 cells
PPIB.1	3.46114e-88	-0.00400072	0.553	0.522	1.55986e-83	CD8 cells
PHPT1.1	5.6123e-88	-0.196137	0.207	0.264	2.52935e-83	CD8 cells
CHMP2A.1	1.02987e-87	-0.176388	0.236	0.298	4.6414e-83	CD8 cells
S100A10.1	1.20718e-87	-0.0975074	0.7	0.616	5.44051e-83	CD8 cells
IKZF1.1	3.72205e-87	0.338175	0.329	0.3	1.67746e-82	CD8 cells
COX17.1	6.93435e-86	-0.253467	0.265	0.325	3.12517e-81	CD8 cells
HSP90B1.1	9.25687e-86	-0.776363	0.427	0.474	4.17189e-81	CD8 cells
GPSM3.1	3.48935e-84	0.222571	0.524	0.51	1.57258e-79	CD8 cells
RBM8A.1	1.33138e-83	0.296435	0.377	0.353	6.00025e-79	CD8 cells
MTRNR2L12	2.08054e-83	-0.384583	0.209	0.258	9.37656e-79	CD8 cells
NAA38.1	1.1793e-82	-0.195727	0.272	0.335	5.31487e-78	CD8 cells
CD44.1	4.13579e-82	-0.249663	0.421	0.483	1.86392e-77	CD8 cells
SERBP1	2.52664e-81	-0.191717	0.336	0.405	1.1387e-76	CD8 cells
SFPQ.1	3.90843e-81	-0.199794	0.277	0.339	1.76145e-76	CD8 cells
SERF2.1	2.23309e-79	-0.158113	0.943	0.943	1.00641e-74	CD8 cells
ARHGDIA.1	2.55729e-79	0.328549	0.347	0.325	1.15252e-74	CD8 cells
RPL38.1	1.25184e-78	0.0276014	0.972	0.957	5.64181e-74	CD8 cells
HNRNPA1.1	2.05136e-78	0.078091	0.827	0.818	9.24508e-74	CD8 cells
SEPT9.1	2.88323e-78	0.36733	0.284	0.255	1.29941e-73	CD8 cells
WASF2.1	3.56651e-78	-0.191219	0.215	0.269	1.60736e-73	CD8 cells
ATP5MF.1	2.16596e-77	0.186415	0.395	0.353	9.76157e-73	CD8 cells
NDUFB8.1	9.80999e-77	0.288881	0.414	0.4	4.42117e-72	CD8 cells
HNRNPU.1	1.21397e-76	-0.187402	0.429	0.503	5.47111e-72	CD8 cells
TUBA1A.1	4.8343e-76	-0.225344	0.245	0.297	2.17872e-71	CD8 cells
FAM96B.1	1.13126e-74	0.372647	0.291	0.266	5.09837e-70	CD8 cells
ACTG1.1	4.08769e-74	0.127265	0.79	0.79	1.84224e-69	CD8 cells
LCP1.1	3.58604e-72	0.138596	0.508	0.479	1.61616e-67	CD8 cells
PSMA7.1	4.20549e-72	0.19706	0.573	0.568	1.89533e-67	CD8 cells
COX7A2.1	8.15823e-72	0.134585	0.666	0.664	3.67675e-67	CD8 cells
NDUFA5	9.08661e-72	0.383996	0.256	0.229	4.09515e-67	CD8 cells
COX6B1.1	9.22676e-72	-0.149599	0.653	0.71	4.15831e-67	CD8 cells
YPEL3	1.6855e-71	0.365082	0.264	0.235	7.59623e-67	CD8 cells
NDUFA11.1	2.61169e-71	-0.152918	0.404	0.477	1.17704e-66	CD8 cells
ZNHIT1.1	4.43138e-71	-0.14609	0.243	0.301	1.99713e-66	CD8 cells
RSRP1.1	8.17198e-70	0.275539	0.369	0.347	3.68295e-65	CD8 cells
CD48.1	4.88848e-69	0.183959	0.545	0.534	2.20314e-64	CD8 cells
IK.1	5.63544e-69	0.376238	0.282	0.257	2.53978e-64	CD8 cells
RPL12.1	7.15807e-69	-0.112889	0.994	0.981	3.226e-64	CD8 cells
NDUFB3.1	2.56835e-68	-0.150159	0.211	0.263	1.1575e-63	CD8 cells
RPS4Y1.1	3.47594e-68	0.246173	0.432	0.408	1.56654e-63	CD8 cells
NDUFS7.1	6.71883e-67	-0.148292	0.255	0.313	3.02804e-62	CD8 cells
RPL22L1.1	9.49047e-66	-0.229807	0.236	0.286	4.27717e-61	CD8 cells
ARPC5.1	3.22515e-65	-0.20011	0.443	0.502	1.45351e-60	CD8 cells
EIF3H.1	1.61504e-64	-0.122128	0.437	0.511	7.27868e-60	CD8 cells
NDUFA2.1	2.60174e-64	-0.146475	0.303	0.364	1.17255e-59	CD8 cells
TSC22D3.1	3.22413e-64	0.134559	0.602	0.59	1.45305e-59	CD8 cells
CDC37.1	1.4443e-63	0.345564	0.285	0.263	6.50916e-59	CD8 cells
ST13.1	3.20204e-63	-0.142859	0.301	0.361	1.4431e-58	CD8 cells
SRSF9.1	4.33309e-63	0.306267	0.344	0.325	1.95284e-58	CD8 cells
NDUFA1.1	6.32335e-63	0.155722	0.572	0.569	2.84981e-58	CD8 cells
GMFG.1	2.65863e-62	0.0854267	0.715	0.691	1.19819e-57	CD8 cells
DYNLL1.1	1.31467e-61	-0.146569	0.38	0.442	5.92494e-57	CD8 cells
MRPL20.1	1.92005e-61	-0.130454	0.233	0.286	8.6533e-57	CD8 cells
UBXN4.1	2.11458e-61	-0.181405	0.231	0.281	9.52997e-57	CD8 cells
TAPBP.1	8.65719e-61	0.232022	0.393	0.375	3.90162e-56	CD8 cells
CDC42SE1	2.19118e-60	0.334597	0.345	0.323	9.87522e-56	CD8 cells
ATP5F1B.1	3.27809e-60	0.283408	0.282	0.253	1.47737e-55	CD8 cells
TRAPPC1.1	2.2558e-59	0.233361	0.438	0.429	1.01664e-54	CD8 cells
UBL5.1	2.56796e-59	0.125317	0.647	0.65	1.15733e-54	CD8 cells
UQCRB.1	2.81899e-59	0.0988766	0.835	0.831	1.27046e-54	CD8 cells
RPL37A.1	3.11523e-59	-0.111188	0.99	0.986	1.40397e-54	CD8 cells
CARD16.1	8.51705e-59	-0.26599	0.324	0.369	3.83847e-54	CD8 cells
PNRC1.1	1.80426e-58	0.173893	0.591	0.589	8.13143e-54	CD8 cells
EMP3.1	1.89718e-58	0.0172097	0.741	0.712	8.55023e-54	CD8 cells
EIF4B.1	8.35425e-58	-0.14747	0.315	0.374	3.76509e-53	CD8 cells
ARHGAP30	1.27876e-57	0.343214	0.263	0.24	5.76313e-53	CD8 cells
RBX1.1	1.56964e-57	-0.133256	0.36	0.423	7.07407e-53	CD8 cells
ZNF207.1	2.23691e-57	-0.161305	0.244	0.295	1.00813e-52	CD8 cells
PRPF38B.1	2.28706e-57	0.296568	0.33	0.311	1.03073e-52	CD8 cells
C12orf57.1	4.37865e-57	0.160122	0.434	0.411	1.97337e-52	CD8 cells
CHMP4A.1	5.63832e-57	0.32615	0.303	0.285	2.54108e-52	CD8 cells
PGK1.1	1.39762e-55	-0.146227	0.362	0.422	6.29878e-51	CD8 cells
SRSF10.1	4.76571e-55	-0.155684	0.208	0.254	2.14781e-50	CD8 cells
NDUFB11.1	7.17607e-55	-0.127371	0.428	0.496	3.23411e-50	CD8 cells
SEC61B.1	1.27071e-54	-0.297492	0.472	0.524	5.72684e-50	CD8 cells
ANAPC11.1	1.44206e-54	-0.133363	0.264	0.318	6.49908e-50	CD8 cells
BANF1.1	2.36279e-54	-0.124495	0.22	0.269	1.06486e-49	CD8 cells
IL7R.1	2.37321e-54	0.057266	0.252	0.214	1.06956e-49	CD8 cells
PAIP2.1	2.67527e-54	0.256644	0.388	0.377	1.20569e-49	CD8 cells
RWDD1.1	2.67669e-54	0.308636	0.323	0.306	1.20633e-49	CD8 cells
TMED2.1	4.18926e-54	0.188104	0.345	0.325	1.88801e-49	CD8 cells
RAP1A.1	4.64483e-54	0.292258	0.326	0.308	2.09333e-49	CD8 cells
BTG2.1	5.94489e-54	-0.203979	0.232	0.278	2.67924e-49	CD8 cells
TCF25.1	6.59666e-54	0.26555	0.375	0.362	2.97298e-49	CD8 cells
SRI.1	1.01997e-53	0.326974	0.279	0.26	4.59682e-49	CD8 cells
TOMM20.1	2.74825e-53	-0.115824	0.284	0.34	1.23858e-48	CD8 cells
ATP5PF.1	2.89676e-53	0.221056	0.32	0.292	1.30551e-48	CD8 cells
LIMD2.1	3.98505e-53	0.148899	0.557	0.547	1.79598e-48	CD8 cells
SEM1.1	7.12038e-53	0.28612	0.262	0.236	3.20901e-48	CD8 cells
TMEM14B.1	7.82935e-53	-0.147445	0.217	0.264	3.52853e-48	CD8 cells
SQSTM1.1	2.1198e-52	-0.180911	0.212	0.256	9.55353e-48	CD8 cells
ANKRD12.1	3.67209e-52	0.220447	0.385	0.369	1.65494e-47	CD8 cells
EPC1.1	3.71324e-52	0.294364	0.302	0.283	1.67348e-47	CD8 cells
CCDC85B.1	5.9321e-52	0.255954	0.345	0.329	2.67348e-47	CD8 cells
BAX.1	1.17848e-51	0.287036	0.343	0.327	5.31119e-47	CD8 cells
POLR2L.1	4.12598e-51	-0.165581	0.512	0.571	1.8595e-46	CD8 cells
SF3B2.1	1.43625e-50	0.292473	0.323	0.307	6.47289e-46	CD8 cells
NDFIP1.1	1.53124e-50	-0.121168	0.221	0.269	6.90098e-46	CD8 cells
ARPC4.1	2.09404e-50	0.221285	0.402	0.389	9.43741e-46	CD8 cells
TMBIM6.1	3.58451e-50	-0.249205	0.475	0.535	1.61547e-45	CD8 cells
ZFP36.1	3.64374e-50	0.156557	0.52	0.504	1.64216e-45	CD8 cells
EEF2.1	4.93331e-50	-0.140175	0.703	0.756	2.22334e-45	CD8 cells
RBM3.1	6.3257e-50	0.179813	0.55	0.554	2.85087e-45	CD8 cells
POLR2K.1	9.5211e-50	0.339835	0.264	0.245	4.29097e-45	CD8 cells
PDIA6.1	9.57681e-50	-0.393982	0.262	0.302	4.31608e-45	CD8 cells
EDF1.1	1.49017e-49	0.137481	0.637	0.648	6.71591e-45	CD8 cells
VDAC2.1	9.24675e-49	-0.11262	0.217	0.264	4.16732e-44	CD8 cells
ISCU.1	2.44651e-48	0.249243	0.332	0.316	1.10259e-43	CD8 cells
SRSF3.1	6.07344e-48	0.164253	0.554	0.559	2.73718e-43	CD8 cells
ATP5MC2.1	2.41002e-47	0.0382688	0.547	0.49	1.08615e-42	CD8 cells
ATP6V1F.1	1.48659e-46	-0.141004	0.324	0.377	6.69977e-42	CD8 cells
PRR13.1	1.70014e-46	0.174026	0.491	0.486	7.66219e-42	CD8 cells
CLK1.1	2.55587e-46	0.31939	0.281	0.264	1.15188e-41	CD8 cells
PSMB10.1	5.7417e-46	0.315009	0.282	0.264	2.58767e-41	CD8 cells
AURKAIP1.1	8.05354e-46	-0.108122	0.269	0.321	3.62957e-41	CD8 cells
KMT2E.1	1.03501e-45	0.249756	0.364	0.353	4.66459e-41	CD8 cells
RPL27.1	1.23803e-45	0.0480189	0.963	0.949	5.57956e-41	CD8 cells
HMGN1.1	3.22836e-45	0.141044	0.515	0.508	1.45496e-40	CD8 cells
MRPL41.1	3.25712e-45	0.305669	0.279	0.263	1.46792e-40	CD8 cells
ATP5ME.1	4.18465e-45	0.119128	0.415	0.384	1.88594e-40	CD8 cells
CSDE1.1	5.5207e-45	-0.0835367	0.31	0.368	2.48807e-40	CD8 cells
YBX1.1	7.13441e-45	-0.164687	0.714	0.748	3.21533e-40	CD8 cells
COX4I1.1	7.38144e-45	-0.0908696	0.828	0.855	3.32667e-40	CD8 cells
PPP1R15A.1	9.41848e-45	-0.068245	0.268	0.318	4.24472e-40	CD8 cells
SLC2A3.1	1.19118e-44	-0.305145	0.228	0.264	5.36841e-40	CD8 cells
ATP6AP2.1	8.44825e-44	-0.13813	0.265	0.312	3.80746e-39	CD8 cells
GNB2.1	1.52407e-43	-0.119189	0.215	0.258	6.86869e-39	CD8 cells
PPIG.1	1.69205e-43	-0.0750163	0.249	0.298	7.62573e-39	CD8 cells
ROMO1.1	2.27726e-43	-0.0910766	0.275	0.327	1.02632e-38	CD8 cells
KTN1.1	5.05049e-43	-0.0835914	0.25	0.297	2.27615e-38	CD8 cells
MAP1LC3B.1	5.68571e-43	0.250314	0.307	0.291	2.56244e-38	CD8 cells
VAMP5.1	6.92159e-42	0.159107	0.276	0.252	3.11942e-37	CD8 cells
PYURF.1	9.68539e-42	0.293249	0.3	0.288	4.36501e-37	CD8 cells
DAZAP2.1	1.25309e-41	-0.117673	0.435	0.495	5.64741e-37	CD8 cells
SNRPB2.1	1.60913e-41	0.269347	0.367	0.361	7.25205e-37	CD8 cells
CSNK1A1.1	1.94844e-41	-0.0830761	0.225	0.269	8.78122e-37	CD8 cells
ALOX5AP.1	3.11726e-41	0.187907	0.301	0.277	1.40489e-36	CD8 cells
S100A6.1	3.21068e-41	-0.831749	0.924	0.84	1.44699e-36	CD8 cells
RNF181.1	4.4892e-41	-0.0944401	0.23	0.274	2.02319e-36	CD8 cells
NDUFB10.1	4.61915e-41	0.250653	0.374	0.369	2.08176e-36	CD8 cells
JAK1	7.61992e-41	0.152674	0.351	0.333	3.43415e-36	CD8 cells
APRT.1	1.18156e-40	0.167124	0.522	0.529	5.32506e-36	CD8 cells
CCNL1.1	1.61563e-40	-0.128177	0.387	0.444	7.28132e-36	CD8 cells
GNAS.1	1.91803e-40	-0.143548	0.362	0.414	8.64417e-36	CD8 cells
ORMDL1.1	5.82674e-39	0.303905	0.283	0.271	2.626e-34	CD8 cells
C1QBP.1	8.12878e-39	-0.130273	0.217	0.258	3.66348e-34	CD8 cells
DNAJC8.1	1.00943e-38	0.292004	0.282	0.268	4.54928e-34	CD8 cells
MIF.1	2.62492e-38	0.137937	0.458	0.45	1.183e-33	CD8 cells
C11orf58.1	1.29158e-37	0.212892	0.43	0.432	5.8209e-33	CD8 cells
EIF4A1.1	1.33253e-36	0.280953	0.3	0.289	6.00547e-32	CD8 cells
PCBP2.1	1.58862e-36	-0.0867762	0.482	0.547	7.15961e-32	CD8 cells
SPCS1.1	1.96519e-36	-0.321312	0.456	0.506	8.85673e-32	CD8 cells
HMGN2.1	2.69626e-36	-0.208772	0.568	0.623	1.21515e-31	CD8 cells
TRMT112.1	1.74398e-35	0.151581	0.438	0.434	7.85975e-31	CD8 cells
ARID4B.1	3.03652e-35	0.266511	0.288	0.275	1.3685e-30	CD8 cells
ATP5MPL.1	9.74809e-35	-0.130872	0.496	0.44	4.39327e-30	CD8 cells
DYNLRB1.1	1.51247e-34	0.274976	0.303	0.294	6.81639e-30	CD8 cells
ARPC1B.1	3.49293e-34	0.063272	0.595	0.578	1.57419e-29	CD8 cells
NDUFV2	3.6272e-34	-0.0757466	0.23	0.272	1.6347e-29	CD8 cells
EIF3F.1	1.07812e-33	0.151573	0.518	0.527	4.85886e-29	CD8 cells
ICAM3	1.14413e-33	0.157425	0.405	0.398	5.15636e-29	CD8 cells
UQCRQ.1	4.08783e-33	-0.117925	0.458	0.513	1.8423e-28	CD8 cells
RPL36.1	1.10936e-32	-0.0120544	0.995	0.983	4.99966e-28	CD8 cells
NDUFA4.1	1.5764e-32	0.0740988	0.633	0.635	7.10453e-28	CD8 cells
MSN.1	1.59047e-32	0.168967	0.377	0.367	7.16791e-28	CD8 cells
LRRFIP1.1	5.62158e-32	-0.130233	0.404	0.45	2.53353e-27	CD8 cells
GHITM.1	1.87639e-31	0.25142	0.315	0.309	8.4565e-27	CD8 cells
RPL39.1	3.70241e-31	-0.0959142	0.999	0.992	1.6686e-26	CD8 cells
RPL32.1	4.30272e-31	-0.119298	0.999	0.993	1.93915e-26	CD8 cells
RPS16.1	1.51906e-30	-0.0929228	0.985	0.978	6.84612e-26	CD8 cells
MPHOSPH8.1	1.5485e-30	0.252456	0.298	0.288	6.97877e-26	CD8 cells
MTRNR2L8.1	2.488e-30	-0.216397	0.238	0.269	1.12129e-25	CD8 cells
CHURC1.1	3.55217e-30	-0.048526	0.233	0.273	1.60089e-25	CD8 cells
PSMC5.1	9.13027e-30	0.290337	0.262	0.252	4.11483e-25	CD8 cells
UBE2D2.1	1.49621e-29	0.212718	0.377	0.377	6.7431e-25	CD8 cells
POMP.1	3.15536e-29	0.137575	0.482	0.482	1.42206e-24	CD8 cells
CKLF.1	1.27708e-28	0.191372	0.341	0.333	5.75553e-24	CD8 cells
SELENOH.1	2.00341e-28	-0.134458	0.226	0.257	9.02896e-24	CD8 cells
PRKCB.1	2.73944e-28	-0.130128	0.243	0.278	1.23461e-23	CD8 cells
ANXA11.1	4.5917e-28	0.249257	0.279	0.269	2.06939e-23	CD8 cells
NDUFB2.1	1.06776e-27	0.140277	0.496	0.504	4.81216e-23	CD8 cells
PRDX2.1	1.27136e-27	-0.276845	0.313	0.296	5.72976e-23	CD8 cells
RPL17.1	2.33992e-27	0.0375425	0.685	0.674	1.05455e-22	CD8 cells
SNU13.1	3.71843e-27	0.20564	0.383	0.385	1.67582e-22	CD8 cells
EIF3G.1	3.99214e-27	-0.104017	0.427	0.482	1.79918e-22	CD8 cells
CAPZA1.1	6.17678e-27	0.236038	0.365	0.363	2.78375e-22	CD8 cells
UCP2.1	1.23164e-26	0.196553	0.411	0.411	5.55077e-22	CD8 cells
PSMD8.1	1.67744e-26	0.235131	0.29	0.282	7.55988e-22	CD8 cells
COX7A2L	1.99415e-26	-0.05451	0.325	0.375	8.98725e-22	CD8 cells
NKTR.1	2.2252e-26	0.216357	0.31	0.302	1.00285e-21	CD8 cells
DDX3X.1	2.25995e-26	-0.0405138	0.297	0.342	1.01851e-21	CD8 cells
NEDD8.1	3.5027e-26	0.14515	0.504	0.517	1.5786e-21	CD8 cells
RABAC1.1	5.48616e-26	0.104896	0.385	0.377	2.4725e-21	CD8 cells
UFC1.1	1.7855e-25	0.227598	0.335	0.332	8.04688e-21	CD8 cells
SYF2	2.77255e-25	-0.0424351	0.342	0.393	1.24953e-20	CD8 cells
CSNK2B.1	4.04609e-25	-0.033949	0.25	0.29	1.82349e-20	CD8 cells
RPL24.1	9.57001e-25	-0.0906937	0.949	0.947	4.31301e-20	CD8 cells
MRPL33.1	1.55315e-24	-0.0625519	0.265	0.305	6.99973e-20	CD8 cells
RSL24D1.1	2.1336e-24	0.161958	0.459	0.468	9.61571e-20	CD8 cells
FKBP8.1	2.14307e-24	0.230389	0.323	0.321	9.65838e-20	CD8 cells
OCIAD1	2.90514e-24	-0.0242361	0.223	0.26	1.30929e-19	CD8 cells
RPL28.1	4.00705e-24	-0.0580199	0.997	0.993	1.8059e-19	CD8 cells
MDH2.1	4.96203e-23	0.283062	0.26	0.254	2.23629e-18	CD8 cells
HNRNPF.1	6.28061e-23	0.220922	0.325	0.323	2.83054e-18	CD8 cells
PSMA4.1	6.54651e-23	-0.0722953	0.359	0.404	2.95038e-18	CD8 cells
PPP1R2.1	7.22363e-23	-0.0525383	0.258	0.297	3.25554e-18	CD8 cells
RBM39.1	7.30961e-23	0.11861	0.56	0.578	3.29429e-18	CD8 cells
HNRNPA3.1	9.35717e-23	0.130074	0.488	0.5	4.21709e-18	CD8 cells
DNAJA1.1	1.02943e-22	0.296043	0.27	0.263	4.63943e-18	CD8 cells
RBM25.1	1.08065e-22	-0.0462807	0.284	0.324	4.87026e-18	CD8 cells
IFI27L2.1	1.08711e-22	0.234708	0.265	0.256	4.8994e-18	CD8 cells
PSMB7.1	1.60278e-22	-0.014664	0.214	0.25	7.22342e-18	CD8 cells
MYH9.1	2.49941e-22	0.237617	0.271	0.263	1.12643e-17	CD8 cells
SEPT6.1	5.9198e-22	0.209971	0.27	0.259	2.66794e-17	CD8 cells
POLR1D.1	7.56607e-22	-0.0260665	0.259	0.298	3.40987e-17	CD8 cells
COX5B.1	2.41547e-21	-0.0858358	0.576	0.625	1.0886e-16	CD8 cells
PSMA1.1	4.55197e-21	-0.0217238	0.309	0.355	2.05148e-16	CD8 cells
CNBP.1	5.91855e-21	0.13768	0.475	0.488	2.66737e-16	CD8 cells
ELF1.1	8.04742e-21	0.233586	0.335	0.336	3.62681e-16	CD8 cells
RNPS1.1	1.1625e-20	0.242355	0.263	0.257	5.23918e-16	CD8 cells
YPEL5.1	1.16451e-20	0.318541	0.336	0.339	5.24819e-16	CD8 cells
COX7B.1	1.66952e-20	-0.102025	0.507	0.552	7.5242e-16	CD8 cells
ZEB2.1	2.2234e-20	-0.038998	0.341	0.314	1.00204e-15	CD8 cells
ATP6V1G1.1	4.11176e-20	-0.0610374	0.551	0.607	1.85309e-15	CD8 cells
PAPOLA.1	5.42873e-20	-0.0256647	0.294	0.337	2.44662e-15	CD8 cells
SF1.1	6.45787e-20	-0.0692016	0.368	0.413	2.91043e-15	CD8 cells
ENSA.1	6.74788e-20	0.236678	0.296	0.294	3.04113e-15	CD8 cells
PA2G4.1	7.11501e-20	0.185316	0.324	0.321	3.20659e-15	CD8 cells
SRRM1.1	7.44718e-20	0.170847	0.433	0.444	3.35629e-15	CD8 cells
RPLP0.1	1.3993e-19	-0.152589	0.914	0.906	6.30635e-15	CD8 cells
ATP5PO.1	1.41007e-19	0.154281	0.321	0.309	6.35492e-15	CD8 cells
PPP1CC.1	1.94357e-19	0.00665468	0.224	0.26	8.75929e-15	CD8 cells
XBP1.1	2.99902e-19	-0.521467	0.324	0.348	1.3516e-14	CD8 cells
DUT.1	3.53604e-19	-0.120071	0.253	0.286	1.59362e-14	CD8 cells
TAGLN2.1	4.52973e-19	0.0876264	0.45	0.446	2.04146e-14	CD8 cells
UQCR11.1	1.41415e-18	0.0517949	0.687	0.695	6.37329e-14	CD8 cells
HINT1.1	1.69187e-18	0.0369901	0.726	0.73	7.62492e-14	CD8 cells
UBE2D3.1	1.74536e-18	0.114707	0.561	0.583	7.86601e-14	CD8 cells
SNRPD1.1	1.81993e-18	0.195619	0.292	0.289	8.20208e-14	CD8 cells
TSTD1.1	2.14369e-18	0.13016	0.311	0.301	9.6612e-14	CD8 cells
HNRNPK.1	3.72559e-18	0.102464	0.59	0.615	1.67905e-13	CD8 cells
HCLS1.1	4.03776e-18	0.182817	0.349	0.35	1.81974e-13	CD8 cells
COX8A.1	4.41255e-18	-0.0914293	0.499	0.545	1.98865e-13	CD8 cells
LSM8.1	5.28023e-18	0.236513	0.298	0.298	2.3797e-13	CD8 cells
RPS28.1	6.51664e-18	-0.0129916	0.998	0.992	2.93692e-13	CD8 cells
UQCR10.1	9.51888e-18	0.123456	0.494	0.508	4.28997e-13	CD8 cells
SSU72	1.09249e-17	0.238936	0.301	0.302	4.92363e-13	CD8 cells
AP2M1.1	1.28558e-17	0.233643	0.267	0.263	5.79386e-13	CD8 cells
LAMTOR5.1	1.89435e-17	-0.0302231	0.307	0.347	8.53747e-13	CD8 cells
CDC42.1	3.03541e-17	0.0682902	0.646	0.659	1.368e-12	CD8 cells
TNRC6B.1	3.52819e-17	-0.0288406	0.3	0.337	1.59008e-12	CD8 cells
FBL.1	8.34077e-17	-0.00818065	0.239	0.273	3.75902e-12	CD8 cells
BLOC1S1.1	1.9141e-16	-0.0813248	0.377	0.416	8.62647e-12	CD8 cells
PPP1CB.1	2.93053e-16	-0.00555466	0.279	0.315	1.32073e-11	CD8 cells
RANBP1.1	3.05598e-16	-0.064524	0.241	0.273	1.37727e-11	CD8 cells
UBE2B	4.30273e-16	0.0168256	0.245	0.281	1.93916e-11	CD8 cells
PSMB1.1	8.38846e-16	0.131462	0.434	0.445	3.78051e-11	CD8 cells
PSMB3.1	1.14886e-15	-0.0733137	0.393	0.434	5.17768e-11	CD8 cells
XRCC6	1.75972e-15	0.212583	0.276	0.274	7.9307e-11	CD8 cells
PSMA3-AS1.1	1.97309e-15	0.224103	0.273	0.27	8.89233e-11	CD8 cells
TOMM22	3.04547e-15	0.00777341	0.22	0.251	1.37253e-10	CD8 cells
COX7C.1	3.91219e-15	-0.0441264	0.834	0.857	1.76315e-10	CD8 cells
ARPC3.1	1.02287e-14	-0.115317	0.709	0.729	4.60986e-10	CD8 cells
COX6A1.1	1.44e-14	0.091228	0.573	0.591	6.48978e-10	CD8 cells
RAB7A.1	1.93441e-14	-0.00599953	0.25	0.284	8.71802e-10	CD8 cells
LSM3.1	2.33152e-14	-0.0140722	0.278	0.313	1.05077e-09	CD8 cells
CALM2.1	3.53499e-14	-0.239241	0.693	0.7	1.59315e-09	CD8 cells
PNN.1	3.66946e-14	-0.0443444	0.275	0.308	1.65375e-09	CD8 cells
BSG.1	4.74791e-14	0.126818	0.335	0.334	2.13979e-09	CD8 cells
EEF1A1.1	5.02565e-14	-0.0889215	0.999	0.996	2.26496e-09	CD8 cells
ATP5F1D.1	5.46068e-14	0.0693512	0.375	0.362	2.46102e-09	CD8 cells
H1FX.1	6.43904e-14	-0.107917	0.31	0.34	2.90195e-09	CD8 cells
ECH1.1	6.71295e-14	0.236383	0.253	0.251	3.02539e-09	CD8 cells
ADD3.1	1.43749e-13	-0.0317722	0.232	0.26	6.4785e-09	CD8 cells
TMEM160.1	1.47493e-13	0.21437	0.268	0.267	6.64721e-09	CD8 cells
SET.1	1.51316e-13	-0.0393924	0.44	0.487	6.81949e-09	CD8 cells
ATM.1	1.70543e-13	0.141342	0.299	0.294	7.68604e-09	CD8 cells
UXT.1	2.31548e-13	-0.0193025	0.4	0.448	1.04354e-08	CD8 cells
KRTCAP2.1	3.57125e-13	0.0376568	0.357	0.355	1.60949e-08	CD8 cells
RPS17.1	4.73774e-13	-0.217868	0.816	0.814	2.13521e-08	CD8 cells
NDUFA6.1	4.89497e-13	0.214979	0.265	0.263	2.20607e-08	CD8 cells
PPP4C.1	5.07842e-13	0.223582	0.256	0.255	2.28874e-08	CD8 cells
EIF3I	6.11321e-13	0.023597	0.222	0.252	2.7551e-08	CD8 cells
RPL13.1	6.21176e-13	-0.0711607	1	0.997	2.79951e-08	CD8 cells
SMCHD1.1	6.63961e-13	-0.0253717	0.271	0.303	2.99234e-08	CD8 cells
RPL34.1	7.20671e-13	-0.0370434	1	0.994	3.24792e-08	CD8 cells
DDX18.1	7.95569e-13	0.225322	0.288	0.289	3.58547e-08	CD8 cells
TRAM1.1	1.10047e-12	-0.136019	0.299	0.329	4.95962e-08	CD8 cells
HNRNPM	1.14972e-12	0.161929	0.362	0.37	5.18158e-08	CD8 cells
OSTF1.1	1.25166e-12	0.150411	0.295	0.292	5.64099e-08	CD8 cells
SLTM.1	1.53058e-12	0.00292171	0.226	0.253	6.89803e-08	CD8 cells
POLR2J.1	1.56114e-12	0.217947	0.28	0.283	7.03575e-08	CD8 cells
ARF1.1	3.00885e-12	0.114659	0.395	0.404	1.35603e-07	CD8 cells
GADD45GIP1.1	4.56767e-12	-0.0241236	0.258	0.289	2.05856e-07	CD8 cells
RNF7.1	5.75512e-12	0.216873	0.252	0.25	2.59372e-07	CD8 cells
RBMX.1	7.53636e-12	-0.00202109	0.303	0.338	3.39648e-07	CD8 cells
PPIA.1	8.50437e-12	0.0371262	0.739	0.764	3.83275e-07	CD8 cells
SP100	1.00353e-11	0.184631	0.295	0.296	4.52273e-07	CD8 cells
ACTR3.1	3.85005e-11	0.162898	0.406	0.421	1.73514e-06	CD8 cells
SF3B5.1	4.75946e-11	0.149446	0.391	0.404	2.14499e-06	CD8 cells
C19orf70.1	4.85643e-11	0.0177426	0.261	0.294	2.1887e-06	CD8 cells
ISG15.1	4.98747e-11	-0.222141	0.336	0.324	2.24775e-06	CD8 cells
MRPS21.1	7.05879e-11	0.0200022	0.303	0.339	3.18125e-06	CD8 cells
SCAF11.1	1.42884e-10	0.000248323	0.303	0.338	6.43949e-06	CD8 cells
EIF3K.1	2.58627e-10	-0.0386562	0.625	0.675	1.16558e-05	CD8 cells
ATRAID.1	2.60726e-10	-0.00384643	0.229	0.256	1.17504e-05	CD8 cells
SUPT4H1.1	2.93162e-10	0.0277726	0.228	0.255	1.32122e-05	CD8 cells
TBCA.1	4.45367e-10	-0.010509	0.421	0.468	2.00718e-05	CD8 cells
EIF4G2.1	7.02886e-10	-0.00449719	0.371	0.413	3.16777e-05	CD8 cells
ADAR	7.13648e-10	0.00342806	0.226	0.252	3.21627e-05	CD8 cells
UQCRFS1.1	1.009e-09	0.0205459	0.266	0.297	4.54735e-05	CD8 cells
NDUFB7.1	1.29563e-09	-0.0302071	0.399	0.44	5.83913e-05	CD8 cells
HNRNPH1.1	1.80612e-09	0.0636746	0.426	0.473	8.13984e-05	CD8 cells
REEP5.1	2.33173e-09	0.183381	0.268	0.268	0.000105086	CD8 cells
ZC3H15.1	2.84637e-09	0.0414502	0.237	0.265	0.00012828	CD8 cells
ERP29	5.17538e-09	-0.0400295	0.481	0.528	0.000233244	CD8 cells
LMAN2.1	1.26875e-08	-0.151753	0.271	0.294	0.0005718	CD8 cells
PRRC2C.1	1.52769e-08	0.135616	0.384	0.394	0.0006885	CD8 cells
FAU.1	1.81727e-08	-0.0378824	0.987	0.983	0.000819006	CD8 cells
AKAP13.1	2.59798e-08	0.166812	0.29	0.292	0.00117086	CD8 cells
PCNP.1	3.16353e-08	0.208752	0.266	0.27	0.00142574	CD8 cells
CFLAR.1	3.39517e-08	0.00609984	0.32	0.316	0.00153014	CD8 cells
VPS28.1	3.87156e-08	0.0220814	0.317	0.353	0.00174484	CD8 cells
NDUFS8.1	3.8922e-08	0.033978	0.249	0.277	0.00175414	CD8 cells
SRRM2.1	3.9407e-08	0.156782	0.351	0.362	0.00177599	CD8 cells
WDR83OS.1	4.26511e-08	-0.0110188	0.377	0.415	0.0019222	CD8 cells
PSMA2.1	4.27902e-08	0.0173403	0.28	0.31	0.00192847	CD8 cells
BRK1.1	5.90153e-08	-0.00451315	0.398	0.439	0.0026597	CD8 cells
ARL6IP4.1	6.00457e-08	-0.0107585	0.465	0.514	0.00270614	CD8 cells
ITM2B.1	7.16216e-08	-0.0543387	0.782	0.773	0.00322784	CD8 cells
PGAM1.1	1.00332e-07	-0.0278347	0.287	0.314	0.00452176	CD8 cells
EIF5B.1	1.14299e-07	0.0295197	0.237	0.261	0.00515124	CD8 cells
TAF7.1	2.14052e-07	0.0216599	0.239	0.263	0.00964687	CD8 cells
CELF2.1	3.19653e-07	0.125606	0.348	0.356	0.0144061	CD8 cells
TCEA1	5.51621e-07	0.152912	0.285	0.29	0.0248605	CD8 cells
EIF5A.1	7.02801e-07	-0.0515118	0.378	0.413	0.0316738	CD8 cells
SNRPG.1	9.04264e-07	0.106914	0.397	0.412	0.0407534	CD8 cells
RPL5.1	1.43106e-06	-0.0924012	0.95	0.928	0.064495	CD8 cells
H2AFV.1	1.67835e-06	0.0922012	0.305	0.309	0.0756398	CD8 cells
TMSB10.1	2.2492e-06	-0.050235	0.998	0.985	0.101367	CD8 cells
AKAP9	6.64324e-06	0.027837	0.238	0.26	0.299397	CD8 cells
MRPL54.1	9.11868e-06	0.20143	0.276	0.284	0.410961	CD8 cells
KLF6.1	9.51406e-06	-0.0325684	0.442	0.471	0.428779	CD8 cells
HMGN3.1	9.62943e-06	0.0148105	0.327	0.359	0.433979	CD8 cells
WAS.1	1.19606e-05	0.173169	0.247	0.25	0.539041	CD8 cells
BCLAF1	1.20181e-05	0.0456407	0.272	0.298	0.541631	CD8 cells
P4HB.1	1.65339e-05	-0.085037	0.295	0.316	0.745151	CD8 cells
TXNIP.1	1.67169e-05	-0.166883	0.717	0.735	0.753395	CD8 cells
ERH.1	2.2491e-05	0.106024	0.397	0.416	1	CD8 cells
UBXN1.1	2.49373e-05	0.109844	0.39	0.407	1	CD8 cells
RAN	2.53484e-05	0.040149	0.404	0.418	1	CD8 cells
RTF1.1	2.82418e-05	0.196611	0.245	0.25	1	CD8 cells
GABARAPL2.1	2.88271e-05	0.0265586	0.303	0.334	1	CD8 cells
BCAP31.1	4.49575e-05	0.139162	0.269	0.274	1	CD8 cells
DDX46	4.7232e-05	0.0560674	0.26	0.285	1	CD8 cells
SSB.1	7.42988e-05	0.182728	0.261	0.268	1	CD8 cells
RPL7A.1	9.63899e-05	-0.0606512	0.954	0.948	1	CD8 cells
TPM3.1	9.80138e-05	0.0424207	0.533	0.555	1	CD8 cells
NUCKS1.1	0.000103022	-0.00369779	0.292	0.315	1	CD8 cells
ARRB2.1	0.000139016	0.105832	0.254	0.254	1	CD8 cells
U2SURP.1	0.000141751	0.0781199	0.232	0.254	1	CD8 cells
RPL4.1	0.00020062	-0.0266108	0.892	0.888	1	CD8 cells
FMNL1.1	0.000285752	0.128615	0.257	0.26	1	CD8 cells
CD164.1	0.000315152	0.0946018	0.34	0.351	1	CD8 cells
HIGD2A.1	0.000355105	0.104468	0.433	0.457	1	CD8 cells
NPM1.1	0.000504188	-0.104213	0.737	0.727	1	CD8 cells
NDUFA12	0.000657861	0.174661	0.289	0.301	1	CD8 cells
TMEM258.1	0.0006828	-0.0773319	0.517	0.552	1	CD8 cells
RNMT.1	0.000847762	0.172856	0.245	0.251	1	CD8 cells
TMEM59.1	0.00163602	-0.131255	0.472	0.482	1	CD8 cells
NDUFB9.1	0.00203409	0.0886875	0.396	0.416	1	CD8 cells
GPBP1.1	0.00259149	0.0652402	0.271	0.295	1	CD8 cells
PTGES3.1	0.00279715	0.0672443	0.419	0.441	1	CD8 cells
SEC61G.1	0.00281232	-0.0866359	0.515	0.545	1	CD8 cells
RSRC2.1	0.00331573	0.167528	0.245	0.252	1	CD8 cells
RPL18A.1	0.00356568	-0.0778759	0.998	0.989	1	CD8 cells
NDUFA13.1	0.0037861	0.00650599	0.441	0.477	1	CD8 cells
ATRX.1	0.00402008	0.127001	0.292	0.301	1	CD8 cells
TAX1BP1.1	0.00407788	0.139997	0.298	0.31	1	CD8 cells
HNRNPR.1	0.00408876	0.155681	0.263	0.272	1	CD8 cells
SNRPD3.1	0.00419709	0.0698672	0.244	0.265	1	CD8 cells
RPL11.1	0.00449771	-0.0750117	0.998	0.991	1	CD8 cells
TRA2A.1	0.00499249	0.151756	0.256	0.264	1	CD8 cells
SF3B6.1	0.00563526	0.117322	0.338	0.356	1	CD8 cells
JTB.1	0.0068181	0.023852	0.42	0.44	1	CD8 cells
NDUFB4.1	0.00709644	0.0151166	0.346	0.375	1	CD8 cells
KLRD1.2	0	2.78179	0.874	0.185	0	NK cells
KLRF1	0	5.04481	0.726	0.041	0	NK cells
GZMB.2	0	3.15746	0.855	0.182	0	NK cells
PRF1.2	0	3.28779	0.836	0.167	0	NK cells
TRDC	0	4.61198	0.675	0.03	0	NK cells
GNLY.2	0	3.4434	0.904	0.264	0	NK cells
CST7.2	0	2.19986	0.923	0.303	0	NK cells
GZMA.2	0	1.98762	0.919	0.312	0	NK cells
KLRB1	0	3.05953	0.731	0.128	0	NK cells
CTSW.2	0	2.46468	0.892	0.292	0	NK cells
NKG7.2	0	2.37385	0.996	0.406	0	NK cells
HOPX.2	0	2.72497	0.71	0.167	0	NK cells
CD7.2	0	2.79678	0.766	0.23	0	NK cells
CD247.2	0	2.93096	0.716	0.189	0	NK cells
CCL5.2	0	1.53251	0.898	0.388	0	NK cells
CMC1.2	0	2.41495	0.7	0.199	0	NK cells
FGFBP2.2	0	2.63111	0.647	0.147	0	NK cells
TYROBP.2	0	0.544971	0.856	0.376	0	NK cells
FCGR3A	0	2.40945	0.585	0.112	0	NK cells
CCL4.2	0	1.91577	0.673	0.211	0	NK cells
SPON2	0	3.94436	0.53	0.071	0	NK cells
CLIC3	0	3.68419	0.517	0.065	0	NK cells
GZMH.2	0	1.49041	0.685	0.241	0	NK cells
IL2RB	0	3.6449	0.459	0.06	0	NK cells
ID2.2	0	1.60749	0.789	0.404	0	NK cells
GZMM.2	0	1.69781	0.632	0.253	0	NK cells
IFITM1.2	0	1.78174	0.618	0.286	0	NK cells
MATK.1	0	2.59202	0.413	0.089	0	NK cells
C12orf75.2	0	1.4385	0.546	0.226	0	NK cells
TRBC1.2	0	1.03495	0.595	0.275	0	NK cells
RARRES3.2	0	1.37128	0.697	0.38	0	NK cells
IFITM2.2	0	1.53817	0.879	0.565	0	NK cells
[truncated: 13,063 more rows]

## Sheet: Table S2
Table S2. DEGs in CD8+ TRM from MM vs. NBM and RRMM vs. NBM comparisons.
gene_name	log2FoldChange(MM vs NBM)	padj(MM vs NBM)	log2FoldChange(RRMM vs NBM)	padj(RRMM vs NBM)	regulation
IGKC	3.87046	0	-3.32447	2.11e-284	DE_both
HLA-C	0.568534	2.06e-214	0.227974	2.36e-42	DE_both
HLA-E	0.658464	3.08e-185	-0.177223	1.78e-16	DE_both
IGLC2	3.97242	6e-167	-1.23695	3.69e-20	DE_both
RPS4X	-0.397231	2.58e-132	-0.618379	0	DE_both
RNF213	1.07636	1.61e-122	-0.906674	3.77e-94	DE_both
LY6E	1.02505	5.45e-120	0.778519	3.23e-81	DE_both
UBC	0.577097	4.82e-117	0.264959	1.62e-30	DE_both
HLA-A	0.384014	3.01e-114	0.0813425	3.55e-07	DE_both
GIMAP7	1.10595	4.11e-101	0.0682231	0.249521	DE_one
NKG7	0.524295	6.36e-100	0.417637	4.48e-78	DE_both
RPS27A	-0.297048	8.21e-99	-0.905202	0	DE_both
RPL34	-0.299704	8.79e-98	-0.542545	0	DE_both
RPL21	-0.294147	3.1e-95	-0.183392	9.54e-48	DE_both
FOS	-1.20239	1.1e-82	-0.840921	1.02e-52	DE_both
GIMAP4	1.00494	9.33e-78	-0.214674	5.75e-05	DE_both
CD74	0.712826	1.65e-74	1.27923	4.38e-293	DE_both
RPS6	-0.267536	2.26e-72	-0.366043	1.1e-171	DE_both
ACTG1	0.571888	4.99e-72	-0.681544	9.69e-120	DE_both
PTPRC	0.498898	9.38e-72	-1.02541	0	DE_both
CD2	0.620799	3.44e-71	-0.50114	1.98e-53	DE_both
ISG15	1.04299	3.69e-66	0.659372	2.52e-32	DE_both
HLA-DRB1	0.846843	5.26e-66	1.13566	1.16e-143	DE_both
RPL23A	-0.252227	8.01e-66	-0.339708	2.72e-151	DE_both
PSMB9	0.672276	5.4e-65	0.458579	1.17e-36	DE_both
RPS4Y1	0.994217	5.56e-65	0.273081	1.08e-06	DE_both
RPS3A	-0.266053	3.34e-64	-0.712512	0	DE_both
CCL5	0.343596	5.25e-64	-0.0714728	0.000268902	DE_both
GZMH	0.694538	1.63e-63	0.963998	2.17e-149	DE_both
CORO1A	0.522018	6.03e-63	0.135725	5.25e-06	DE_both
IGHG3	2.96401	5.1e-62	-0.492373	0.00561604	DE_both
PABPC1	0.510073	8.37e-62	-0.623797	1.48e-106	DE_both
IFITM1	0.898781	4.75e-60	1.13261	1.67e-115	DE_both
NEAT1	0.651519	4.58e-59	-0.755913	3.88e-91	DE_both
CTSW	0.569006	8.36e-59	0.529328	3.78e-62	DE_both
ACAP1	0.711692	5.96e-58	-0.486984	5.1e-31	DE_both
PRF1	0.872369	5.69e-57	0.789192	2.38e-56	DE_both
GZMA	0.430129	8.75e-57	0.0541245	0.0544734	DE_one
DDX5	0.355362	1.25e-55	-0.927246	0	DE_both
HNRNPU	0.707615	5.47e-55	-0.610973	2.08e-46	DE_both
RPL9	-0.268935	6.81e-55	-0.840901	0	DE_both
SP100	0.876615	8.62e-55	-0.343189	1.21e-10	DE_both
RPS23	-0.255283	2.56e-54	-1.1233	0	DE_both
CTSC	0.758529	1.15e-53	-0.0168511	0.77646	DE_one
RPL39	-0.218735	2.49e-53	-0.644668	0	DE_both
H1FX	1.09659	2.49e-53	0.56772	7.52e-18	DE_both
ACTB	0.333995	3.86e-53	0.34352	1.97e-69	DE_both
DDX17	0.876538	2.86e-52	-1.16525	2.03e-105	DE_both
RARRES3	0.544486	3.09e-52	-0.0666975	0.0795719	DE_one
ZFP36	-0.647763	4.73e-51	-0.665212	6.06e-70	DE_both
RPL37	-0.251084	1.2e-50	-1.19957	0	DE_both
KLRG1	0.694125	9.62e-50	-0.43371	8.6e-23	DE_both
PRRC2C	0.674123	1.09e-49	-1.00906	7.45e-123	DE_both
RPL32	-0.210194	9.19e-49	-0.732894	0	DE_both
PSME2	0.649564	2.88e-48	0.522335	6.14e-38	DE_both
FUS	0.553461	5.11e-48	-0.703877	1.29e-86	DE_both
MT-ND5	0.440578	6.5e-48	-1.84121	0	DE_both
TRAF3IP3	0.713842	8.24e-48	-0.340431	2.83e-13	DE_both
RPL7	-0.276074	9.12e-48	0.159999	8.87e-22	DE_both
HNRNPA2B1	0.436425	1.55e-47	-0.59187	1.26e-99	DE_both
RPL27	-0.275801	2.26e-47	-0.376105	9.53e-113	DE_both
STK17A	0.648374	2.81e-47	-0.616135	2.17e-48	DE_both
GAPDH	0.402539	7.5e-47	0.0737369	0.00840646	DE_both
PSMB8	0.691572	9.17e-47	0.151701	0.00157943	DE_both
HLA-DPA1	0.631772	1.27e-46	0.613179	2.75e-53	DE_both
TAPBP	0.678356	1.45e-46	-0.117692	0.0164289	DE_both
RBM39	0.516375	6.15e-46	-0.848625	4.58e-137	DE_both
CCNL1	0.649862	8.71e-46	-0.843585	5.54e-86	DE_both
HIST1H4C	1.15697	9.32e-46	-0.614902	3.44e-16	DE_both
SRRM2	0.696034	1.45e-45	-0.764647	2.74e-62	DE_both
EEF2	0.484314	1.55e-45	0.355043	3.32e-30	DE_both
PNISR	0.548738	1.68e-45	-0.754959	8.12e-95	DE_both
TRA2B	0.653637	5.23e-45	-0.807031	8.97e-77	DE_both
HSPA8	0.546502	5.39e-45	0.109834	0.00463639	DE_both
IGHA1	2.12898	6.95e-45	-1.46727	2.99e-26	DE_both
IFI16	0.757518	8.44e-45	-0.329788	1.06e-10	DE_both
RPS20	-0.266053	1.21e-44	-0.37926	1.07e-114	DE_both
IKZF3	0.982084	1.98e-44	-0.7275	2.29e-29	DE_both
BST2	0.729485	7.54e-44	0.103768	0.0615431	DE_one
MT-CO1	0.264397	1.19e-43	-1.01037	0	DE_both
HLA-DPB1	0.545979	1.77e-43	0.603146	1.21e-64	DE_both
TBC1D10C	0.66163	7.36e-43	0.188702	5.56e-05	DE_both
PTP4A2	0.599752	8.13e-42	-0.167011	0.00012315	DE_both
ARGLU1	0.584643	8.76e-42	-0.750083	1.45e-76	DE_both
PLEK	0.760224	9.74e-42	-0.602985	6.98e-31	DE_both
SSR4	0.450536	9.74e-42	-0.234172	6.12e-14	DE_both
MT-ND4L	0.735798	1.39e-41	-2.14221	0	DE_both
LCK	0.545889	1.43e-41	-0.0810501	0.0563639	DE_one
DUSP1	-0.682862	2.91e-41	0.2834	4.27e-10	DE_both
ARPC5L	0.6744	3.29e-41	-0.493897	4.98e-26	DE_both
CXCR4	-0.465593	5.17e-41	0.20606	2.7e-11	DE_both
LCP1	0.547926	2e-40	-0.901263	2.59e-121	DE_both
DDX24	0.569311	3.13e-40	-1.2308	5.57e-204	DE_both
CD3E	0.368952	7.02e-40	-0.227256	1.28e-18	DE_both
IGLC3	2.85442	7.02e-40	0.388254	0.0862124	DE_one
MBNL1	0.579182	8.5e-40	-1.15797	1.5e-173	DE_both
RBM25	0.744527	9.44e-40	-0.622993	7.08e-33	DE_both
CD8A	0.547648	4.85e-39	0.109191	0.00973315	DE_both
IKZF1	0.689852	5.84e-39	-0.284788	1.42e-08	DE_both
CFLAR	0.692777	5.96e-39	-0.241046	2.19e-06	DE_both
LBH	0.773343	7.52e-39	-0.311743	2.67e-08	DE_both
RPS29	-0.202918	8.92e-39	-0.916165	0	DE_both
MYO1F	0.616163	1.75e-38	0.16987	0.000250268	DE_both
RPLP2	-0.19767	1.77e-38	-0.524462	0	DE_both
NKTR	0.70689	4.07e-38	-0.448138	1.54e-18	DE_both
HSP90AA1	0.440409	6.33e-38	-0.468391	8.09e-51	DE_both
IGHG1	2.23933	2.37e-37	0.256476	0.171695	DE_one
SH3BGRL3	0.312573	7.94e-37	0.174262	8.15e-15	DE_both
LIMD2	0.533317	1.07e-36	0.219763	2.83e-08	DE_both
CYBA	0.311779	2e-36	0.0380152	0.148532	DE_one
STAT1	0.972879	8.79e-36	-0.104087	0.217206	DE_one
LRRFIP1	0.601071	1.49e-35	-0.317812	3.12e-12	DE_both
PCSK7	0.644818	1.74e-35	-0.142052	0.00663989	DE_both
MYL6	0.299953	2.3e-35	0.116388	2.24e-07	DE_both
LUC7L3	0.792421	9.83e-35	-0.549634	1.85e-20	DE_both
SLC9A3R1	0.670502	1.38e-34	0.0537669	0.381979	DE_one
ANXA6	0.624737	1.49e-34	0.43107	2.26e-20	DE_both
IFI6	0.890037	2e-34	0.23294	0.000977159	DE_both
TMBIM6	0.504816	3.06e-34	-0.359437	1.83e-20	DE_both
YWHAB	0.470639	8.1e-34	-0.685634	4.45e-80	DE_both
ARPC2	0.353376	1.5e-33	-0.0699314	0.0182341	DE_both
RPL14	-0.204976	1.61e-33	-1.02135	0	DE_both
AKNA	0.657698	1.94e-33	-0.179037	0.000824457	DE_both
RPS28	-0.177669	1.94e-33	-0.818526	0	DE_both
EVL	0.435379	2.2e-33	0.0284152	0.489889	DE_one
PRKCH	0.652021	3.11e-33	-0.0597246	0.323861	DE_one
CFL1	0.288154	3.42e-33	0.0934753	3.78e-05	DE_both
RPL13	-0.170582	3.85e-33	-0.875657	0	DE_both
SRSF5	0.360442	8.21e-33	-0.577748	3.03e-96	DE_both
UCP2	0.650332	1.77e-32	0.496253	2.62e-23	DE_both
AKAP13	0.663498	1.8e-32	-1.07215	7.15e-97	DE_both
RPS25	-0.179014	2.42e-32	-0.675664	0	DE_both
CD3G	0.419297	2.54e-32	-0.813967	1.55e-136	DE_both
RPL10A	-0.206346	3.24e-32	-0.52555	2.35e-258	DE_both
CLIC1	0.405858	3.61e-32	-0.262116	1.95e-16	DE_both
RPL17	0.411769	4.15e-32	-0.565064	2.21e-70	DE_both
FYN	0.555824	5.28e-32	-0.52729	2.83e-33	DE_both
CST7	0.315727	5.84e-32	0.0326817	0.264864	DE_one
ARHGAP30	0.696719	5.84e-32	-0.241649	1.9e-05	DE_both
ARID4B	0.64778	7.7e-32	-0.492378	4.27e-22	DE_both
ALOX5AP	0.686681	9.17e-32	-0.0408267	0.539583	DE_one
CYTOR	0.700405	1.85e-31	0.816555	2.7e-52	DE_both
ITGAL	0.716775	2.4e-31	-0.454403	1.18e-15	DE_both
ACTR3	0.574116	3.5e-31	-0.0239004	0.679348	DE_one
KLRB1	0.77072	4.32e-31	0.98361	7.57e-62	DE_both
RPS17	-0.363853	4.65e-31	-0.925992	1.17e-244	DE_both
TCF25	0.560196	6.08e-31	-0.481415	1.01e-26	DE_both
SYNE2	0.612946	8e-31	-1.01488	1.99e-95	DE_both
RPL41	-0.149951	8.37e-31	-0.470728	0	DE_both
WIPF1	0.536171	8.97e-31	0.0821564	0.0978825	DE_one
ANKRD11	0.824213	1.56e-30	-0.522711	2.41e-15	DE_both
RPS13	-0.197244	4.04e-30	-0.721196	0	DE_both
ARPC1B	0.444703	1.34e-29	0.169158	5.47e-06	DE_both
MYH9	0.660843	1.65e-29	-0.639819	8.8e-33	DE_both
LSP1	0.458737	1.75e-29	0.52449	3.92e-47	DE_both
LAT	0.543997	1.88e-29	0.239566	1.27e-07	DE_both
CELF2	0.561054	2.09e-29	-0.648397	3.74e-45	DE_both
RPL22	-0.227138	2.72e-29	-1.11562	0	DE_both
CRIP1	0.621714	3.45e-29	0.64338	4.2e-38	DE_both
RPS12	-0.184561	3.7e-29	-1.20506	0	DE_both
HNRNPF	0.578574	4.01e-29	-0.0185116	0.761221	DE_one
RPL13A	-0.172864	4.79e-29	-0.0910575	7.02e-11	DE_both
GNAI2	0.655135	5.43e-29	-0.925492	6.29e-67	DE_both
RPS16	-0.189012	6.62e-29	-0.682191	0	DE_both
HIST1H1C	1.01998	7.98e-29	-0.0401688	0.703963	DE_one
H3F3B	0.291642	8.18e-29	0.43377	5.08e-78	DE_both
SON	0.368803	1.14e-28	-1.01677	1.28e-234	DE_both
RPL38	-0.199795	1.26e-28	-0.800475	0	DE_both
RPS8	-0.185932	1.38e-28	-0.940282	0	DE_both
JUND	0.5725	4.91e-28	-2.77901	0	DE_both
S100A11	0.559348	5.58e-28	0.170655	0.000577455	DE_both
CD3D	0.264685	1.47e-27	0.0439101	0.0820373	DE_one
SFPQ	0.609309	1.6e-27	-0.329228	3.03e-10	DE_both
DDX6	0.533688	1.68e-27	-0.395738	4.32e-18	DE_both
ACTR2	0.539425	1.73e-27	-0.584564	2.34e-37	DE_both
TPR	0.701375	2.44e-27	-0.488006	2.2e-16	DE_both
BTN3A2	0.684133	2.69e-27	-0.526793	8.99e-20	DE_both
MPHOSPH8	0.580825	3.69e-27	-0.816799	8.5e-62	DE_both
AKAP9	0.721568	3.96e-27	-0.547593	3.82e-19	DE_both
NCL	0.449625	4.02e-27	-1.35793	3.33e-265	DE_both
RPS27	-0.124489	4.3e-27	-0.40031	0	DE_both
PRPF38B	0.557707	6.6e-27	-0.478944	1.62e-23	DE_both
SF3B1	0.580351	7.82e-27	-0.730759	2.77e-49	DE_both
KIAA1551	0.674216	1.61e-26	-0.989132	3.29e-66	DE_both
PPP1R18	0.572854	2.4e-26	-0.0102024	0.879318	DE_one
ATRX	0.607156	4.44e-26	-0.633762	1.79e-33	DE_both
SMCHD1	0.622658	4.82e-26	-0.480179	7.75e-19	DE_both
ARHGEF1	0.545636	1.45e-25	0.182403	0.000274972	DE_both
CALM1	0.285676	1.61e-25	-1.07926	0	DE_both
MT-ATP8	1.89833	2.49e-25	-0.59645	0.00068482	DE_both
RPL30	-0.174816	2.5e-25	-1.31363	0	DE_both
CCL4	0.610708	5.59e-25	0.281136	3.01e-07	DE_both
HCLS1	0.512624	6.31e-25	-0.21196	7.92e-06	DE_both
OPTN	0.633266	7.52e-25	-0.227894	0.000105853	DE_both
ROCK1	0.661185	7.98e-25	-0.362116	1.14e-09	DE_both
ADAR	0.668082	9.75e-25	-0.228357	0.000247182	DE_both
DYNLL1	0.536151	1.6e-24	0.016531	0.79086	DE_one
PPDPF	0.301554	2.12e-24	0.114281	4.05e-05	DE_both
CAPZB	0.451624	3.16e-24	0.32221	1.76e-15	DE_both
FYB1	0.548055	3.71e-24	0.0469749	0.440057	DE_one
HSPA5	0.527634	4.07e-24	0.155396	0.0022857	DE_both
SRSF11	0.529439	4.19e-24	-0.474797	4.91e-23	DE_both
SLFN5	0.832988	4.46e-24	-0.594413	2.47e-15	DE_both
MSN	0.490048	4.61e-24	-0.600531	1.82e-41	DE_both
LYAR	-0.415759	5.33e-24	-0.205292	1.53e-08	DE_both
TXNIP	0.364672	8.05e-24	-1.51166	0	DE_both
PIP4K2A	0.495629	1.19e-23	-0.317002	5.95e-12	DE_both
FLNA	0.511724	1.25e-23	-0.302808	2.2e-10	DE_both
MALAT1	0.167458	1.48e-23	-0.856841	0	DE_both
SKAP1	0.561906	1.62e-23	-0.467247	1.06e-19	DE_both
RPL5	-0.193261	1.66e-23	-1.07607	0	DE_both
PSME1	0.308728	1.98e-23	-0.0260427	0.450336	DE_one
STK4	0.416388	2.49e-23	-0.647411	3.38e-63	DE_both
IQGAP1	0.580336	3.06e-23	-0.724325	2.36e-42	DE_both
MTDH	0.511219	3.36e-23	-0.375681	2.95e-15	DE_both
EIF4G2	0.478898	1.11e-22	-0.21837	2.5e-06	DE_both
RPL6	-0.174934	1.29e-22	-0.917266	0	DE_both
HMGB1	0.272584	1.45e-22	-0.551925	1.5e-106	DE_both
EIF5	0.605047	1.64e-22	-0.569305	5.24e-24	DE_both
AAK1	0.495689	1.89e-22	-1.14023	1.7e-133	DE_both
MT-ND1	0.253339	1.99e-22	-2.08913	0	DE_both
RSRP1	0.450108	2.07e-22	-1.01798	1.08e-126	DE_both
SUB1	0.314688	2.09e-22	0.183671	4.7e-10	DE_both
ATP6V0E1	0.383298	2.22e-22	-0.140311	0.000230833	DE_both
USP15	0.616668	2.38e-22	-0.276578	3.28e-06	DE_both
UTRN	0.763606	2.43e-22	-0.626472	1.58e-18	DE_both
SYNE1	0.678165	2.51e-22	-0.684678	2.56e-27	DE_both
MYO1G	0.540358	2.71e-22	0.221168	2.46e-05	DE_both
ARL6IP5	0.39483	2.75e-22	-0.27127	6.61e-13	DE_both
PNN	0.547248	3.18e-22	-0.846921	2.39e-61	DE_both
CD8B	0.456589	3.75e-22	0.10199	0.0333279	DE_both
JCHAIN	1.89164	4.06e-22	0.259942	0.214523	DE_one
RPS24	-0.164513	5.93e-22	-1.11243	0	DE_both
RPS15A	-0.133868	5.94e-22	-0.635975	0	DE_both
SCAF11	0.522539	7.91e-22	-0.717248	1.43e-47	DE_both
GCC2	0.586365	8.04e-22	-0.655076	3.35e-32	DE_both
GNAS	0.439383	9.61e-22	-1.34205	1.38e-220	DE_both
RPL37A	-0.160144	1.01e-21	-0.884283	0	DE_both
RPS18	-0.134097	1.03e-21	-0.455425	1.19e-293	DE_both
ANKRD44	0.522218	1.16e-21	-0.205209	8.53e-05	DE_both
RAP1B	0.402205	1.29e-21	0.209764	7.21e-08	DE_both
MBP	0.494643	1.5e-21	-0.814354	2.44e-66	DE_both
HNRNPK	0.352858	1.82e-21	-0.130446	0.000258166	DE_both
ETS1	0.49026	2.69e-21	-1.49859	3.1e-219	DE_both
PRPF4B	0.707375	2.98e-21	-0.788617	1.47e-31	DE_both
PTPN7	0.546289	5.03e-21	-0.251405	4.24e-06	DE_both
RPS21	-0.170779	5.12e-21	-1.17911	0	DE_both
PPP1CA	0.415451	5.8e-21	0.407312	8.72e-25	DE_both
EIF3G	0.406735	6.07e-21	-0.440154	2.44e-28	DE_both
TRIM22	0.727861	7.91e-21	0.118134	0.14885	DE_one
HNRNPM	0.438948	8.57e-21	-0.695215	5.86e-59	DE_both
SUN2	0.475343	8.87e-21	0.102858	0.0484236	DE_both
VAMP2	0.366117	9.84e-21	0.73231	1.38e-101	DE_both
GBP5	0.766628	1.03e-20	0.0849867	0.347227	DE_one
SERBP1	0.463832	1.35e-20	-0.836439	1.28e-75	DE_both
CD81	0.677604	1.36e-20	-1.49822	1.43e-115	DE_both
RPL31	-0.183985	1.38e-20	0.274339	4.58e-58	DE_both
BRD2	0.565706	1.59e-20	0.116573	0.0627821	DE_one
DNAJA1	0.546563	2.26e-20	-0.281831	3.5e-07	DE_both
TLN1	0.650095	2.66e-20	-0.874854	2.86e-43	DE_both
SLTM	0.595652	2.81e-20	-0.34021	1.19e-08	DE_both
TERF2IP	0.453769	2.81e-20	-0.394741	2.67e-18	DE_both
SP110	0.680623	3.88e-20	-0.0392497	0.641842	DE_one
CALR	0.416768	4.96e-20	-0.296865	1.67e-12	DE_both
UBXN4	0.58621	5.09e-20	-0.416998	9.86e-13	DE_both
BUB3	0.474042	5.57e-20	0.121233	0.0194841	DE_both
SH3KBP1	0.521449	5.66e-20	-0.284887	7.85e-08	DE_both
GPSM3	0.375327	6.14e-20	0.0425881	0.350293	DE_one
RPS2	-0.142127	7.41e-20	-0.334527	1.7e-133	DE_both
CHST12	0.495438	8.42e-20	0.132176	0.0145744	DE_both
RPL35A	-0.138681	9.92e-20	-0.657297	0	DE_both
MACF1	0.702461	1.03e-19	-0.80892	3.35e-31	DE_both
CD164	0.463094	1.03e-19	-0.101324	0.0525406	DE_one
ARPC5	0.419219	1.15e-19	-0.173727	9.01e-05	DE_both
N4BP2L2	0.361006	1.4e-19	-0.475255	7.78e-39	DE_both
RPL11	-0.134327	1.48e-19	-0.770377	0	DE_both
UBE2L6	0.559432	1.52e-19	0.3074	6.65e-08	DE_both
CAP1	0.413286	1.74e-19	0.0122087	0.823332	DE_one
PNRC1	0.319591	1.84e-19	-0.886099	5.56e-166	DE_both
UBXN1	0.417405	2.14e-19	-0.346075	5.68e-16	DE_both
SAMHD1	0.640026	2.17e-19	-0.230718	0.00070957	DE_both
RPL27A	-0.155473	2.31e-19	-0.0779725	6.69e-07	DE_both
MTRNR2L12	0.707567	2.43e-19	-1.60699	2.51e-114	DE_both
STK10	0.652765	3.04e-19	-0.168295	0.0205018	DE_both
BIN2	0.425816	5.03e-19	-0.0838209	0.092898	DE_one
AHNAK	0.523206	5.1e-19	-1.19596	2.95e-112	DE_both
ZNF207	0.546048	5.26e-19	-0.20958	0.000341604	DE_both
CAPN2	0.520254	6.16e-19	0.183919	0.00105729	DE_both
CALM3	0.459721	6.41e-19	-0.0222234	0.709554	DE_one
EIF3A	0.60853	6.57e-19	-0.345186	4.92e-08	DE_both
ZAP70	0.525198	6.74e-19	0.160822	0.00532283	DE_both
TPM3	0.339033	6.92e-19	-0.96912	1.02e-167	DE_both
HNRNPD	0.628455	6.95e-19	-0.621039	2.73e-22	DE_both
KMT2A	0.807757	7.08e-19	-0.664285	7.87e-16	DE_both
ARL6IP1	0.465837	8.34e-19	0.273009	1.69e-08	DE_both
EMP3	0.296644	8.96e-19	-0.138115	1.12e-05	DE_both
NCOR1	0.551039	9.51e-19	-0.394209	4.58e-12	DE_both
FMNL1	0.528855	1.01e-18	0.0863592	0.174	DE_one
RPL24	-0.167481	1.3e-18	-1.02072	0	DE_both
TRIR	0.44258	1.61e-18	0.443868	7.61e-23	DE_both
HLA-DQB1	0.554152	1.68e-18	0.715083	2.62e-37	DE_both
ISG20	0.4205	1.98e-18	0.0378747	0.482782	DE_one
ORMDL1	0.478243	2.52e-18	-0.182142	0.000532005	DE_both
EIF1	0.173852	2.56e-18	-0.297768	6.74e-64	DE_both
RPS7	-0.147222	2.99e-18	-0.778814	0	DE_both
TAP1	0.532192	3.11e-18	0.130685	0.0340016	DE_both
PPP1R12A	0.57795	3.24e-18	-0.446491	1.56e-13	DE_both
CDC42	0.310896	3.87e-18	-0.347049	9.33e-27	DE_both
UBE2D3	0.336133	3.93e-18	-0.0275002	0.524531	DE_one
RSRC2	0.533191	4.27e-18	-0.477461	1.22e-17	DE_both
WDR1	0.520074	4.84e-18	0.163847	0.00511917	DE_both
PSAP	0.469971	5.25e-18	0.264117	1.33e-07	DE_both
YWHAZ	0.306521	5.78e-18	-0.9086	9.69e-172	DE_both
TMSB10	0.148214	6.27e-18	-0.0730958	4.1e-06	DE_both
FAM49B	0.405747	9.41e-18	0.0967992	0.0448439	DE_both
ACTN4	0.611719	1.02e-17	-0.26018	0.000114612	DE_both
CD99	0.28094	1.07e-17	-0.0716816	0.029879	DE_both
GADD45B	0.494174	1.07e-17	-0.213302	0.000108903	DE_both
ITGB2	0.326984	1.16e-17	-0.0254431	0.549272	DE_one
HLA-DRA	0.526967	1.27e-17	1.45406	7.05e-163	DE_both
ANKRD12	0.40241	1.6e-17	-0.984159	2.01e-115	DE_both
RHOA	0.346734	1.96e-17	-0.343274	4.18e-20	DE_both
PCM1	0.657721	1.98e-17	-0.503737	8.02e-13	DE_both
ADGRE5	0.495539	2.06e-17	-0.319582	3.13e-09	DE_both
PTGES3	0.368074	2.31e-17	-0.462374	2.4e-31	DE_both
KLRD1	0.395994	2.44e-17	0.167871	0.000142061	DE_both
XRCC5	0.472075	2.46e-17	-0.54659	2.51e-27	DE_both
PSMA7	0.335062	2.77e-17	0.0393897	0.368743	DE_one
GPBP1	0.469484	3.04e-17	-0.291776	1.34e-08	DE_both
MYCBP2	0.682982	3.35e-17	-0.650915	4.91e-19	DE_both
SRSF3	0.327782	3.53e-17	-0.24013	1.9e-11	DE_both
PARP8	0.54417	3.69e-17	-0.397295	1.67e-11	DE_both
CSDE1	0.438582	4.43e-17	-0.226618	3.75e-06	DE_both
PSMB10	0.476785	5.51e-17	0.579361	2.11e-30	DE_both
RBMX	0.435294	6.1e-17	-0.80486	1.34e-65	DE_both
XBP1	0.459603	6.57e-17	0.182996	0.000491031	DE_both
DDX46	0.502469	6.66e-17	-0.652555	1.94e-33	DE_both
HNRNPR	0.47979	1.13e-16	-0.254482	2.38e-06	DE_both
CDC42SE2	0.363907	1.19e-16	-0.287228	1.23e-12	DE_both
FKBP8	0.417843	1.33e-16	-0.0477702	0.390784	DE_one
ANXA2	0.447261	1.34e-16	-0.0784731	0.170564	DE_one
SH2D1A	0.476684	1.7e-16	-0.160295	0.00458021	DE_both
IL2RG	0.335931	1.96e-16	0.0888599	0.0302299	DE_both
RAC2	0.297604	2.03e-16	-0.462513	3.36e-45	DE_both
RORA	0.443205	2.11e-16	-0.224033	1.04e-05	DE_both
DRAP1	0.372222	2.13e-16	0.190892	6.09e-06	DE_both
RPS5	-0.159922	2.25e-16	-0.708379	0	DE_both
PYHIN1	0.453472	2.32e-16	-0.662379	3.06e-40	DE_both
EEF1B2	-0.21055	2.33e-16	-1.39954	0	DE_both
SF3B2	0.419319	2.4e-16	-0.252983	1e-07	DE_both
SIT1	0.679058	2.45e-16	-0.13089	0.128879	DE_one
CAPZA1	0.423264	2.75e-16	-0.0196723	0.741551	DE_one
IL32	0.186453	2.93e-16	-0.174594	1.18e-17	DE_both
JAK1	0.39819	3.36e-16	-0.99654	3.18e-112	DE_both
THRAP3	0.510069	3.87e-16	-0.382519	2.15e-11	DE_both
MCL1	0.4581	3.92e-16	-0.0425245	0.497905	DE_one
RPS27L	0.374235	4.34e-16	-0.168269	0.000127931	DE_both
PRMT2	0.455568	4.6e-16	-0.693873	6.08e-43	DE_both
HNRNPA3	0.333481	4.91e-16	-0.511228	1.17e-42	DE_both
PSMA5	0.501791	5.33e-16	0.0851953	0.195419	DE_one
CCL3	0.993694	6.07e-16	0.342865	0.00406282	DE_both
SYNRG	0.70771	6.37e-16	-0.535094	1.69e-11	DE_both
ENO1	0.356006	6.69e-16	0.0949839	0.0325897	DE_both
DHX36	0.540382	7.49e-16	-0.193175	0.00285906	DE_both
SET	0.354858	8.83e-16	-0.983085	9.98e-132	DE_both
PDCD4	0.40983	1.14e-15	-1.09218	4.48e-123	DE_both
KMT2E	0.380582	1.27e-15	-0.630477	2.43e-48	DE_both
ERP29	0.332229	1.44e-15	-0.238472	5.63e-10	DE_both
C9orf78	0.374036	1.53e-15	-0.57094	4.72e-41	DE_both
LEPROTL1	-0.365337	1.94e-15	-0.510148	1.43e-37	DE_both
ARHGDIA	0.398387	2.21e-15	-0.0227442	0.692779	DE_one
IDH2	0.446345	2.23e-15	0.322598	2.67e-10	DE_both
ATM	0.442676	2.32e-15	-1.10021	2.45e-106	DE_both
TRA2A	0.471364	2.58e-15	-0.399869	1.57e-13	DE_both
BPTF	0.689325	3.2e-15	-0.61691	5e-15	DE_both
VPS13C	0.69027	3.29e-15	-0.700041	5.63e-19	DE_both
RASAL3	0.489027	3.56e-15	0.0234617	0.741416	DE_one
GSTK1	0.340311	5.16e-15	-0.0364106	0.450336	DE_one
IL10RA	0.442226	5.8e-15	-0.0393442	0.530523	DE_one
CD69	0.224608	7.88e-15	-0.0148659	0.647431	DE_one
MT-ND2	-0.183172	8.52e-15	-1.35194	0	DE_both
TOMM7	-0.181101	1.01e-14	-0.960339	0	DE_both
TCEA1	0.422067	1.04e-14	-0.296009	3.38e-09	DE_both
FGFR1OP2	0.515301	1.07e-14	-0.255328	4.23e-05	DE_both
XIST	-0.650574	1.6e-14	-1.19231	3.4e-58	DE_both
PKM	0.424084	1.65e-14	0.171236	0.00116799	DE_both
PTPN6	0.573043	1.7e-14	-0.0100535	0.914829	DE_one
XAF1	0.87298	1.82e-14	0.166559	0.161861	DE_one
VPS28	0.389149	1.84e-14	-0.226437	1.68e-06	DE_both
AC245297.3	0.514032	2.15e-14	0.203168	0.00156851	DE_both
PTPN4	0.436902	2.29e-14	0.0948791	0.109913	DE_one
SIGIRR	0.403828	2.36e-14	-0.111095	0.0376417	DE_both
CARD16	0.418927	2.43e-14	0.165249	0.00170671	DE_both
NUCKS1	0.420431	2.81e-14	-0.984478	6.19e-88	DE_both
ARRB2	0.450574	3.04e-14	0.213702	0.000121704	DE_both
IRF3	0.585413	3.18e-14	0.149063	0.0558121	DE_one
RUNX3	0.418098	3.28e-14	-0.782989	1.57e-56	DE_both
RAN	0.351555	4.37e-14	-0.158087	0.000386363	DE_both
APMAP	0.413231	4.83e-14	0.0423378	0.485804	DE_one
ANXA11	0.405347	5.87e-14	0.0241245	0.693685	DE_one
WSB1	0.502015	6.31e-14	0.109404	0.114043	DE_one
IL16	0.502074	6.59e-14	-0.00485484	0.953198	DE_one
ARPC4	0.359335	6.6e-14	0.00259097	0.964026	DE_one
RPL36A	-0.196362	6.79e-14	-0.557161	4.91e-133	DE_both
EIF4A2	0.283265	7.26e-14	-0.221461	1.6e-10	DE_both
PDIA3	0.333619	7.35e-14	-0.0112397	0.830201	DE_one
REX1BD	0.449636	7.46e-14	0.240193	1.63e-05	DE_both
COPE	0.353706	8.61e-14	0.164497	0.00023627	DE_both
PFN1	0.174995	9.59e-14	0.337526	1.9e-61	DE_both
KANSL1	0.54653	1.03e-13	-0.329261	1.13e-06	DE_both
UQCR10	0.312159	1.03e-13	-0.213475	3.73e-08	DE_both
DGKZ	0.521524	1.24e-13	-0.16893	0.0145478	DE_both
FCRL6	0.469323	1.3e-13	0.12734	0.0455487	DE_both
WAS	0.438017	1.34e-13	-0.121874	0.0404908	DE_both
LAG3	0.526916	1.39e-13	0.25086	0.000171359	DE_both
OGA	0.48071	1.45e-13	0.541849	6.44e-21	DE_both
RBM8A	0.346596	1.76e-13	-0.223669	3.03e-07	DE_both
HSP90AB1	0.283645	1.92e-13	-1.03967	4.85e-195	DE_both
BRK1	0.350965	1.95e-13	-0.0226808	0.676589	DE_one
ZFP36L1	0.522664	2.45e-13	-0.426865	4.11e-11	DE_both
LAPTM5	0.274577	2.46e-13	-0.0354484	0.385424	DE_one
CTSS	0.382354	2.52e-13	-0.167219	0.000816885	DE_both
KHDRBS1	0.456083	2.55e-13	-0.15215	0.0128928	DE_both
TSC22D4	0.457307	2.95e-13	0.046294	0.502042	DE_one
CCNDBP1	0.431747	3.21e-13	0.131404	0.0253252	DE_both
APOBEC3G	0.373838	3.22e-13	-0.190184	8.87e-05	DE_both
BAX	0.392157	3.34e-13	0.212711	2.16e-05	DE_both
ATP5F1E	0.245216	4.79e-13	0.091577	0.00487998	DE_both
SAT1	0.370728	4.92e-13	0.0807044	0.130724	DE_one
DOCK8	0.587631	5.74e-13	-0.339113	6.55e-06	DE_both
SPCS2	0.32057	6.04e-13	-0.24743	1.48e-09	DE_both
ARHGAP45	0.479581	7.35e-13	0.45171	3.97e-14	DE_both
YWHAQ	0.363834	8.18e-13	0.389305	6.46e-18	DE_both
PPP1R2	0.403351	9.07e-13	-0.458749	1.37e-19	DE_both
YTHDC1	0.618152	1.09e-12	-0.454764	7.98e-09	DE_both
EIF4A1	0.380731	1.1e-12	-0.0423779	0.472432	DE_one
CSK	0.506255	1.56e-12	-0.211298	0.00197732	DE_both
2024-09-09	0.387167	1.65e-12	0.0332998	0.585066	DE_one
CTSD	0.419776	1.71e-12	0.00702092	0.925262	DE_one
EIF5B	0.474382	1.83e-12	-0.612667	1.72e-24	DE_both
HP1BP3	0.445698	1.85e-12	-0.98238	1.57e-68	DE_both
MT-ND6	0.803575	1.87e-12	-0.587485	1.4e-08	DE_both
ZC3HAV1	0.497953	1.95e-12	-0.231953	0.000519584	DE_both
TRAM1	0.37306	2.06e-12	-0.00964084	0.880673	DE_one
RHOH	0.425104	2.18e-12	-0.0589	0.371471	DE_one
RPL26	-0.104871	2.23e-12	-0.580838	0	DE_both
ARF1	0.325315	2.32e-12	-0.15122	0.000637704	DE_both
EEF1D	0.154127	2.58e-12	-0.344993	4.56e-71	DE_both
CASP1	0.480962	2.63e-12	0.147388	0.030687	DE_both
ICAM3	0.320717	2.96e-12	-0.161216	0.000212376	DE_both
CSNK1A1	0.443163	3.28e-12	-0.2605	9.31e-06	DE_both
ARHGDIB	0.189799	3.51e-12	0.152788	3.28e-10	DE_both
ECH1	0.398275	3.66e-12	0.178289	0.00100758	DE_both
PSMA3-AS1	0.395209	4.26e-12	-0.201639	0.000169774	DE_both
ZRANB2	0.503552	4.64e-12	-0.721028	6.24e-29	DE_both
MT-ND4	0.151189	5.34e-12	-1.47946	0	DE_both
RHOF	0.381792	5.5e-12	0.0337757	0.582284	DE_one
KPNB1	0.570186	5.54e-12	-0.232543	0.00332693	DE_both
ZBTB38	0.632592	6.08e-12	-0.465721	2.39e-08	DE_both
PRKCB	0.440392	6.19e-12	-0.206322	0.000653168	DE_both
SAMD3	0.350094	6.66e-12	-0.579547	6.28e-37	DE_both
DDX3X	0.372053	6.97e-12	-1.23954	2.48e-144	DE_both
DOK2	0.381837	7.64e-12	-0.221931	1.88e-05	DE_both
RAB27A	0.46737	9.38e-12	-0.200487	0.00214901	DE_both
CDC37	0.370444	9.43e-12	-0.195725	0.00012318	DE_both
C11orf58	0.297619	1.02e-11	-0.453169	1.06e-30	DE_both
TAOK3	0.454433	1.06e-11	-0.408408	1.14e-11	DE_both
LINC00861	0.461824	1.07e-11	0.0220054	0.776464	DE_one
MYL12B	0.197812	1.25e-11	-0.188388	5.8e-13	DE_both
CASP4	0.370897	1.38e-11	-0.162411	0.00197034	DE_both
EIF4B	0.355614	1.45e-11	-0.62757	9.49e-41	DE_both
CBX3	0.409686	1.63e-11	-0.761627	2.2e-45	DE_both
TPT1	-0.146691	1.72e-11	-1.59547	0	DE_both
KDM5A	0.631963	1.77e-11	-0.257422	0.00425848	DE_both
APOL6	0.555982	1.81e-11	-0.365648	1.33e-06	DE_both
ITGB1	0.384885	1.82e-11	-0.297811	1.25e-08	DE_both
RBX1	0.343913	1.87e-11	-0.069868	0.195419	DE_one
C6orf62	0.435457	1.87e-11	-0.224531	0.000215054	DE_both
APOBEC3C	0.446776	2.03e-11	-0.0474169	0.516854	DE_one
RAB5C	0.390145	2.04e-11	0.180947	0.000985454	DE_both
XRCC6	0.364864	2.07e-11	0.0960102	0.083919	DE_one
LMAN2	0.367306	2.25e-11	0.0524072	0.380344	DE_one
HERPUD1	0.375465	2.26e-11	0.19525	0.000198921	DE_both
ITGA4	0.505226	2.27e-11	-0.57807	8.72e-18	DE_both
DEK	0.359952	2.43e-11	-0.98134	3.18e-93	DE_both
EIF2S2	0.446357	2.49e-11	-0.659762	9.08e-29	DE_both
JPT1	0.455908	2.97e-11	0.414825	1.31e-11	DE_both
STOM	0.437925	2.98e-11	0.105555	0.118968	DE_one
ZC3H15	0.420872	3.13e-11	-0.583438	3.56e-25	DE_both
BIN1	0.371986	3.15e-11	-0.0729978	0.215873	DE_one
ZEB2	0.383604	3.63e-11	-0.313362	2.93e-09	DE_both
CD6	0.41863	3.97e-11	-0.106271	0.100629	DE_one
EMB	0.385901	4.07e-11	-0.746364	4.95e-47	DE_both
VCP	0.570358	4.12e-11	0.0846682	0.365181	DE_one
GUK1	0.234519	4.39e-11	-0.0717895	0.0430811	DE_both
KLF6	0.340075	4.44e-11	-0.627	8.92e-43	DE_both
FKBP11	0.38018	4.46e-11	-0.0035945	0.959053	DE_one
LYST	0.491944	4.99e-11	0.0428552	0.604965	DE_one
SAMD9	0.55678	5.18e-11	-0.237601	0.00333014	DE_both
GGNBP2	0.462136	5.37e-11	-0.323327	4.71e-07	DE_both
TAF7	0.404148	5.6e-11	-0.468798	1.53e-17	DE_both
PRDM1	0.648452	5.63e-11	-0.303105	0.00117948	DE_both
DAZAP2	0.305728	6.27e-11	-0.00490942	0.933239	DE_one
TGOLN2	0.570527	6.75e-11	-0.610434	4.4e-15	DE_both
TTC14	0.496074	6.79e-11	-0.229343	0.00143775	DE_both
SPCS3	0.431885	6.96e-11	-0.522117	7.75e-19	DE_both
HLA-DRB5	0.540023	7.07e-11	0.197816	0.0140924	DE_both
TGFB1	0.36056	7.35e-11	-0.31373	4.23e-10	DE_both
HMOX2	0.48531	7.5e-11	0.100679	0.197277	DE_one
CNN2	0.383962	7.94e-11	-0.322808	1.61e-09	DE_both
BSG	0.331786	8.3e-11	0.237145	3.19e-07	DE_both
UBE2L3	0.324347	8.36e-11	0.13722	0.00418728	DE_both
2024-09-01	0.345166	8.95e-11	0.176709	0.000396243	DE_both
HLA-B	0.113108	9.58e-11	-0.352393	1.74e-119	DE_both
DPP7	0.370145	1.02e-10	0.0822739	0.166698	DE_one
SNX6	0.497674	1.12e-10	-0.442894	1.64e-10	DE_both
COX6A1	0.254087	1.13e-10	-0.0586505	0.148532	DE_one
ARHGAP15	0.390402	1.3e-10	-0.0152653	0.828675	DE_one
ARHGAP25	0.567779	1.3e-10	0.128282	0.160173	DE_one
UBE2I	0.3362	1.31e-10	-0.141123	0.00509974	DE_both
SRSF10	0.454971	1.33e-10	-0.465652	1.81e-13	DE_both
WNK1	0.575527	1.45e-10	-0.41114	4.66e-07	DE_both
2024-09-07	0.222796	1.45e-10	-0.738185	1.78e-125	DE_both
RNF167	0.370808	1.49e-10	0.130303	0.0217115	DE_both
RPS14	-0.0898703	1.56e-10	-0.603415	0	DE_both
NOP53	0.310133	1.56e-10	0.870416	1.88e-98	DE_both
GOLGA4	0.564262	1.58e-10	-0.300644	0.000256446	DE_both
RCSD1	0.498099	1.61e-10	-0.178809	0.0189329	DE_both
CHURC1	0.41422	1.71e-10	-0.646802	1.54e-29	DE_both
MTPN	0.525006	2.02e-10	-0.588844	9.95e-16	DE_both
POLR2J3.1	0.536725	2.11e-10	-0.121067	0.165844	DE_one
PPIG	0.396091	2.21e-10	-0.482288	3.78e-18	DE_both
APBB1IP	0.430851	2.22e-10	-0.620832	4.79e-25	DE_both
TRAPPC1	0.29987	2.31e-10	0.124115	0.00637669	DE_both
SYTL3	0.420073	2.45e-10	-0.0881457	0.204669	DE_one
CSTB	0.310564	2.46e-10	-0.289363	7.48e-11	DE_both
CHD2	0.51727	2.48e-10	-0.20293	0.0102669	DE_both
BTG1	0.176062	2.48e-10	-0.739049	6.74e-203	DE_both
ENSA	0.338689	2.56e-10	-0.0201231	0.739456	DE_one
TRAC	0.204602	2.8e-10	0.0898865	0.00338186	DE_both
TC2N	0.43261	2.82e-10	-0.236856	0.000210076	DE_both
CASP8	0.476715	2.83e-10	0.0828166	0.305803	DE_one
ATP5F1B	0.360299	3.05e-10	0.746776	3.7e-51	DE_both
TMCO1	0.384354	3.12e-10	-0.370672	1.31e-11	DE_both
STAT3	0.418337	3.25e-10	-0.333857	2.94e-08	DE_both
USP16	0.422695	3.41e-10	-0.378341	4.03e-10	DE_both
RPL36AL	0.146892	3.95e-10	-0.484244	1.21e-122	DE_both
PSMB6	0.34105	4.04e-10	0.0919769	0.0982463	DE_one
RPL29	-0.116204	4.19e-10	-0.932771	0	DE_both
GIMAP1	0.647495	4.37e-10	-0.364307	0.000154562	DE_both
SHISA5	0.441886	4.41e-10	-0.162803	0.0186316	DE_both
PRPF40A	0.495871	4.84e-10	-0.28754	9.78e-05	DE_both
ARAP2	0.542079	5.04e-10	-0.439143	2.34e-08	DE_both
CD53	0.263653	5.04e-10	-0.0227189	0.629658	DE_one
ARID1B	0.567743	5.31e-10	-0.367044	1.18e-05	DE_both
CDV3	0.533352	5.41e-10	-0.75791	1.58e-23	DE_both
TAX1BP1	0.33813	5.81e-10	-0.56301	2.78e-31	DE_both
SNRNP70	0.480046	5.83e-10	0.0735428	0.379596	DE_one
SMG1	0.571045	5.83e-10	-0.242159	0.00610066	DE_both
ARF6	0.281232	5.83e-10	0.584045	8.12e-51	DE_both
CIB1	0.282947	5.83e-10	0.0273678	0.587537	DE_one
HBA2	0.399423	6.96e-10	-3.4058	0	DE_both
CYTH1	0.407244	7.05e-10	-0.299244	6.26e-07	DE_both
RPS26	-0.183272	8.19e-10	-0.923688	9.2e-282	DE_both
XCL2	0.542568	8.21e-10	-0.498009	3.66e-10	DE_both
RBCK1	0.426501	9.01e-10	0.064925	0.386737	DE_one
LAMTOR5	0.321303	9.71e-10	0.154444	0.00187579	DE_both
NDUFB10	0.293863	9.99e-10	-0.293907	1.27e-11	DE_both
PYCARD	0.386596	1.05e-09	-0.0390124	0.57361	DE_one
GZMK	0.336589	1.06e-09	-0.707208	1.69e-48	DE_both
KTN1	0.38085	1.08e-09	-0.901445	1.42e-60	DE_both
DIAPH1	0.531641	1.09e-09	-0.454119	6.95e-09	DE_both
FERMT3	0.436879	1.31e-09	-0.00564409	0.948218	DE_one
LSM14A	0.379913	1.41e-09	0.117698	0.0610738	DE_one
GSDMD	0.429567	1.56e-09	-0.11566	0.110112	DE_one
CBLB	0.537625	1.58e-09	0.138347	0.128879	DE_one
SELENOT	0.335426	1.59e-09	0.883787	4.29e-76	DE_both
SLC25A3	0.292117	1.64e-09	-0.461542	9.48e-27	DE_both
AIP	0.418693	1.72e-09	0.0744548	0.316246	DE_one
PA2G4	0.312928	1.79e-09	-0.45046	2.08e-22	DE_both
COX5B	0.231048	1.84e-09	0.0577262	0.144161	DE_one
HSP90B1	0.271626	1.92e-09	-0.850232	1.02e-98	DE_both
DHRS7	0.321997	1.99e-09	-0.396766	1.05e-16	DE_both
CD96	0.363139	2.12e-09	-0.282496	2.8e-07	DE_both
TMED9	0.34086	2.42e-09	-0.0672125	0.265679	DE_one
RASSF5	0.421945	2.44e-09	0.0128314	0.879574	DE_one
ARL6IP4	0.257084	2.56e-09	-0.268969	4.26e-12	DE_both
IFI27L2	0.347273	2.77e-09	0.0429424	0.499208	DE_one
BLOC1S1	0.295715	2.96e-09	0.0878548	0.082495	DE_one
RBL2	0.455293	2.97e-09	-0.664824	7.29e-23	DE_both
MRPL41	0.327299	2.97e-09	-0.11992	0.0270537	DE_both
PAXX	0.329236	3.06e-09	0.65347	2.45e-42	DE_both
TMC6	0.389298	3.11e-09	-0.194626	0.00167371	DE_both
EDF1	0.207001	3.26e-09	-0.174312	3.3e-08	DE_both
DNAJC7	0.439784	3.36e-09	-0.170064	0.0187864	DE_both
TBCB	0.316271	3.44e-09	0.143662	0.00485026	DE_both
MZT2A	0.340346	3.53e-09	-0.00159602	0.982677	DE_one
CNBP	0.249205	3.53e-09	-0.254256	2.13e-11	DE_both
PARP1	0.528888	3.85e-09	0.169656	0.0576966	DE_one
GBP2	0.492642	3.9e-09	-0.00827707	0.936211	DE_one
RSF1	0.476657	3.96e-09	-0.356058	1.23e-06	DE_both
C19orf66	0.452657	4.41e-09	0.0929111	0.252252	DE_one
SNRPN	0.339771	4.54e-09	-0.194803	0.000302827	DE_both
LGALS1	0.343025	4.56e-09	0.659324	6.1e-39	DE_both
RAC1	0.318338	4.58e-09	-0.208217	3.23e-05	DE_both
BCAP31	0.323588	4.77e-09	-0.163886	0.00167956	DE_both
SPOCK2	0.336757	4.89e-09	-0.450439	1.15e-18	DE_both
ATG2A	0.514523	5.01e-09	0.0698939	0.463465	DE_one
PSMB2	0.378254	5.03e-09	0.13639	0.0318912	DE_both
UBB	0.160321	5.25e-09	0.392681	1.33e-63	DE_both
PRR13	0.250873	5.48e-09	-0.115284	0.0051376	DE_both
UQCRB	-0.152547	5.5e-09	-0.355797	1.14e-57	DE_both
VPS4B	0.54639	5.65e-09	-0.31656	0.000269108	DE_both
HMGN1	0.23858	5.88e-09	-0.316627	3.87e-18	DE_both
PDIA6	0.335511	5.9e-09	-0.223484	2.46e-05	DE_both
GNG2	0.324283	6.16e-09	-0.168582	0.0013717	DE_both
DUSP2	-0.236116	6.43e-09	-0.260275	2.06e-13	DE_both
LCP2	0.507868	6.58e-09	-0.377148	2.02e-06	DE_both
FAM96B	0.305168	6.65e-09	0.0499166	0.379524	DE_one
TNRC6B	0.329344	6.67e-09	-0.865634	2.87e-67	DE_both
UBL5	0.193149	6.86e-09	-0.372118	8.14e-37	DE_both
TECR	0.356171	7.07e-09	-0.00644907	0.933066	DE_one
CHMP4A	0.307407	7.46e-09	-0.151228	0.002758	DE_both
G3BP2	0.394115	7.61e-09	-0.373736	9.08e-10	DE_both
IFNG	0.587276	8.32e-09	0.507722	2.69e-08	DE_both
PBXIP1	0.421659	8.4e-09	0.0778105	0.31827	DE_one
DDIT4	0.337497	8.5e-09	-0.472796	1.07e-19	DE_both
FRG1	0.462995	8.69e-09	-0.250472	0.00086345	DE_both
VIM	0.222929	8.69e-09	-1.23096	6e-280	DE_both
CAST	0.335241	8.7e-09	-1.14376	1.31e-110	DE_both
SRRM1	0.240581	8.73e-09	-1.16828	1.15e-212	DE_both
NAP1L4	0.424575	9.15e-09	-0.399433	1.5e-09	DE_both
CEMIP2	0.507215	9.3e-09	-0.31147	0.000134549	DE_both
TUBB	0.382911	9.34e-09	-0.278328	4.48e-06	DE_both
TNFRSF14	0.395226	9.38e-09	-0.162885	0.0144461	DE_both
CCDC88C	0.474962	9.65e-09	-0.277134	0.000305006	DE_both
SRSF4	0.494169	1.01e-08	-0.363921	3.34e-06	DE_both
FKBP1A	0.315809	1.05e-08	0.121397	0.0242574	DE_both
RBBP4	0.438064	1.1e-08	-0.193812	0.00829847	DE_both
AES	0.22484	1.12e-08	-0.59695	2.63e-66	DE_both
DYNLRB1	0.298509	1.14e-08	-0.339312	3.46e-13	DE_both
ANP32A	0.378993	1.15e-08	-0.217538	0.00042929	DE_both
SSNA1	0.331686	1.17e-08	0.0417671	0.507858	DE_one
RTRAF	0.347791	1.33e-08	0.423825	3.38e-15	DE_both
EWSR1	0.371023	1.34e-08	0.00397459	0.959105	DE_one
S100A8	-0.364288	1.34e-08	0.141751	0.0200098	DE_both
MOB1A	0.356143	1.38e-08	-0.400716	6.37e-13	DE_both
MDH2	0.315403	1.49e-08	-0.0769273	0.181698	DE_one
ARPC3	0.18016	1.53e-08	-0.185502	5.61e-11	DE_both
HIST1H1E	0.937377	1.59e-08	0.251245	0.137905	DE_one
GYPC	0.25911	1.7e-08	-0.306319	8.83e-14	DE_both
DDX21	0.400149	1.95e-08	-0.73493	4.1e-32	DE_both
VAMP8	0.261772	1.96e-08	-0.212448	5.54e-07	DE_both
GSTP1	0.243466	2.01e-08	-0.229293	4.43e-09	DE_both
PARK7	0.24304	2.12e-08	-0.305654	2.66e-15	DE_both
RACK1	0.193726	2.2e-08	0.648975	1.54e-108	DE_both
ATF6B	0.415712	2.23e-08	0.158963	0.0285239	DE_both
GMFG	0.185654	2.23e-08	0.0116306	0.753735	DE_one
RSBN1L	0.549248	2.36e-08	-0.368361	4.25e-05	DE_both
EPC1	0.294865	2.37e-08	-0.470353	6.64e-24	DE_both
CANX	0.423809	2.51e-08	-0.349831	3.24e-07	DE_both
CCDC107	0.349559	2.51e-08	-0.310851	3.38e-08	DE_both
ATP5F1A	0.350196	2.52e-08	0.484506	1.18e-18	DE_both
FNBP4	0.516905	2.57e-08	-0.321397	0.0001727	DE_both
SRP14	0.148644	2.6e-08	-0.388626	1e-62	DE_both
S100A9	-0.32746	2.62e-08	-0.0916826	0.115572	DE_one
KIF5B	0.443255	2.62e-08	-0.314249	1.47e-05	DE_both
SLA	0.475861	2.65e-08	-0.171891	0.0413308	DE_both
CD247	0.279286	2.7e-08	-0.327808	2.74e-13	DE_both
VPS29	0.358802	2.79e-08	-0.126194	0.048206	DE_both
PHIP	0.472616	2.85e-08	-0.211008	0.00972058	DE_both
SLC2A3	0.355488	2.98e-08	-0.278614	1.69e-06	DE_both
HCST	0.132692	3.2e-08	-0.715817	4.23e-258	DE_both
RNF181	0.354211	3.25e-08	0.125555	0.0470053	DE_both
CPNE1	0.438322	3.45e-08	0.0779874	0.358877	DE_one
TPI1	0.26571	3.6e-08	-0.0726363	0.14064	DE_one
ANAPC5	0.40281	3.61e-08	0.102121	0.174422	DE_one
SERF2	0.117853	3.91e-08	-0.275345	6.16e-50	DE_both
RNPS1	0.311635	3.95e-08	-0.186017	0.000417099	DE_both
SF1	0.251327	3.96e-08	-1.33924	4.5e-237	DE_both
BUD31	0.34306	4.17e-08	-0.0103227	0.891064	DE_one
PSMA4	0.29485	4.47e-08	0.425047	1.29e-19	DE_both
CCNI	0.213743	4.65e-08	-0.58696	5.09e-65	DE_both
ZFAND6	0.399442	4.75e-08	-0.00669984	0.939456	DE_one
EZR	0.313209	4.86e-08	-0.337148	4.53e-11	DE_both
ARHGAP9	0.374225	4.93e-08	-0.184883	0.00447157	DE_both
HIST1H1D	0.98974	4.95e-08	-0.432726	0.0131192	DE_both
PSMD7	0.391951	4.96e-08	-0.173854	0.0118184	DE_both
YY1	0.445018	4.96e-08	-0.576542	9.8e-16	DE_both
PHPT1	0.400559	4.96e-08	-0.00428093	0.96088	DE_one
NDUFA13	0.240925	5.07e-08	-0.365982	1.04e-20	DE_both
RABAC1	0.265142	5.13e-08	-0.238025	6.37e-08	DE_both
DNAJC1	0.457276	5.3e-08	-0.292855	0.000153155	DE_both
CD27	0.435996	5.64e-08	-0.439577	8.11e-10	DE_both
TMEM50A	0.265136	5.65e-08	-0.166861	0.000237117	DE_both
DNAJB14	0.450984	5.65e-08	-0.270528	0.000435471	DE_both
INPP5D	0.494546	5.69e-08	-0.179148	0.0459575	DE_both
PAK2	0.424005	5.72e-08	-0.842836	3.09e-35	DE_both
SNRNP200	0.515675	5.78e-08	-0.284549	0.00135918	DE_both
OCIAD1	0.347981	5.96e-08	-0.273864	2.41e-06	DE_both
FNBP1	0.259057	5.97e-08	-0.891756	2.47e-99	DE_both
CYCS	0.253987	5.98e-08	-0.188655	1.05e-05	DE_both
TPST2	0.329376	6.05e-08	-0.061029	0.347763	DE_one
AC004687.1	0.55891	6.11e-08	-0.151258	0.150694	DE_one
RHOC	0.383161	6.13e-08	0.027574	0.726534	DE_one
GZMM	0.188438	6.13e-08	-0.439393	3.97e-47	DE_both
KLF13	0.45936	6.16e-08	-0.628571	3.25e-17	DE_both
WDR83OS	0.265514	6.31e-08	0.086961	0.0786922	DE_one
SMARCA5	0.534288	6.47e-08	-0.454744	3.01e-07	DE_both
CD37	0.200066	6.48e-08	-0.435655	6.52e-41	DE_both
EIF2AK2	0.616257	6.91e-08	0.152078	0.198205	DE_one
HDAC1	0.371723	7.54e-08	0.0556817	0.455187	DE_one
PSIP1	0.379884	8.13e-08	-0.573176	2.62e-20	DE_both
NFATC3	0.448614	8.26e-08	0.124461	0.144409	DE_one
AURKAIP1	0.293411	8.58e-08	-0.188227	0.000199182	DE_both
ILF3	0.521487	8.59e-08	-0.253742	0.0060503	DE_both
SEC11A	0.31808	8.72e-08	-0.327204	6.41e-10	DE_both
SYF2	0.270528	8.9e-08	-0.5706	1.06e-37	DE_both
PSMC5	0.300182	8.98e-08	-0.301533	1.8e-09	DE_both
2024-09-06	0.307179	8.98e-08	-0.624676	1.96e-35	DE_both
NOP10	0.286665	9.22e-08	0.111571	0.0340016	DE_both
SQSTM1	0.36735	9.49e-08	-0.303051	1.05e-06	DE_both
CLK1	0.297756	1.05e-07	-0.272908	6.13e-08	DE_both
NDUFS6	0.288711	1.06e-07	-0.267117	4.23e-08	DE_both
SNRPB2	0.272922	1.14e-07	0.14623	0.00247571	DE_both
CHMP2A	0.340663	1.17e-07	0.0448194	0.517808	DE_one
ITGB7	0.354405	1.24e-07	0.155571	0.0159158	DE_both
THEMIS	0.522456	1.32e-07	0.157749	0.114879	DE_one
PSMD4	0.330884	1.32e-07	0.00443072	0.953198	DE_one
TUFM	0.287766	1.48e-07	0.0436615	0.460058	DE_one
EVI2B	0.279825	1.5e-07	-0.403652	8.72e-18	DE_both
ATP5IF1	0.27822	1.5e-07	0.381431	1.15e-16	DE_both
PPP1R10	0.609649	1.61e-07	-0.573547	3.24e-08	DE_both
RPL35	-0.0880723	1.61e-07	-0.396392	1.48e-170	DE_both
CDK13	0.547681	1.65e-07	0.184286	0.0774735	DE_one
RPS11	-0.106095	1.69e-07	-0.577752	4.48e-246	DE_both
ADD3	0.361686	1.7e-07	-0.368653	2.06e-09	DE_both
GHITM	0.272446	1.72e-07	-0.058907	0.283911	DE_one
RPL3	-0.080975	1.8e-07	-0.34089	5.96e-148	DE_both
MLLT6	0.470217	1.8e-07	-0.474168	3.14e-09	DE_both
DENND2D	0.535565	1.87e-07	0.147634	0.159076	DE_one
UBE2N	0.313773	1.9e-07	-0.0680739	0.28277	DE_one
LAMP1	0.317381	1.96e-07	-0.012099	0.865879	DE_one
AC114760.2	0.354182	1.97e-07	1.09772	1.79e-79	DE_both
NSD3	0.458184	2.02e-07	0.0366192	0.707876	DE_one
ERICH1	0.491833	2.03e-07	-0.202406	0.0277621	DE_both
C19orf53	0.22872	2.09e-07	-0.408336	7.75e-26	DE_both
DYNC1H1	0.474224	2.18e-07	-0.29564	0.000466303	DE_both
ZNHIT1	0.326954	2.24e-07	-0.271903	1.76e-06	DE_both
PNRC2	0.391304	2.26e-07	-0.451598	1.32e-11	DE_both
CD63	0.251547	2.28e-07	-0.471563	2.81e-28	DE_both
BAZ1A	0.416368	2.38e-07	-0.265205	0.000355925	DE_both
SSB	0.305255	2.48e-07	-0.291089	3.82e-08	DE_both
SUPT4H1	0.342044	2.49e-07	0.142068	0.0273226	DE_both
CCL4L2	0.80319	2.49e-07	-0.239245	0.129517	DE_one
CSNK2B	0.305732	2.63e-07	-0.0672184	0.282001	DE_one
FBXW5	0.395885	2.65e-07	0.0403929	0.632375	DE_one
ARL4C	0.217322	2.71e-07	-1.37318	1.16e-291	DE_both
NDUFB2	0.22428	2.73e-07	-0.0960368	0.023359	DE_both
ATP1A1	0.410291	2.73e-07	0.00348778	0.970815	DE_one
RASSF1	0.3602	2.78e-07	-0.352914	1.6e-08	DE_both
PGAM1	0.28756	2.78e-07	-0.0851833	0.133987	DE_one
UPF2	0.43935	2.89e-07	-0.454186	2.25e-09	DE_both
ATP6AP2	0.28317	2.92e-07	-0.0483371	0.412586	DE_one
PSMB3	0.252974	2.99e-07	-0.0883473	0.0722971	DE_one
TMEM59	0.230276	3.03e-07	-0.0307426	0.525277	DE_one
CCDC12	0.267461	3.1e-07	-0.0909192	0.0818888	DE_one
S1PR4	0.336863	3.21e-07	0.205637	0.000746955	DE_both
EIF3K	0.173504	3.44e-07	-0.426929	6.39e-47	DE_both
MRPL51	0.388882	3.6e-07	-0.236542	0.000836425	DE_both
CDK2AP2	0.36288	3.6e-07	-0.0255972	0.746846	DE_one
SH3GLB1	0.417058	3.6e-07	-0.270631	0.000332628	DE_both
RTF1	0.320162	3.63e-07	-0.491753	4.3e-19	DE_both
CYLD	0.459596	3.79e-07	-0.296899	0.000364235	DE_both
DBNL	0.35053	3.81e-07	-0.0335408	0.659739	DE_one
VMP1	0.366204	4.05e-07	0.250866	0.000148339	DE_both
OAZ1	0.133536	4.21e-07	-0.147123	2.24e-10	DE_both
AP2M1	0.284655	4.23e-07	-8.14e-05	0.999413	DE_one
TIGIT	0.438082	4.31e-07	-0.21374	0.00961735	DE_both
SERPINB1	0.352253	4.32e-07	-0.196697	0.00258085	DE_both
ASH1L	0.474579	4.41e-07	-0.38889	4.27e-06	DE_both
NDUFA12	0.283574	4.43e-07	0.0484041	0.421086	DE_one
RHOG	0.284636	4.52e-07	-0.026084	0.675694	DE_one
LBR	0.459267	4.94e-07	-0.226935	0.00892044	DE_both
OFD1	0.423269	5.03e-07	-0.39685	1.27e-07	DE_both
ARRDC3	0.333456	5.08e-07	0.828851	4.27e-48	DE_both
CRBN	0.33033	5.23e-07	0.0620183	0.377103	DE_one
BBX	0.399932	5.23e-07	-0.457375	7.83e-11	DE_both
LNPEP	0.537365	5.4e-07	-0.367348	0.000182141	DE_both
C4orf3	0.231235	5.48e-07	-0.19395	3.6e-06	DE_both
HLA-DQA1	0.43683	5.72e-07	0.363513	3.59e-06	DE_both
DDX3Y	0.761229	5.8e-07	0.151094	0.349665	DE_one
H2AFZ	0.234342	5.81e-07	-0.338723	2.78e-16	DE_both
SNU13	0.244235	5.81e-07	-0.120472	0.0100988	DE_both
SEM1	0.301111	5.91e-07	0.384313	3.12e-13	DE_both
HNRNPH3	0.295124	6.03e-07	-0.447384	5.41e-18	DE_both
WAC	0.42416	6.03e-07	-0.384429	4.19e-07	DE_both
CLEC2D	0.229563	6.24e-07	0.0123833	0.812881	DE_one
COTL1	0.290828	6.7e-07	0.3474	1.16e-11	DE_both
UBA52	-0.0875038	7.42e-07	-0.596067	0	DE_both
CYTH4	0.520213	7.76e-07	0.0340125	0.772555	DE_one
MZB1	0.67046	7.79e-07	-0.209781	0.124944	DE_one
GLS	0.582737	7.96e-07	-0.509327	1.45e-06	DE_both
MAP2K2	0.482738	8.04e-07	-0.220342	0.0191002	DE_both
ZC3H13	0.488155	8.08e-07	-0.350165	0.000104273	DE_both
COPS6	0.318233	8.38e-07	-0.131638	0.0367442	DE_both
TYMP	0.499022	8.44e-07	-0.158178	0.120826	DE_one
GRAP2	0.452747	8.64e-07	-0.0824415	0.398042	DE_one
TAGLN2	0.2631	8.86e-07	0.441007	8.41e-22	DE_both
GDI2	0.298926	8.93e-07	-0.00412465	0.954362	DE_one
FKBP2	0.368873	8.93e-07	-0.278694	4.32e-05	DE_both
NUB1	0.468279	9.16e-07	-0.427415	5.21e-07	DE_both
GNB2	0.326029	9.37e-07	0.0772914	0.265232	DE_one
SMARCA2	0.488718	9.41e-07	-0.224281	0.0191388	DE_both
RPL18A	-0.0758441	9.41e-07	-0.363868	8.17e-171	DE_both
JUNB	-0.190404	9.63e-07	-0.382489	1.29e-30	DE_both
ADRM1	0.354302	9.63e-07	-0.0511156	0.509856	DE_one
SLC3A2	0.33343	9.91e-07	0.13941	0.0355692	DE_both
GPATCH8	0.460476	9.94e-07	-0.245667	0.0055738	DE_both
RALY	0.296901	1.01e-06	-0.0131294	0.851741	DE_one
MDM4	0.333176	1.01e-06	-0.452208	3.83e-14	DE_both
RPL10	-0.0690264	1.02e-06	-0.529253	0	DE_both
MRPL54	0.272698	1.06e-06	0.0159535	0.801109	DE_one
VSIR	0.307632	1.07e-06	0.945784	2.27e-69	DE_both
SSR3	0.39901	1.09e-06	-0.283223	0.000152008	DE_both
P4HB	0.266267	1.09e-06	0.0534	0.358152	DE_one
SPN	0.333291	1.12e-06	-0.501267	4.84e-17	DE_both
AOAH	0.446315	1.12e-06	0.0484079	0.628921	DE_one
SUMO2	0.167423	1.12e-06	-0.26589	8.1e-19	DE_both
ATP6V0B	0.266325	1.16e-06	-0.00886865	0.89229	DE_one
RPS3	-0.0738367	1.18e-06	-0.706909	0	DE_both
FIS1	0.264676	1.2e-06	-0.274335	1.59e-08	DE_both
RBBP6	0.423861	1.2e-06	0.141565	0.105756	DE_one
RAB29	0.453201	1.27e-06	-0.204795	0.0230739	DE_both
ABI3	0.41849	1.31e-06	0.185793	0.0260887	DE_both
ENY2	0.278946	1.32e-06	-0.202008	0.000127931	DE_both
TRBC2	0.186619	1.34e-06	-0.239735	1.29e-12	DE_both
RPL12	-0.0858315	1.38e-06	-0.629018	0	DE_both
HNRNPC	0.194142	1.38e-06	-0.39317	3.95e-29	DE_both
EPB41	0.428052	1.42e-06	-0.50372	1.13e-10	DE_both
LINC00623	0.335381	1.42e-06	0.148365	0.0273069	DE_both
MIF	0.229645	1.44e-06	0.334449	3.73e-16	DE_both
SRP9	0.246999	1.45e-06	0.0954585	0.0596127	DE_one
PSMD8	0.260112	1.56e-06	-0.207071	2.5e-05	DE_both
TAGAP	0.469881	1.57e-06	-0.0638862	0.541364	DE_one
TUBB4B	0.398599	1.58e-06	-0.341632	4.56e-06	DE_both
PARP14	0.588132	1.6e-06	0.211806	0.0819396	DE_one
TTC3	0.377474	1.61e-06	-0.637894	1.01e-20	DE_both
ZNF655	0.382049	1.61e-06	0.00176489	0.985639	DE_one
SRSF9	0.250576	1.65e-06	-0.00403542	0.948218	DE_one
MAT2B	0.392438	1.67e-06	-0.035329	0.694005	DE_one
EPS15	0.465266	1.67e-06	-0.331631	0.000183798	DE_both
PATL2	0.395432	1.67e-06	-0.0912961	0.290602	DE_one
SYTL1	0.332323	1.67e-06	-0.00652286	0.937948	DE_one
BOD1L1	0.572575	1.75e-06	-0.588591	2.94e-08	DE_both
ATRAID	0.304467	1.77e-06	0.121535	0.0517027	DE_one
SELENOF	0.269137	1.77e-06	0.664839	1.55e-43	DE_both
CAPZA2	0.313015	1.77e-06	0.126241	0.0485602	DE_both
CD84	0.532358	1.79e-06	-0.36574	0.000341497	DE_both
KLF2	0.276564	1.84e-06	-0.720967	1.64e-46	DE_both
WASF2	0.33308	1.91e-06	-0.464206	3.1e-14	DE_both
HLA-DMA	0.369442	1.91e-06	0.289941	3.53e-05	DE_both
TMEM9B	0.332313	1.93e-06	-0.0190678	0.808845	DE_one
ATP5PB	0.311427	1.96e-06	0.429004	5.3e-14	DE_both
ATP5F1D	0.257873	1.99e-06	0.456631	9.86e-23	DE_both
VAMP5	0.276056	2.03e-06	0.0415795	0.504506	DE_one
CLTA	0.449464	2.07e-06	0.0981663	0.325052	DE_one
TMEM230	0.255843	2.14e-06	-0.208746	1.93e-05	DE_both
IER2	0.193581	2.15e-06	0.00620504	0.899189	DE_one
NUDC	0.360893	2.23e-06	-0.178117	0.0144106	DE_both
MIEN1	0.3433	2.25e-06	-0.0289335	0.718824	DE_one
CYFIP2	0.401159	2.37e-06	-0.311624	5.19e-05	DE_both
SPSB3	0.34339	2.4e-06	-0.0490094	0.529153	DE_one
MORF4L1	0.193047	2.46e-06	-0.370477	3.75e-25	DE_both
MRPS34	0.382089	2.56e-06	-0.219723	0.00384449	DE_both
PHF11	0.393202	2.57e-06	0.156123	0.0569551	DE_one
ATF4	0.320388	2.57e-06	-0.268176	1.24e-05	DE_both
SKP1	0.155119	2.82e-06	-0.26795	1.15e-20	DE_both
SH3BGRL	0.232226	2.92e-06	-0.280919	1.67e-10	DE_both
BCLAF1	0.272419	2.92e-06	-0.742711	3.56e-49	DE_both
PSMA3	0.322771	3.14e-06	0.0317496	0.676042	DE_one
CCT4	0.305415	3.23e-06	-0.145619	0.0206225	DE_both
SNRPD3	0.286976	3.27e-06	-0.370734	7.2e-12	DE_both
H3F3A	0.119687	3.3e-06	-0.483235	2.8e-106	DE_both
VDAC3	0.370458	3.39e-06	0.021954	0.807	DE_one
RPLP0	-0.111663	3.44e-06	-0.49281	1.29e-130	DE_both
MT1X	0.315878	3.47e-06	0.14301	0.0295162	DE_both
NLRC5	0.470654	3.49e-06	0.064144	0.553996	DE_one
SCAMP2	0.452916	3.57e-06	-0.0112962	0.924569	DE_one
TAF1D	0.304889	3.57e-06	-0.280222	1.9e-06	DE_both
RNPEPL1	0.471204	3.6e-06	0.140362	0.174139	DE_one
M6PR	0.298997	3.62e-06	-0.144315	0.0196629	DE_both
RPN2	0.320082	3.62e-06	0.088208	0.213813	DE_one
PRELID1	0.216925	3.66e-06	-0.439213	6.5e-27	DE_both
TNFAIP8	0.279856	3.71e-06	-0.567698	2.14e-27	DE_both
COPS9	0.252063	3.77e-06	0.274019	1.12e-08	DE_both
EFHD2	0.286497	3.83e-06	-0.470473	3.68e-18	DE_both
RNASET2	0.265629	3.83e-06	0.0477419	0.43577	DE_one
ZNF292	0.453858	3.88e-06	-0.397502	6.34e-06	DE_both
RAB7A	0.271819	3.88e-06	-0.108009	0.0617879	DE_one
ABHD17A	0.28925	4.11e-06	-0.915423	4.32e-64	DE_both
COX8A	0.193444	4.12e-06	-0.200024	8.85e-08	DE_both
RER1	0.326105	4.16e-06	-0.153872	0.0238617	DE_both
MECP2	0.402814	4.21e-06	-0.352529	6.98e-06	DE_both
AC026979.2	0.463192	4.44e-06	0.254495	0.00734692	DE_both
IGHG4	1.29149	4.65e-06	0.190618	0.526123	DE_one
PCBP1	0.223441	4.81e-06	-0.542647	2.03e-37	DE_both
MT-ATP6	0.120951	4.85e-06	-2.55672	0	DE_both
NDUFB11	0.210623	4.85e-06	-0.273277	1.79e-11	DE_both
MAP1LC3B	0.242182	4.85e-06	-0.291489	4.73e-10	DE_both
RASGRP1	0.379198	4.89e-06	-0.498555	6.31e-12	DE_both
FUBP1	0.4675	5.02e-06	-0.231246	0.0181181	DE_both
RPA2	0.382411	5.19e-06	0.104799	0.224053	DE_one
ATXN1	0.460652	5.19e-06	0.158984	0.115941	DE_one
RPS19BP1	0.283772	5.37e-06	-0.361774	3.64e-11	DE_both
GNAI3	0.367963	5.39e-06	0.0697162	0.416083	DE_one
EIF3I	0.294232	5.49e-06	0.0686705	0.311345	DE_one
GRB2	0.374088	5.66e-06	-0.46737	9.48e-11	DE_both
PUF60	0.344451	5.75e-06	0.0305844	0.714688	DE_one
COX14	0.266192	5.88e-06	-0.269213	2.5e-07	DE_both
TALDO1	0.335407	5.98e-06	0.0848725	0.269872	DE_one
PPHLN1	0.300149	6.01e-06	-0.22483	0.000196176	DE_both
HMGN2	0.188087	6.34e-06	0.00465798	0.926604	DE_one
EOMES	0.553143	6.44e-06	0.075426	0.565435	DE_one
FOXN3	0.325741	6.45e-06	-0.256928	8.59e-05	DE_both
SLC38A1	0.283727	6.52e-06	-0.714431	1.02e-39	DE_both
MIER1	0.430703	7.02e-06	-0.535422	1.75e-10	DE_both
TMED2	0.232304	7.04e-06	0.259739	1.04e-08	DE_both
RNF149	0.354595	7.08e-06	0.0593734	0.480532	DE_one
RBM6	0.462767	7.19e-06	-0.203188	0.042175	DE_both
EML4	0.261454	7.44e-06	-0.14809	0.00708827	DE_both
PDAP1	0.34458	7.61e-06	-0.302002	1.2e-05	DE_both
NCKAP1L	0.484266	7.61e-06	0.153707	0.159162	DE_one
NEMF	0.411689	7.68e-06	-0.176226	0.0488374	DE_both
PRDM2	0.489858	8.02e-06	-0.383272	0.000114612	DE_both
SIPA1	0.385178	8.54e-06	-0.0174041	0.862174	DE_one
PRKACB	0.37975	8.68e-06	-0.439359	4.74e-09	DE_both
OTUB1	0.368225	8.69e-06	-0.0223932	0.80937	DE_one
NDUFS7	0.262602	9.06e-06	-0.0174873	0.791261	DE_one
RAB2A	0.291815	9.19e-06	-0.232168	9.76e-05	DE_both
CIR1	0.333092	9.27e-06	-0.241405	0.000431129	DE_both
TSEN54	0.312538	9.32e-06	0.188116	0.00417851	DE_both
GRK6	0.323126	9.43e-06	0.00479612	0.955173	DE_one
GLG1	0.406354	9.67e-06	-0.215571	0.0131837	DE_both
FTH1	-0.114784	9.71e-06	0.0493465	0.0459575	DE_both
2024-09-02	0.438943	9.71e-06	-0.196077	0.0413308	DE_both
HNRNPL	0.433659	9.79e-06	-0.276702	0.0022857	DE_both
SLAMF7	0.502723	1.01e-05	0.181065	0.110367	DE_one
PPM1K	0.492729	1.03e-05	-0.248693	0.0195027	DE_both
TROVE2	0.423808	1.04e-05	-0.201653	0.0291041	DE_both
SASH3	0.478972	1.06e-05	0.0903455	0.432431	DE_one
UQCRFS1	0.251265	1.08e-05	0.0432721	0.476791	DE_one
REEP5	0.253307	1.08e-05	0.0860875	0.137	DE_one
MX1	0.679188	1.11e-05	0.0161238	0.932038	DE_one
SEMA4D	0.473773	1.12e-05	-0.232426	0.0243368	DE_both
SAR1A	0.310118	1.13e-05	-0.0679812	0.360488	DE_one
NDUFB9	0.219231	1.14e-05	-0.0308256	0.56413	DE_one
ITSN2	0.456976	1.17e-05	-0.205123	0.042072	DE_both
HNRNPH1	0.231072	1.23e-05	-0.604441	4.71e-40	DE_both
GNLY	-0.358219	1.23e-05	0.0944742	0.262911	DE_one
SURF4	0.375908	1.24e-05	0.11451	0.190394	DE_one
PSMC1	0.414024	1.29e-05	0.105887	0.282384	DE_one
SNX17	0.373424	1.3e-05	0.0419991	0.652223	DE_one
ATF7IP	0.501027	1.31e-05	-0.431683	2.82e-05	DE_both
SRP19	0.304907	1.32e-05	0.0920071	0.197277	DE_one
RAB11A	0.321424	1.39e-05	0.170491	0.0149594	DE_both
RNH1	0.31976	1.45e-05	-0.147762	0.038155	DE_both
PTBP1	0.433267	1.46e-05	0.064323	0.544054	DE_one
DCTN3	0.273326	1.48e-05	0.0998801	0.112188	DE_one
RAB5IF	0.324557	1.53e-05	0.330696	6.07e-07	DE_both
PIN1	0.258839	1.54e-05	0.0543912	0.387809	DE_one
NIPBL	0.48713	1.57e-05	-0.386915	0.000148592	DE_both
ATP5MF	0.231122	1.71e-05	0.770265	3.51e-66	DE_both
ZBTB7A	0.433547	1.71e-05	-0.40472	6.5e-06	DE_both
BDP1	0.485982	1.72e-05	-0.321639	0.00200724	DE_both
SSR1	0.349083	1.75e-05	0.137516	0.0862963	DE_one
PRDX5	0.234936	1.76e-05	0.0908089	0.0938675	DE_one
CCDC85B	0.212502	1.8e-05	-0.605378	1.42e-45	DE_both
FTL	0.0936701	1.8e-05	-0.329061	5.51e-71	DE_both
PPM1G	0.353936	1.8e-05	-0.395871	4.92e-08	DE_both
LAMTOR1	0.238574	1.81e-05	-0.141047	0.00683597	DE_both
RPL8	0.0836664	1.83e-05	-0.557649	2.41e-249	DE_both
SELENOH	0.274247	1.85e-05	0.186044	0.00156851	DE_both
BTN3A1	0.486338	1.88e-05	0.189037	0.0921559	DE_one
TSPYL2	0.368459	1.9e-05	-0.45457	1.69e-09	DE_both
ABI1	0.39863	1.91e-05	0.0527732	0.598034	DE_one
ATP5F1C	0.263813	1.97e-05	0.398803	7.63e-14	DE_both
ABRACL	0.234116	2.03e-05	-0.12895	0.0132219	DE_both
TRBC1	0.247913	2.03e-05	0.0427602	0.488305	DE_one
RNF19A	0.367967	2.08e-05	-0.684736	3.27e-20	DE_both
USP34	0.481388	2.1e-05	-0.316805	0.00239145	DE_both
PTPRA	0.390113	2.11e-05	-0.445538	3.15e-08	DE_both
ACADVL	0.385888	2.12e-05	-0.105065	0.260624	DE_one
PPP1CC	0.269267	2.14e-05	-0.0355768	0.601204	DE_one
DDOST	0.342801	2.15e-05	0.0683933	0.421347	DE_one
CCM2	0.429446	2.17e-05	0.103806	0.325227	DE_one
AUP1	0.325213	2.18e-05	-0.13671	0.0681313	DE_one
CNPY2	0.326411	2.19e-05	-0.187705	0.00934222	DE_both
URI1	0.460213	2.21e-05	-0.408397	2.57e-05	DE_both
CLTB	0.335142	2.23e-05	0.0135462	0.883065	DE_one
TOP1	0.500942	2.25e-05	-0.306804	0.00527326	DE_both
RAB8A	0.375241	2.29e-05	0.131811	0.137	DE_one
NOP56	0.384204	2.29e-05	0.0535524	0.580368	DE_one
CCND2	0.447996	2.36e-05	-0.470735	4.77e-07	DE_both
TES	0.398824	2.39e-05	-0.495213	1.91e-09	DE_both
IFI35	0.499426	2.39e-05	-0.131822	0.281738	DE_one
BCL11B	0.309693	2.41e-05	-0.595259	3.57e-21	DE_both
SSBP4	0.273273	2.42e-05	0.12457	0.0466121	DE_both
PPP4R3A	0.429372	2.42e-05	-0.21551	0.0266991	DE_both
GLIPR1	0.324924	2.42e-05	-0.416612	5.55e-10	DE_both
PTGDR	0.563747	2.48e-05	-0.289567	0.0230371	DE_both
NDUFV2	0.272815	2.5e-05	-0.180635	0.00250829	DE_both
POLR3GL	0.271139	2.57e-05	-0.306831	6.19e-08	DE_both
MYL12A	0.103475	2.6e-05	-0.207568	3.97e-23	DE_both
REL	0.290777	2.73e-05	-0.486518	4.56e-16	DE_both
NONO	0.33918	2.89e-05	-0.238541	0.00133025	DE_both
CCDC59	0.275331	2.91e-05	-0.374902	6.27e-11	DE_both
ANAPC11	0.239616	2.92e-05	-0.130316	0.0165509	DE_both
XRN2	0.404471	2.98e-05	-0.400524	3.08e-06	DE_both
TMC8	0.388376	2.99e-05	0.0826171	0.396353	DE_one
SCP2	0.219779	3e-05	0.26331	9.75e-09	DE_both
NDUFA3	0.181643	3.1e-05	-0.376859	1.64e-23	DE_both
NFKBIZ	0.487284	3.12e-05	-0.29861	0.00612819	DE_both
FBXO7	0.362593	3.13e-05	0.0559234	0.544006	DE_one
RTN4	0.261398	3.16e-05	-0.286752	2.21e-07	DE_both
CITED2	0.307479	3.24e-05	0.214934	0.0015299	DE_both
SAMD9L	0.577389	3.27e-05	0.124466	0.391812	DE_one
MEAF6	0.223683	3.27e-05	0.0275338	0.636654	DE_one
MAF1	0.285257	3.29e-05	-0.145488	0.0266991	DE_both
HSPA9	0.328104	3.33e-05	-0.201746	0.00614631	DE_both
SPTAN1	0.492596	3.35e-05	-0.458754	1.43e-05	DE_both
SDHA	0.408976	3.45e-05	-0.0243164	0.826842	DE_one
JUN	0.220783	3.53e-05	-0.625243	3.27e-43	DE_both
B2M	0.0386793	3.65e-05	0.0532425	3.83e-11	DE_both
PSMD13	0.334762	3.65e-05	-0.156799	0.0451526	DE_both
PIM1	0.397964	3.66e-05	0.0251923	0.815638	DE_one
PCNP	0.230219	3.66e-05	0.0440861	0.455187	DE_one
NOL7	0.295983	3.68e-05	-0.458907	1.36e-13	DE_both
ADGRG1	0.456651	3.76e-05	0.0230918	0.855479	DE_one
RAD23A	0.277775	3.8e-05	-0.238185	8.58e-05	DE_both
RIPOR2	0.281913	3.8e-05	-0.428778	5.45e-13	DE_both
HERPUD2	0.298479	3.87e-05	-0.15698	0.0229938	DE_both
SDF2L1	0.285341	3.87e-05	0.124898	0.0647306	DE_one
SELENOW	0.259901	3.9e-05	0.0662287	0.31375	DE_one
APH1A	0.335464	3.93e-05	0.031111	0.726534	DE_one
LRPAP1	0.308229	3.96e-05	-0.203925	0.00324751	DE_both
JTB	0.191311	4e-05	-0.225696	3.91e-08	DE_both
REST	0.464819	4.03e-05	-0.308364	0.00317009	DE_both
ZNF706	0.274043	4.07e-05	-0.318905	5.26e-08	DE_both
IL2RB	0.382467	4.15e-05	-0.282269	0.00090773	DE_both
NDUFB8	0.19678	4.26e-05	0.0741775	0.121139	DE_one
TLE4	0.339889	4.28e-05	-0.797696	2.26e-29	DE_both
EIF4H	0.334337	4.52e-05	0.0897293	0.289165	DE_one
CCSER2	0.376509	4.59e-05	-0.314416	0.000156605	DE_both
RPL4	-0.100622	4.7e-05	-0.183618	7.75e-19	DE_both
CHD1	0.366429	4.71e-05	0.112115	0.220686	DE_one
CGGBP1	0.400703	4.78e-05	-0.230458	0.0128813	DE_both
TWF2	0.388325	4.83e-05	0.0351984	0.736026	DE_one
RICTOR	0.352832	4.89e-05	-0.316051	4.75e-05	DE_both
NIN	0.484677	4.9e-05	-0.236462	0.0393926	DE_both
CHD4	0.496112	4.91e-05	-0.409553	0.000199182	DE_both
SARS	0.45719	4.94e-05	0.150153	0.186576	DE_one
NDUFA6	0.235422	5.07e-05	-0.122158	0.0277498	DE_both
CD44	0.188866	5.15e-05	-0.40593	5.43e-24	DE_both
NDUFA11	0.197229	5.21e-05	-0.0989568	0.0349546	DE_both
SRSF7	0.159916	5.27e-05	-0.517878	3.03e-53	DE_both
ERAP2	0.486587	5.35e-05	0.218215	0.0621432	DE_one
CALM2	0.148069	5.45e-05	0.364325	5.48e-33	DE_both
MED10	0.215166	5.48e-05	-0.356102	1.13e-14	DE_both
GABPB1-AS1	0.422563	5.57e-05	-0.33181	0.000476174	DE_both
ANXA5	0.267435	5.57e-05	0.00566317	0.94269	DE_one
YTHDF2	0.41959	5.74e-05	0.0495546	0.660526	DE_one
POLR2F	0.247062	5.85e-05	0.0393245	0.544407	DE_one
TMED4	0.340513	5.87e-05	-0.310478	4.07e-05	DE_both
IMP3	0.271229	5.95e-05	0.0570845	0.421086	DE_one
YIPF4	0.454961	6.02e-05	0.0429976	0.727231	DE_one
RAD21	0.303667	6.06e-05	-0.619929	1.02e-21	DE_both
TRG-AS1	0.332249	6.12e-05	-0.163393	0.0403374	DE_both
TMEM160	0.231881	6.22e-05	-0.262684	2.47e-07	DE_both
MAX	0.401614	6.22e-05	0.174966	0.0738284	DE_one
CCT7	0.305704	6.22e-05	0.140246	0.0578895	DE_one
EHD1	0.34004	6.25e-05	0.00524588	0.95821	DE_one
DDX18	0.229671	6.36e-05	-0.654615	1.26e-40	DE_both
CCNH	0.274609	6.47e-05	-0.0113288	0.888028	DE_one
HIGD2A	0.19318	6.48e-05	0.0353202	0.489448	DE_one
ATP1B3	0.271985	6.55e-05	0.0101621	0.899856	DE_one
MYLIP	0.326425	6.58e-05	-0.127178	0.116033	DE_one
SEC11C	0.273324	6.61e-05	-0.297951	7.79e-07	DE_both
GADD45GIP1	0.240461	6.74e-05	-0.316869	1.67e-09	DE_both
PSMA2	0.228906	6.74e-05	0.0886376	0.119832	DE_one
IK	0.233435	6.78e-05	-0.696584	3.62e-44	DE_both
PPP4C	0.236241	6.89e-05	0.17549	0.00117398	DE_both
LPXN	0.388363	7.01e-05	-0.0546301	0.600489	DE_one
NDUFS8	0.24092	7.03e-05	0.0524745	0.408405	DE_one
RAB8B	0.450678	7.04e-05	-0.513533	2.38e-07	DE_both
RNF126	0.30291	7.1e-05	-0.0215134	0.799679	DE_one
BIRC6	0.40822	7.25e-05	-0.377902	3.78e-05	DE_both
RAP1A	0.204102	7.33e-05	-0.250105	3.14e-08	DE_both
RNF166	0.243146	7.56e-05	-0.102767	0.0880411	DE_one
PDCD6	0.27745	7.68e-05	-0.19719	0.00217228	DE_both
CYC1	0.31857	7.76e-05	-0.0836295	0.31657	DE_one
TMBIM4	0.218628	7.84e-05	-0.313394	7.26e-11	DE_both
PDCD10	0.291772	7.87e-05	-0.231275	0.00055096	DE_both
VDAC2	0.259085	7.87e-05	-0.173571	0.00420979	DE_both
EMC10	0.324008	7.92e-05	0.0837598	0.325547	DE_one
FDPS	0.373607	8.26e-05	0.0195249	0.85682	DE_one
PDLIM2	0.299952	8.38e-05	-0.233412	0.000745549	DE_both
VASP	0.270499	8.38e-05	-0.380779	1.7e-10	DE_both
TNFRSF1B	0.329178	8.44e-05	0.128666	0.120439	DE_one
TENT5C	0.322262	8.71e-05	-0.0214006	0.815638	DE_one
ACAA2	0.409301	8.81e-05	0.0900019	0.408861	DE_one
LAMTOR2	0.299078	8.86e-05	0.0646646	0.418904	DE_one
U2SURP	0.262238	8.89e-05	-0.644443	1.16e-29	DE_both
PKN1	0.404967	8.9e-05	0.142106	0.169406	DE_one
TTC19	0.281198	9.22e-05	0.0372805	0.629151	DE_one
KMT2C	0.529498	9.31e-05	-0.304878	0.0168775	DE_both
ODF2L	0.377158	9.45e-05	-0.37018	1.54e-05	DE_both
CDC42EP3	0.448177	9.75e-05	-0.273293	0.0109929	DE_both
NCK1	0.379572	9.81e-05	0.126384	0.198598	DE_one
AC007952.4	0.502787	9.84e-05	-0.0609168	0.662231	DE_one
HLA-F	0.164976	9.89e-05	-0.590462	2.08e-59	DE_both
GBP1	0.511096	0.000105805	0.0883426	0.524315	DE_one
RABGAP1L	0.397444	0.000106373	-0.198145	0.0440016	DE_both
H2AFY	0.300808	0.000109714	0.0240956	0.777168	DE_one
NEDD8	0.167897	0.000109934	-0.0909556	0.0272776	DE_both
DNAJC8	0.224932	0.000110992	-0.685093	1.28e-43	DE_both
PSMC3	0.352119	0.000118613	0.0827406	0.384825	DE_one
COMMD7	0.308271	0.000119074	0.108496	0.176011	DE_one
CLEC2B	0.169677	0.000119645	-0.109771	0.00716037	DE_both
NDUFB4	0.199576	0.000124136	-0.145341	0.00232318	DE_both
POLR2G	0.243873	0.000125264	0.197011	0.000596346	DE_both
MAPK1	0.360106	0.000132268	-0.21579	0.0144657	DE_both
KDM2A	0.461939	0.000132352	-0.290485	0.00979493	DE_both
PPP1R7	0.294391	0.000132791	0.129478	0.0851062	DE_one
PHF3	0.436321	0.000133002	-0.492959	8.19e-07	DE_both
MRPL55	0.298047	0.000140443	0.148772	0.047287	DE_both
TMEM179B	0.367657	0.000141216	-0.0309085	0.77011	DE_one
DERL1	0.393945	0.00014224	0.072495	0.504506	DE_one
RPL36	-0.0634018	0.000142431	-0.581733	0	DE_both
SNRPC	0.237352	0.000142433	0.015954	0.81835	DE_one
AMD1	0.290679	0.00014254	-0.763696	3.89e-32	DE_both
ANXA7	0.286526	0.00014254	0.109387	0.143382	DE_one
RBMS1	0.376164	0.000142913	-0.357262	4.83e-05	DE_both
LAPTM4A	0.235203	0.000143264	0.189064	0.000712589	DE_both
PSMB1	0.179479	0.000146042	0.0447376	0.363094	DE_one
PHF20	0.304875	0.000146072	-0.308465	1.38e-05	DE_both
PSMB4	0.36223	0.000146756	-0.227317	0.0105307	DE_both
ELF1	0.199953	0.000146877	-0.520264	6.33e-31	DE_both
TMEM259	0.406647	0.000146981	-0.0435779	0.706795	DE_one
C19orf70	0.222343	0.000158771	-0.226629	1.36e-05	DE_both
SERP1	0.172893	0.000159528	-0.379444	4.1e-22	DE_both
PSMB8-AS1	0.288665	0.000159789	0.0859301	0.271309	DE_one
EIF6	0.301949	0.000160646	-0.00714772	0.939421	DE_one
BCAS2	0.264326	0.000162152	-0.177666	0.00605495	DE_both
TMEM258	0.158648	0.000164227	-0.199323	5.58e-08	DE_both
ATG12	0.282465	0.000169702	-0.316109	1.59e-06	DE_both
ZMAT2	0.314879	0.00017258	-0.256832	0.000687493	DE_both
YWHAE	0.382364	0.000174477	-0.208143	0.0314159	DE_both
NOP58	0.286772	0.000175838	0.0893702	0.250196	DE_one
IQGAP2	0.357082	0.000182059	-0.538333	5.43e-11	DE_both
EPSTI1	0.549981	0.000182324	0.0798783	0.609144	DE_one
HADHA	0.313739	0.000182931	-0.257504	0.000662017	DE_both
CDK11A	0.424588	0.000185592	-0.249719	0.019248	DE_both
SPCS1	0.166825	0.000190332	-0.255324	4.01e-11	DE_both
ZNF394	0.374978	0.000191286	0.165896	0.0905384	DE_one
PPP2CA	0.315111	0.000191986	0.0468438	0.601371	DE_one
CELF1	0.461523	0.000192103	0.183477	0.133477	DE_one
MRPS21	0.205944	0.000193565	-0.177018	0.000374532	DE_both
RAB14	0.415001	0.000195755	-0.239625	0.0223837	DE_both
ERP44	0.329544	0.000199636	0.000105082	0.999413	DE_one
LASP1	0.449305	0.000199969	0.104758	0.403255	DE_one
RPL19	-0.0608736	0.000203084	-0.792111	0	DE_both
XPO1	0.396985	0.00020476	0.0953278	0.389814	DE_one
GYG1	0.368914	0.000205173	-0.0957813	0.351638	DE_one
CTDSP1	0.362254	0.000210171	0.0661763	0.517733	DE_one
VOPP1	0.397713	0.000211599	-0.0709057	0.528195	DE_one
DBI	0.167854	0.000214272	-0.13697	0.000827459	DE_both
ARHGAP4	0.342778	0.000215055	-0.0389415	0.695176	DE_one
C16orf54	0.31548	0.000215914	0.245594	0.00149178	DE_both
TANK	0.37188	0.000216884	0.0291472	0.791414	DE_one
GABARAPL2	0.193025	0.000217104	-0.491544	1.63e-28	DE_both
PET100	0.178787	0.000219047	-0.350908	2.73e-17	DE_both
AKIRIN1	0.371774	0.000223105	-0.284008	0.00192291	DE_both
ZBP1	0.330928	0.000225254	0.315959	7.29e-05	DE_both
SRSF6	0.278685	0.000237449	-0.0384741	0.634655	DE_one
UBE2D2	0.177097	0.000239803	-0.41943	2.24e-24	DE_both
C19orf24	0.276128	0.000243666	0.113002	0.127215	DE_one
CD46	0.392737	0.000244004	-0.260824	0.00841751	DE_both
PSTPIP1	0.375394	0.000245219	0.0926217	0.382136	DE_one
NFKBIA	-0.22911	0.00025454	-1.11189	4.09e-100	DE_both
CARD8	0.317159	0.000254993	-0.192067	0.0181137	DE_both
RNASEH2C	0.315315	0.000256023	0.151358	0.0692753	DE_one
NDUFB7	0.180019	0.000256113	-0.255464	2.25e-09	DE_both
MYBL1	0.428462	0.000258243	-0.68242	1.12e-11	DE_both
AIMP1	0.257933	0.000266434	-0.207095	0.00121339	DE_both
TUT4	0.477961	0.00026705	0.135674	0.313749	DE_one
METAP2	0.309349	0.000269265	-0.558437	1.2e-14	DE_both
TMEM219	0.25472	0.000272706	-0.207162	0.00104989	DE_both
SMDT1	-0.188404	0.000278615	-0.670361	1.68e-54	DE_both
SRPK2	0.33052	0.000281021	0.104939	0.255136	DE_one
LTB	0.24819	0.000284158	-0.919129	7.91e-57	DE_both
IRF2	0.376491	0.000292965	-0.355682	0.000118984	DE_both
ATP6V1F	0.189927	0.000293905	-0.107418	0.0308076	DE_both
TIAL1	0.351559	0.000293905	-0.322011	0.000198921	DE_both
DNTTIP2	0.354395	0.000294122	-0.28686	0.00117465	DE_both
AKIRIN2	0.332802	0.00030769	-0.14546	0.106262	DE_one
MT-CYB	0.0962155	0.000308718	-2.15653	0	DE_both
MAP4K1	0.402659	0.00031063	-0.104429	0.365651	DE_one
CDC25B	0.325394	0.0003123	-0.0924582	0.318208	DE_one
PHB	0.30598	0.000313018	-0.198123	0.0119938	DE_both
MIR4435-2HG	0.382982	0.000315055	-0.0636619	0.567961	DE_one
SNRPG	0.180711	0.000317237	0.00842021	0.883969	DE_one
BRD4	0.431875	0.000317468	-0.319734	0.00348859	DE_both
CYBC1	0.393477	0.000317894	0.275519	0.00605064	DE_both
DGUOK	0.234654	0.000321856	0.090646	0.160736	DE_one
SARAF	-0.124281	0.000326642	-0.431685	9.54e-52	DE_both
MAPK1IP1L	0.256352	0.000333536	-0.116689	0.0929949	DE_one
SRP72	0.342458	0.000334515	-0.288074	0.000792397	DE_both
ZFAND5	0.350713	0.000337654	-0.185312	0.0468587	DE_both
LSM6	0.281345	0.000341476	0.0606454	0.459451	DE_one
PPA1	0.25517	0.000341579	0.0899583	0.208376	DE_one
GZMB	0.251842	0.00034493	1.27343	3.01e-108	DE_both
MED4	0.240816	0.000359654	-0.173341	0.00506802	DE_both
GLIPR2	0.311606	0.000361213	-0.0136918	0.892669	DE_one
MIB2	0.338589	0.000374291	0.0115638	0.91878	DE_one
PGK1	0.183905	0.000377212	0.00279254	0.962416	DE_one
TEX264	0.33091	0.000378289	-0.180845	0.0408043	DE_both
TMED10	0.240545	0.00038568	-0.288565	1.01e-06	DE_both
TOX4	0.340363	0.000390498	0.154935	0.097032	DE_one
EAPP	0.24155	0.000392612	0.0327425	0.652854	DE_one
RPL15	-0.0600771	0.000396988	-0.146343	1.78e-25	DE_both
PSMB7	0.239257	0.000399441	-0.0667042	0.337725	DE_one
TPM4	0.37561	0.000402084	-0.246024	0.0124479	DE_both
NAPA	0.362128	0.000402084	-0.0985061	0.350093	DE_one
CCDC186	0.429633	0.000405846	-0.296112	0.00812856	DE_both
GOLGB1	0.50726	0.000412062	0.24927	0.0713338	DE_one
SRI	0.198494	0.000414347	-0.227594	3.73e-06	DE_both
CWC15	0.263077	0.000417643	-0.225113	0.000773104	DE_both
EID1	0.176272	0.000427169	-0.246021	1.4e-08	DE_both
HSPB11	0.266789	0.000430747	0.0428354	0.590917	DE_one
UGP2	0.281794	0.000430747	-0.165064	0.0285239	DE_both
EIF3D	0.190803	0.000438256	-0.254841	6.16e-08	DE_both
COX7A2L	0.185909	0.000439034	-0.237505	2.43e-07	DE_both
GSTO1	0.269288	0.000453176	-0.173715	0.0149544	DE_both
SELPLG	0.346673	0.000460501	0.138894	0.154602	DE_one
MRPL20	0.22883	0.000465038	-0.467118	3.35e-17	DE_both
NAP1L1	-0.150732	0.00046838	-0.773099	1.6e-103	DE_both
PDCD5	0.302918	0.000474525	-0.284884	0.000216336	DE_both
ZBTB8OS	0.295894	0.00047508	-0.163776	0.041346	DE_both
UQCR11	0.116842	0.000486441	-0.221282	5.6e-15	DE_both
ATP5PO	0.202012	0.000489969	0.603943	2.94e-36	DE_both
RGS10	0.20974	0.000491488	-0.410198	1.04e-15	DE_both
HSD17B10	0.313676	0.000499571	-0.0438034	0.648084	DE_one
AC245014.3	0.408332	0.000500562	-0.195541	0.0846255	DE_one
KRT10	-0.158308	0.000501062	-0.580941	9.1e-54	DE_both
LENG8	0.408702	0.000502108	0.178615	0.119642	DE_one
DEF6	0.370676	0.000517849	0.0417615	0.716004	DE_one
DECR1	0.297371	0.000519681	0.0768636	0.383913	DE_one
SUMF2	0.365856	0.000519681	0.165934	0.105773	DE_one
RPS9	-0.0640125	0.000520503	-0.377772	1.47e-137	DE_both
HM13	0.379522	0.000524097	0.0793793	0.485804	DE_one
NAA38	0.20964	0.000527189	-0.233903	1.02e-05	DE_both
CEBPZ	0.335234	0.000529162	-0.43726	1.69e-07	DE_both
TRABD	0.283195	0.000530073	-0.0148937	0.872867	DE_one
MRPL57	0.217192	0.000530073	-0.199985	0.000347358	DE_both
COPZ1	0.32672	0.000530114	0.0211245	0.83967	DE_one
HMGN3	0.19024	0.000530444	0.00096137	0.988649	DE_one
DR1	0.368876	0.000538265	0.0758747	0.493895	DE_one
IFI44L	0.699058	0.000539068	-0.0460282	0.836972	DE_one
COMMD6	-0.109087	0.000541855	-0.319056	5.95e-35	DE_both
SNW1	0.36222	0.00054421	-0.290851	0.00213019	DE_both
POMP	0.165641	0.000593372	0.237977	6.01e-09	DE_both
BATF	0.424231	0.000599813	0.130639	0.299365	DE_one
SMIM7	0.331965	0.000600467	0.0517092	0.611045	DE_one
UBALD2	0.376567	0.000608094	-0.433059	6.1e-06	DE_both
STRAP	0.241572	0.000629808	0.00194414	0.982217	DE_one
NDUFB5	0.319102	0.000631469	0.0304844	0.762387	DE_one
ORMDL3	0.414487	0.000654825	-0.0511697	0.693354	DE_one
SPG7	0.443845	0.000659302	0.0661218	0.631958	DE_one
NUCB1	0.307212	0.000662244	-0.0106667	0.920302	DE_one
ETFB	0.332921	0.000662697	0.127118	0.190536	DE_one
CKLF	0.175675	0.000668498	-0.497598	3.51e-30	DE_both
PCMT1	0.281877	0.000668498	0.121172	0.135482	DE_one
IER5	0.439785	0.000671738	0.236531	0.0544734	DE_one
GTF2I	0.428822	0.000671981	-0.358215	0.0015886	DE_both
RALBP1	0.387057	0.000681031	-0.261666	0.0129289	DE_both
JMJD1C	0.327936	0.000681837	-0.323458	0.000152139	DE_both
TRAPPC6A	0.27922	0.000694421	0.0810787	0.336778	DE_one
SRSF1	0.414222	0.000694449	0.107973	0.389494	DE_one
PLCG2	0.691599	0.000699731	0.285	0.155199	DE_one
SAT2	0.350172	0.00070321	0.140398	0.16802	DE_one
MRPL52	0.275089	0.000720798	-0.246178	0.000704193	DE_both
EIF3J	0.353723	0.0007256	-0.480058	9.9e-08	DE_both
CHD3	0.441577	0.000728464	-0.25854	0.0358396	DE_both
TNIP1	0.376078	0.000734856	0.0343185	0.775733	DE_one
SAFB2	0.40688	0.000734856	0.220328	0.0544582	DE_one
WTAP	0.20754	0.000746989	-0.120069	0.0391481	DE_both
PRPF6	0.427727	0.000762312	0.229696	0.0574385	DE_one
PSMD2	0.392565	0.000762633	0.10337	0.387809	DE_one
TRAPPC2L	0.290669	0.000771762	-0.068446	0.44319	DE_one
ACP1	0.236388	0.000779388	0.115394	0.0892657	DE_one
NDUFB3	0.246991	0.000789564	-0.188479	0.00487998	DE_both
STUB1	0.200517	0.00079037	-0.215586	3.98e-05	DE_both
XRN1	0.433726	0.000793182	-0.426568	0.000189815	DE_both
MIDN	0.298533	0.000803678	-0.514489	1.06e-11	DE_both
STXBP2	0.346809	0.000803678	-0.159917	0.11167	DE_one
ADH5	0.352069	0.000805857	0.108936	0.308149	DE_one
DDX39A	0.339969	0.000813474	-0.0617628	0.558235	DE_one
UFD1	0.356502	0.000817265	-0.172905	0.0926366	DE_one
DAD1	0.161585	0.000821151	-0.496427	3.4e-34	DE_both
SPAG7	0.311908	0.000821151	0.0657114	0.496606	DE_one
ARHGEF3	0.437638	0.000822129	0.0818965	0.54578	DE_one
MDFIC	0.488979	0.000828028	0.252534	0.0713284	DE_one
GABARAPL1	0.290224	0.000845493	-0.190467	0.0183762	DE_both
PTBP3	0.371568	0.00084678	-0.509929	1e-07	DE_both
P2RY8	0.260485	0.000866244	-0.0941873	0.227921	DE_one
TCP1	0.338165	0.000869771	0.0508157	0.636355	DE_one
COX5A	0.182488	0.00087765	-0.13342	0.00802205	DE_both
ITK	0.367387	0.000877872	0.0972415	0.390304	DE_one
NDUFC1	0.261924	0.000882198	-0.322489	2.32e-06	DE_both
FGR	0.341622	0.000893732	-0.185794	0.0572462	DE_one
ZNF276	0.395338	0.000896327	0.0819923	0.506021	DE_one
KRAS	0.367103	0.000896327	-0.285371	0.0044693	DE_both
IRF9	0.411928	0.00089711	0.175688	0.148087	DE_one
RTF2	0.358344	0.00090628	-0.12794	0.236612	DE_one
NDUFAB1	0.237798	0.00091521	-0.172781	0.00855568	DE_both
CBX6	0.402573	0.000930602	-0.0596278	0.643671	DE_one
PGLS	0.291132	0.000935329	-0.248859	0.00162855	DE_both
CCT6A	0.331653	0.000949554	-0.187355	0.0483264	DE_both
PCF11	0.34238	0.000955993	-0.239704	0.0120154	DE_both
IAH1	0.31595	0.000956992	0.099734	0.305004	DE_one
OGT	0.397918	0.000957484	-0.310198	0.00456144	DE_both
MAPRE1	0.294639	0.000963709	-0.0318658	0.738774	DE_one
EIF5A	0.170276	0.000965926	-0.384681	1.25e-18	DE_both
MRPS6	0.283863	0.00096816	-0.25822	0.000764007	DE_both
SIRT7	0.40773	0.00097727	-0.0100717	0.944267	DE_one
DDX27	0.376182	0.000979207	-0.229912	0.0316959	DE_both
AP2B1	0.419613	0.00100775	-0.550773	5.47e-07	DE_both
PAFAH1B1	0.400648	0.00102536	-0.277796	0.013471	DE_both
MYDGF	0.224698	0.00103019	-0.139117	0.0300794	DE_both
RNF145	0.280153	0.00103154	0.148027	0.0696288	DE_one
BNIP2	0.268369	0.00103367	0.056277	0.506021	DE_one
TXNL4A	0.264135	0.00103533	0.0352191	0.680348	DE_one
TXNL1	0.359917	0.00104148	0.178643	0.0909454	DE_one
UBE2A	0.357319	0.00104284	-0.0337378	0.774285	DE_one
VAPA	0.179325	0.00104465	-0.314365	1.48e-11	DE_both
EIF1AX	-0.184723	0.00104662	-0.441517	4.68e-21	DE_both
BANF1	0.223978	0.00106149	-0.132548	0.0399031	DE_both
SETX	0.467723	0.00108013	-0.295521	0.0269653	DE_both
PLEKHJ1	0.268756	0.00108561	-0.191877	0.0111243	DE_both
MTRNR2L8	-0.337707	0.00108741	-1.24054	1.54e-47	DE_both
CALCOCO2	0.412904	0.00109825	0.163285	0.192353	DE_one
GNPTAB	0.425854	0.00111798	0.216462	0.0846255	DE_one
CCDC69	0.341899	0.00112087	0.12569	0.22993	DE_one
WBP11	0.336157	0.00112521	-0.316553	0.000554561	DE_both
RBM4	0.333966	0.0011359	0.106646	0.305803	DE_one
STAG2	0.378627	0.00114301	-0.532488	9.66e-08	DE_both
TSPO	0.160455	0.00116953	-0.373037	4.12e-19	DE_both
DCXR	0.27352	0.00117144	-0.0747402	0.386085	DE_one
SH2D2A	0.299409	0.00118242	-0.111409	0.22549	DE_one
GPR174	0.425881	0.00118242	0.227082	0.070021	DE_one
PSMC6	0.376046	0.00118725	0.183656	0.100961	DE_one
ANP32E	0.280753	0.00120057	-0.521579	1.09e-12	DE_both
TMEM173	0.363586	0.00120218	0.0495676	0.677309	DE_one
NDUFA2	0.180724	0.0012101	-0.266927	2.56e-08	DE_both
ARF4	0.297963	0.00121774	-0.0242586	0.809007	DE_one
RNASEH2B	0.319252	0.00121812	-0.189998	0.0408186	DE_both
PCBP2	0.142558	0.00122808	-0.316289	1.81e-17	DE_both
NRDC	0.425414	0.00123951	0.185185	0.14993	DE_one
PSMC4	0.341555	0.00123955	0.000784186	0.996211	DE_one
CMTM3	0.301076	0.00125143	-0.184011	0.0356755	DE_both
TBX21	0.361442	0.00125305	-0.0356572	0.767814	DE_one
ILF3-DT	0.504437	0.00126197	0.00262073	0.988939	DE_one
OSTF1	0.181897	0.00127304	-0.135296	0.0088867	DE_both
NACA	-0.0782097	0.0012865	-1.05946	0	DE_both
TSTD1	0.174553	0.00130287	-0.437073	1.05e-21	DE_both
GGA1	0.321595	0.00131088	0.149287	0.124432	DE_one
PFDN2	0.202319	0.00131088	0.176654	0.00172134	DE_both
TACC1	0.368287	0.00131088	-0.214828	0.0468239	DE_both
ARPP19	0.331633	0.00132844	0.127658	0.213358	DE_one
SMC3	0.352844	0.00133222	-0.372727	0.000114612	DE_both
THOC2	0.339486	0.00134776	-0.399516	1.42e-05	DE_both
RNF7	0.194053	0.00135403	-0.312034	1.51e-09	DE_both
ERH	0.165172	0.00136111	0.227233	2.4e-07	DE_both
MESD	0.405811	0.00136988	-0.0139076	0.926104	DE_one
PTPN1	0.422708	0.0013765	-0.323655	0.00711771	DE_both
RPS6KA1	0.405083	0.0014169	-0.0232259	0.870929	DE_one
POLE4	0.284042	0.0014473	0.139565	0.104827	DE_one
RPL7A	-0.0692369	0.0014473	-1.28734	0	DE_both
CWF19L2	0.394329	0.00147511	-0.493566	4.11e-06	DE_both
LPIN1	0.482483	0.00148733	0.138794	0.371166	DE_one
ATP5PF	0.183651	0.00148733	0.224382	6.88e-06	DE_both
PPCS	0.308561	0.00148733	0.137699	0.145712	DE_one
IL7R	-0.262219	0.00153064	-2.29145	7.09e-246	DE_both
CREBRF	0.331436	0.00153293	-0.531353	2.3e-09	DE_both
TRIM56	0.472495	0.00153794	0.195818	0.182278	DE_one
UHMK1	0.344009	0.00155397	-0.248868	0.0125958	DE_both
ABCF1	0.385764	0.00155414	-0.486799	3.76e-06	DE_both
CCDC115	0.328989	0.00155599	-0.0381629	0.729474	DE_one
FAM32A	0.353372	0.00155621	0.118912	0.290909	DE_one
ILF2	0.319263	0.00156178	0.00658012	0.954362	DE_one
TNFAIP3	-0.193137	0.0015711	-0.647062	7.13e-38	DE_both
LARP7	0.287458	0.00160126	-0.293717	0.000251364	DE_both
MAZ	0.333526	0.00160313	-0.307053	0.00110923	DE_both
SLIRP	0.218034	0.00160934	0.0414155	0.563366	DE_one
SPON2	0.295419	0.00161283	-0.0665412	0.491409	DE_one
MAF	0.393627	0.00162243	-0.554342	2.21e-07	DE_both
MXD4	0.400991	0.00162243	-0.408091	0.000270501	DE_both
DNAJC15	0.330749	0.0016505	0.100731	0.347227	DE_one
TRAT1	0.329865	0.00165658	0.108296	0.307222	DE_one
GBP4	0.473374	0.00167957	0.0876959	0.574153	DE_one
OSBPL8	0.349482	0.00168981	-0.4027	3.24e-05	DE_both
DSTN	0.182794	0.00168981	-0.456945	9.14e-21	DE_both
EIF3M	0.173389	0.00170638	-0.167892	0.000628858	DE_both
KCNAB2	0.366515	0.00174131	0.0714315	0.553996	DE_one
RAB11B	0.318612	0.00174268	-0.038282	0.724576	DE_one
MDH1	0.252184	0.00174301	0.0574386	0.489426	DE_one
SORL1	0.325511	0.00175777	-0.296063	0.00142747	DE_both
FNTA	0.364464	0.00176078	0.133617	0.250779	DE_one
DENR	0.357038	0.00176613	-0.284058	0.0060503	DE_both
SIAH2	0.352756	0.00177158	-0.138339	0.215677	DE_one
NELFCD	0.367591	0.00178673	0.0987834	0.411577	DE_one
CEP350	0.46517	0.00188411	-0.343321	0.0122057	DE_both
POLR2I	0.220619	0.00188901	-0.174229	0.00685948	DE_both
EMC3	0.304633	0.00190693	0.062028	0.539023	DE_one
RBBP7	0.285458	0.00191871	-0.198165	0.0195352	DE_both
SPATA13	0.4132	0.00194612	0.197854	0.124971	DE_one
UPP1	0.297485	0.00194694	0.0874127	0.371856	DE_one
ST3GAL1	0.428977	0.00194694	0.207302	0.121179	DE_one
LRP10	0.37278	0.00194694	0.148032	0.213473	DE_one
SYNCRIP	0.341383	0.00195723	-0.304349	0.00200064	DE_both
CNOT2	0.332042	0.00196659	-0.30298	0.0015368	DE_both
INTS6	0.358307	0.00199677	0.123443	0.289592	DE_one
TMX1	0.338606	0.00200772	-0.00782177	0.950161	DE_one
S1PR5	0.281164	0.00207879	0.255287	0.00170671	DE_both
AC058791.1	0.308771	0.00207923	-0.0653619	0.526123	DE_one
TMX4	0.283465	0.00208385	-0.47329	1.31e-09	DE_both
SENP6	0.425448	0.00208385	-0.320871	0.0109886	DE_both
C9orf16	0.142589	0.00209611	-0.307638	3.22e-15	DE_both
HELZ	0.397123	0.00210396	-0.312589	0.00763332	DE_both
NAA10	0.256123	0.00211408	0.0701961	0.40878	DE_one
RFC1	0.399857	0.00212042	-0.530842	2.07e-06	DE_both
G3BP1	0.345385	0.00212765	-0.217936	0.0382466	DE_both
DIP2A	0.450661	0.00214066	0.205686	0.149101	DE_one
PPP1R15A	0.208933	0.00214685	-0.0696133	0.310942	DE_one
HAX1	0.270815	0.00215538	-0.248003	0.00161871	DE_both
MFSD10	0.219673	0.00215538	-0.178942	0.00571299	DE_both
NDUFAF8	0.296858	0.00217186	-0.119399	0.212051	DE_one
TAF15	0.320742	0.00217353	-0.377982	3.19e-05	DE_both
HNRNPDL	0.106677	0.00217353	-0.250946	4.49e-18	DE_both
CMPK1	0.167952	0.00218757	0.33754	1.55e-13	DE_both
SF3B5	0.149655	0.0021967	-0.296893	6.49e-13	DE_both
SSBP1	0.161828	0.00220677	-0.634003	3.86e-47	DE_both
AC044849.1	0.484283	0.00224418	-0.353402	0.0150128	DE_both
SUCLG1	0.357764	0.00224719	0.125682	0.285079	DE_one
ARID4A	0.408201	0.00226314	-0.263241	0.0348763	DE_both
CAMLG	0.216946	0.00227005	-0.316515	1.87e-07	DE_both
PILRB	0.426216	0.00227005	0.0749387	0.605899	DE_one
GABARAP	0.530823	0.00227075	0.236733	0.162691	DE_one
STAT4	0.198214	0.00227201	0.0761391	0.238472	DE_one
ADA	0.342593	0.0022723	0.238881	0.0210127	DE_both
YME1L1	0.276517	0.00228333	-0.771387	1.26e-24	DE_both
PLEKHF1	0.388128	0.00228333	0.00373072	0.981113	DE_one
TBCC	0.232166	0.00229112	0.146901	0.039184	DE_both
MRFAP1	0.222205	0.00229395	-0.216974	0.000775327	DE_both
DNAJA2	0.342499	0.0023044	-0.335327	0.000746345	DE_both
C1D	0.264206	0.00230915	0.0516236	0.564195	DE_one
ASNA1	0.307601	0.00230915	-0.0648235	0.532072	DE_one
BRD7	0.383208	0.00231782	-0.477887	1.11e-05	DE_both
OS9	0.297497	0.00234588	-0.0210089	0.845183	DE_one
IFNGR1	0.374399	0.00237125	0.0942982	0.455748	DE_one
SP140	0.435125	0.00239993	0.0834384	0.572919	DE_one
NDUFAF3	0.25533	0.00240001	-0.219588	0.00367204	DE_both
SIRT2	0.34455	0.00240001	0.00800566	0.950604	DE_one
SDHC	0.243318	0.00242128	-0.0913416	0.252973	DE_one
GNG5	0.163161	0.00242128	-0.35706	2.9e-15	DE_both
PLA2G16	0.306523	0.00242628	0.162273	0.0935514	DE_one
MTCH1	0.337814	0.0024283	-0.233927	0.0230895	DE_both
GRK2	0.413115	0.00246743	-0.264769	0.037916	DE_both
DNMT1	0.411134	0.00247596	-0.317068	0.0104307	DE_both
C12orf75	0.140878	0.00248382	0.16733	2.72e-05	DE_both
CCT3	0.237356	0.00248382	-0.304352	6.88e-06	DE_both
TMEM50B	0.378085	0.00254361	0.0336641	0.803964	DE_one
METTL26	0.272351	0.00257472	0.208601	0.011351	DE_both
FOXP1	0.201228	0.00258683	-0.721178	7.42e-39	DE_both
RPS19	0.0526797	0.00258683	-0.19319	1.93e-41	DE_both
PRPF8	0.379845	0.00260847	-0.290779	0.0115343	DE_both
ZNF428	0.220503	0.00262124	0.105901	0.135969	DE_one
DGCR6L	0.271329	0.00264087	0.142659	0.0988218	DE_one
ATP5MC3	0.171065	0.00265803	0.508096	1.36e-27	DE_both
HNRNPA0	0.142522	0.00265863	-0.277259	4.46e-12	DE_both
ATP2B4	0.399465	0.00271932	-0.340135	0.00455088	DE_both
CD5	0.335479	0.00273716	-0.135487	0.220517	DE_one
SLC20A1	0.369881	0.00274001	0.050271	0.698977	DE_one
METTL9	0.213798	0.00277999	-0.290414	2.21e-06	DE_both
RBM5	0.366792	0.0027891	-0.240661	0.0352631	DE_both
RBM17	0.256653	0.00281096	-0.369919	4.63e-07	DE_both
C7orf50	0.285842	0.00284849	0.0497717	0.618161	DE_one
LAMTOR4	0.137323	0.00285984	-0.209112	1.01e-07	DE_both
POLR2J	0.170076	0.00286906	-0.105565	0.0484236	DE_both
ADSS	0.329367	0.00288148	0.0725412	0.522721	DE_one
TRIM38	0.396585	0.00290971	0.202368	0.114211	DE_one
PTPRE	0.326109	0.00292038	0.169912	0.105967	DE_one
POLR2E	0.278245	0.00292095	0.0808937	0.393241	DE_one
POLR2B	0.277236	0.00293222	-0.17804	0.0408043	DE_both
TTC1	0.355768	0.00295191	-0.266914	0.0147476	DE_both
SELENOS	0.251495	0.00297789	0.00783885	0.93626	DE_one
SLC38A2	0.273225	0.00299486	-1.0798	5.4e-46	DE_both
OTUD6B-AS1	0.264703	0.00300825	-0.469541	4.37e-10	DE_both
CORO1B	0.348875	0.00304362	0.151964	0.187797	DE_one
SERTAD1	0.273534	0.00306118	0.138832	0.118267	DE_one
CTNNB1	0.305901	0.00306118	-0.26208	0.00476752	DE_both
ADD1	0.372309	0.00306566	-0.303417	0.00763332	DE_both
SIVA1	0.184067	0.0030659	-0.321882	8.92e-10	DE_both
NME3	0.257291	0.00313415	-0.240147	0.00194467	DE_both
NR3C1	0.281426	0.00316419	-0.424003	1.75e-07	DE_both
PPP3CC	0.288273	0.00318811	-0.00634731	0.954362	DE_one
SSR2	0.114134	0.00319573	-0.468278	3.13e-48	DE_both
FBXL5	0.370222	0.00319573	-0.00425002	0.976836	DE_one
NDFIP1	0.199982	0.00322732	-0.226005	0.000137861	DE_both
GNB1	0.343355	0.00322732	-0.465366	3.25e-06	DE_both
GOLGA7	0.243745	0.00325701	0.0402179	0.643571	DE_one
ZNF800	0.406792	0.00332783	0.184112	0.172292	DE_one
NSMCE3	0.256683	0.00333011	0.11948	0.159228	DE_one
MARK3	0.378856	0.00333339	0.10938	0.403255	DE_one
RHEB	0.244413	0.00334715	-0.00106127	0.992137	DE_one
SF3A2	0.343789	0.00334758	-0.0401154	0.746631	DE_one
NMI	0.364072	0.00336606	0.0977238	0.440017	DE_one
TMOD3	0.412804	0.00338566	-0.37709	0.00268269	DE_both
CNOT4	0.399979	0.00340414	0.205351	0.117517	DE_one
ZBTB1	0.297842	0.00342763	-0.260792	0.00428083	DE_both
GATA3	0.366072	0.00348917	0.0492778	0.709165	DE_one
MCUB	0.237811	0.00349573	0.179498	0.0159005	DE_both
SERINC1	0.315235	0.00350986	-0.198945	0.0486356	DE_both
SPPL2A	0.335312	0.00357205	0.0470535	0.696474	DE_one
PRDX1	0.175409	0.00360647	-0.480345	7.95e-22	DE_both
CDKN1B	0.314175	0.0036088	-0.292507	0.00232318	DE_both
GON4L	0.407998	0.00362538	-0.29016	0.0247261	DE_both
PTPN22	0.235392	0.00367093	-0.363524	1.27e-07	DE_both
FAAP20	0.231631	0.00368744	0.104007	0.181698	DE_one
ISG20L2	0.417586	0.00370864	0.0782982	0.599138	DE_one
FLI1	0.391891	0.00372112	0.09416	0.495516	DE_one
ZNRD1	0.271867	0.00373875	-0.0980748	0.295934	DE_one
SHKBP1	0.29746	0.00373985	-0.0721763	0.491682	DE_one
COX20	0.308601	0.00374265	-0.270448	0.00460945	DE_both
CRTAM	0.469848	0.00374265	-0.305535	0.0430811	DE_both
RPL7L1	0.372542	0.00374265	0.136853	0.286754	DE_one
PLIN2	0.387852	0.00374265	0.143147	0.284472	DE_one
USP8	0.381852	0.00374265	-0.241941	0.0492056	DE_both
NUFIP2	0.424717	0.00376068	-0.443968	0.000566731	DE_both
SLU7	0.342966	0.00376262	0.210649	0.0579945	DE_one
PIK3IP1	0.230257	0.00381613	-0.464272	3.27e-12	DE_both
SREK1	0.348056	0.00382924	-0.227441	0.0425344	DE_both
UQCRC2	0.216449	0.00383495	0.0958044	0.191002	DE_one
SNHG7	0.263987	0.00383953	-0.177581	0.0364748	DE_both
FDX1	0.261146	0.0038665	0.0226886	0.816836	DE_one
SZRD1	0.362241	0.00388003	0.181008	0.134687	DE_one
PSMD6	0.325724	0.00388081	0.0631334	0.587537	DE_one
LYZ	-0.186341	0.00391933	0.00301053	0.966095	DE_one
HNRNPAB	0.382885	0.00391933	-0.405275	0.000502866	DE_both
NUTM2B-AS1	0.360118	0.00393317	-0.231659	0.0468742	DE_both
NFATC2IP	0.432574	0.00393876	0.172251	0.246632	DE_one
TINF2	0.360809	0.00394657	0.0122859	0.933239	DE_one
RGS19	0.284093	0.00394657	-0.301482	0.000491879	DE_both
UBTF	0.378142	0.00394657	-0.361158	0.00193329	DE_both
UBE2S	0.372857	0.00397876	0.1852	0.138287	DE_one
TMEM165	0.248332	0.00401047	0.0826232	0.343679	DE_one
HIST2H2AC	0.473124	0.00402472	0.0190539	0.92061	DE_one
PRDX6	0.164613	0.00408843	0.168279	0.000838551	DE_both
CNTRL	0.438861	0.0041177	0.215937	0.143873	DE_one
NSD1	0.363095	0.00414646	-0.284835	0.01347	DE_both
PRRC2B	0.474118	0.00417784	0.241377	0.129498	DE_one
EMC4	0.242844	0.0041967	0.00233222	0.982143	DE_one
MRPS12	0.307634	0.00421607	0.0333174	0.771393	DE_one
RSBN1	0.358136	0.0042607	-0.31642	0.00483378	DE_both
MTIF3	0.356423	0.0042607	0.161854	0.183051	DE_one
NAA50	0.312564	0.00426201	-0.0723858	0.517314	DE_one
CHD9	0.342889	0.00431422	-0.243285	0.0281748	DE_both
CISD3	0.268393	0.00432177	0.102091	0.275922	DE_one
CHMP5	0.31218	0.00436708	0.128699	0.233593	DE_one
NOSIP	0.222546	0.0043881	-0.248927	0.000262783	DE_both
CHMP4B	0.302502	0.00443476	-0.0395732	0.724576	DE_one
BLOC1S2	0.259676	0.00444425	0.0992857	0.274564	DE_one
ORAI1	0.29679	0.00448859	-0.286673	0.00196396	DE_both
2024-03-07	0.363423	0.00453186	-0.235574	0.0484172	DE_both
SLFN12L	0.455907	0.00456472	-0.3619	0.0132199	DE_both
ELOB	0.138207	0.0045657	0.533849	1.04e-42	DE_both
DDHD1	0.38863	0.00459105	-0.294328	0.0189389	DE_both
IRF7	0.439899	0.00459105	-0.0641198	0.693417	DE_one
ERBIN	0.383838	0.00459105	0.101191	0.463608	DE_one
NUCB2	0.206705	0.00461754	-0.661603	4.23e-28	DE_both
COX4I1	0.0809305	0.00461754	-0.222321	2.64e-21	DE_both
ZNF638	0.387414	0.00466275	0.196845	0.135482	DE_one
TMEM123	0.20596	0.00471878	-0.330655	8.57e-08	DE_both
2024-03-06	0.317655	0.0047517	0.112014	0.321115	DE_one
BUD23	0.310528	0.00481399	0.227746	0.0243438	DE_both
TSPYL1	0.273078	0.00482243	0.044551	0.660526	DE_one
UPF3A	0.268977	0.00483465	-0.242263	0.00455088	DE_both
ZYX	0.369085	0.00484324	0.127692	0.333104	DE_one
PPP3CA	0.27673	0.00484547	0.15943	0.0871948	DE_one
PTPN2	0.257197	0.00488554	-0.508166	2.99e-11	DE_both
MED15	0.382482	0.00491854	0.0763804	0.585435	DE_one
POLR2K	0.166302	0.00497983	-0.00707016	0.91853	DE_one
TTC39C	0.287705	0.00499151	-0.276073	0.00239145	DE_both
DAZAP1	0.295623	0.00499916	0.069544	0.517314	DE_one
ARIH2	0.365201	0.00500705	-0.279483	0.0187672	DE_both
CNOT7	0.228318	0.0050208	-0.237132	0.000926137	DE_both
PSMD14	0.400871	0.00502145	0.214494	0.116545	DE_one
RILPL2	0.360627	0.00517527	0.147625	0.246632	DE_one
RCN2	0.259578	0.00520301	0.142455	0.107918	DE_one
FAM118A	0.509227	0.00520948	0.0903352	0.63352	DE_one
UFC1	0.151498	0.0052202	-0.267109	5.58e-09	DE_both
PFDN5	-0.0650098	0.00533134	-0.478155	7.49e-143	DE_both
SUPT5H	0.381343	0.00538253	-0.260586	0.0403374	DE_both
NCBP2	0.353098	0.00541426	0.140906	0.262072	DE_one
RNF115	0.315124	0.00543393	-0.276773	0.00647899	DE_both
AGTRAP	0.297578	0.00548223	-0.234242	0.0163414	DE_both
AATF	0.33522	0.00549173	0.11945	0.323743	DE_one
ARF5	0.184643	0.00549173	0.324144	6.47e-09	DE_both
PARP10	0.397698	0.00553446	-0.0890813	0.541364	DE_one
PPM1B	0.380493	0.00553446	-0.0133524	0.933239	DE_one
LY9	0.34185	0.00553459	0.197603	0.090617	DE_one
HNRNPUL1	0.211624	0.00557915	-0.505625	1.39e-15	DE_both
CDC40	0.360066	0.00571437	-0.282937	0.0170898	DE_both
USF2	0.327552	0.00572589	0.202112	0.0696588	DE_one
SMAP2	0.305524	0.00572731	-0.522497	2.01e-08	DE_both
TRADD	0.281607	0.00576403	0.11567	0.250344	DE_one
ACAP2	0.319363	0.00578045	-0.450152	5.12e-06	DE_both
TMEM109	0.294375	0.00582935	0.178639	0.0757249	DE_one
EBP	0.251179	0.00582935	0.0402086	0.672275	DE_one
NRBP1	0.351531	0.00589551	0.106936	0.406137	DE_one
BAZ1B	0.464024	0.00590812	0.304305	0.0525406	DE_one
STK38	0.404703	0.00591059	0.187604	0.189907	DE_one
PTGER4	0.250876	0.00592503	-0.167362	0.0482927	DE_both
TSSC4	0.369334	0.00593533	-0.0121531	0.937301	DE_one
IGBP1	0.265487	0.0059407	0.165802	0.0674088	DE_one
PJA2	0.363278	0.00595031	-0.44514	9.76e-05	DE_both
C1orf21	0.282901	0.00597173	0.11485	0.258466	DE_one
YWHAH	0.355601	0.00597173	0.135241	0.293607	DE_one
RAB18	0.267423	0.00609899	0.022237	0.833301	DE_one
PPP6R1	0.421436	0.00612237	0.186041	0.215733	DE_one
ERGIC3	0.221333	0.00620036	-0.0649845	0.42761	DE_one
PSMD9	0.327772	0.00628618	-0.00437486	0.974258	DE_one
TRAPPC3	0.315578	0.00630886	0.0248269	0.843228	DE_one
CCNG1	0.300329	0.00630964	-0.0841268	0.451	DE_one
ACIN1	0.422025	0.00630964	0.229773	0.11934	DE_one
GLRX	0.224568	0.00631895	-0.30083	1.98e-05	DE_both
PITPNC1	0.268258	0.00632879	-0.270931	0.00177078	DE_both
TSPAN14	0.376444	0.00639555	0.0697991	0.625712	DE_one
MT1F	0.316615	0.00643519	-0.0504813	0.677309	DE_one
NDUFA9	0.310917	0.00651857	0.029751	0.808178	DE_one
UBE2F	0.283904	0.00653043	-0.139562	0.165599	DE_one
KRTCAP2	0.143235	0.00654195	-0.134177	0.00430204	DE_both
MVP	0.337454	0.00657194	-0.0441223	0.735338	DE_one
PNKD	0.302771	0.00658138	0.180586	0.0862657	DE_one
MMADHC	0.255659	0.00658138	-0.018414	0.858776	DE_one
C1orf162	0.333454	0.00670764	0.0585648	0.647092	DE_one
TIMM8B	0.306582	0.00672917	0.0743971	0.517314	DE_one
ZNF791	0.34791	0.00678575	0.0565521	0.672452	DE_one
DOCK2	0.374938	0.00681826	-0.451056	0.000170081	DE_both
KARS	0.286796	0.00681833	0.0703285	0.514351	DE_one
GTF3C6	0.229408	0.00684364	-0.195995	0.010348	DE_both
NELFE	0.323162	0.00684364	0.0898727	0.459207	DE_one
NSRP1	0.327936	0.00685627	-0.255825	0.0206214	DE_both
WDR82	0.38636	0.00685963	-0.323644	0.0121853	DE_both
TXN	0.140957	0.00688353	-0.0871474	0.07432	DE_one
EIF1AY	0.460903	0.006884	-0.0394465	0.830201	DE_one
CYTIP	0.16166	0.00689295	-0.528515	6.95e-27	DE_both
RPAIN	0.299308	0.00689479	0.127815	0.240279	DE_one
SH3BP1	0.295805	0.00694953	0.0753668	0.49817	DE_one
CNOT6L	0.217985	0.00695507	-0.468431	3.1e-12	DE_both
PPP2R1A	0.290376	0.00697364	-0.00534479	0.964026	DE_one
MCRIP1	0.300338	0.0069795	-0.155493	0.145469	DE_one
PCGF5	0.310294	0.00699821	0.128906	0.255258	DE_one
POLR2C	0.300029	0.00702035	0.122383	0.265679	DE_one
RB1CC1	0.33268	0.00707713	-0.22857	0.0459575	DE_both
LSM2	0.26627	0.00708161	-0.235217	0.00802205	DE_both
ARFGAP2	0.380953	0.00708161	0.0535953	0.718775	DE_one
GSPT1	0.285018	0.00709392	0.140301	0.169673	DE_one
TAP2	0.327775	0.00709725	-0.044266	0.728233	DE_one
PPP2R5C	-0.10463	0.00710336	-0.705914	1.68e-111	DE_both
USP36	0.338702	0.00710336	0.0940412	0.46175	DE_one
CAPN1	0.367498	0.0071447	0.00524471	0.972615	DE_one
CCDC66	0.360829	0.00718713	-0.287663	0.0185519	DE_both
DEDD2	0.310551	0.00720307	0.0823721	0.483292	DE_one
MGST3	0.163216	0.00723848	-0.499275	1.79e-23	DE_both
VDAC1	0.221395	0.00733607	-0.209607	0.00434054	DE_both
TMPO	0.442115	0.00744764	-0.395368	0.00754798	DE_both
NECAP2	0.325597	0.00744894	0.0877912	0.47713	DE_one
NDUFV1	0.280976	0.00747949	0.01919	0.868741	DE_one
IDH3G	0.271569	0.00749743	0.0695948	0.499208	DE_one
MT-ND3	-0.0723385	0.00750234	-2.66865	0	DE_both
MATK	0.168615	0.00763188	-0.461969	7.93e-19	DE_both
ADRB2	0.326455	0.00766778	-0.113306	0.356357	DE_one
BAZ2A	0.404899	0.00770406	0.252648	0.0768675	DE_one
ITM2B	0.0774745	0.0077284	-0.373122	3.66e-56	DE_both
POLR1D	0.163111	0.00782261	-0.431655	1.49e-17	DE_both
TRAPPC4	0.299763	0.00790731	0.0735781	0.520584	DE_one
SF3B6	0.142471	0.00792401	0.0861281	0.0892657	DE_one
CDK12	0.42948	0.00792401	0.253576	0.0974735	DE_one
STK17B	0.13275	0.00793754	-0.537277	5.62e-39	DE_both
TM2D1	0.324328	0.00795483	0.0164804	0.905576	DE_one
RASA2	0.354313	0.00800977	-0.316426	0.00822498	DE_both
CDKN2D	0.21182	0.0080163	-0.215283	0.00225486	DE_both
MAD1L1	0.269468	0.00808005	-0.194861	0.037916	DE_both
COX19	0.29813	0.00808005	0.169377	0.113724	DE_one
IFITM2	-0.104929	0.00813301	-0.550344	1.47e-66	DE_both
PDIA4	0.30184	0.00822768	0.00836764	0.948218	DE_one
BTG2	0.1847	0.00825012	-0.478212	1.38e-16	DE_both
PMPCB	0.319168	0.00825335	0.104134	0.390304	DE_one
TSR2	0.350784	0.00827099	0.0825324	0.539613	DE_one
TMEM147	0.257688	0.00829977	0.0729095	0.461285	DE_one
LSM10	0.274401	0.00831099	0.162969	0.0974682	DE_one
ANP32B	0.146219	0.00839928	-0.832553	3.36e-75	DE_both
CDK5RAP3	0.331511	0.00845718	-0.0919399	0.47068	DE_one
PRMT1	0.244702	0.00847537	0.120989	0.177678	DE_one
KRR1	0.291734	0.00848276	-0.359787	0.000171414	DE_both
RPF1	0.302904	0.00853426	0.0877311	0.451485	DE_one
ARHGAP26	0.399835	0.00862066	0.21292	0.143917	DE_one
MAP7D1	0.366336	0.00878596	0.000564767	0.99849	DE_one
PAN3	0.319353	0.00878604	-0.0832282	0.499208	DE_one
CCND3	0.130833	0.00880043	-0.485701	2.98e-32	DE_both
URM1	0.36385	0.00882263	0.00277053	0.98629	DE_one
SAP30BP	0.285069	0.00882263	0.0544952	0.627817	DE_one
ODC1	0.234724	0.00886082	-0.0979178	0.268244	DE_one
CCDC167	0.229471	0.00886377	0.00900034	0.929369	DE_one
SEC22B	0.337774	0.0089053	0.155503	0.215873	DE_one
SHARPIN	0.318969	0.00894497	0.0203962	0.880673	DE_one
CHCHD10	0.195301	0.00898941	-0.305333	1.38e-06	DE_both
BRWD1	0.297236	0.00907405	0.157509	0.148532	DE_one
ETFA	0.272995	0.00913987	0.0482379	0.657302	DE_one
THUMPD1	0.241247	0.00917794	-0.524389	8.52e-12	DE_both
UBE2G2	0.368752	0.00922489	0.218553	0.102814	DE_one
HECTD1	0.357993	0.00926122	0.110595	0.424982	DE_one
RBM26	0.404009	0.00926773	0.274686	0.0566952	DE_one
ANXA2R	0.228334	0.00935004	0.0651325	0.463465	DE_one
LPCAT1	0.361519	0.00935971	0.0102066	0.948218	DE_one
POLR2A	0.387269	0.00937724	0.257633	0.0636694	DE_one
SNF8	0.23599	0.00942327	0.0240356	0.803964	DE_one
ADAM10	0.374064	0.00945099	0.237425	0.0790893	DE_one
ARID1A	0.3783	0.00947372	-0.314346	0.0172879	DE_both
TM9SF3	0.345198	0.00947372	-0.249657	0.0417523	DE_both
MRPL34	0.256757	0.00947372	0.176098	0.0551082	DE_one
FAM50A	0.29964	0.00953372	0.0861422	0.461303	DE_one
SSU72	0.143177	0.00962405	-0.311223	1.32e-11	DE_both
VPS37B	0.334578	0.00966386	0.000182157	0.999413	DE_one
ZMYM2	0.333402	0.00968147	0.187451	0.126314	DE_one
KIF2A	0.252964	0.00968802	-0.909532	3.87e-30	DE_both
DERL2	0.286232	0.00969846	0.00925763	0.941065	DE_one
NDUFA10	0.2763	0.00970456	0.154301	0.129498	DE_one
CFDP1	0.309277	0.00971202	-0.356008	0.00062285	DE_both
ROMO1	0.15638	0.00971202	-0.264714	2.04e-07	DE_both
DYNC1I2	0.356323	0.00977781	-0.441503	0.000208659	DE_both
SUMO3	0.211827	0.00980753	0.00953048	0.919622	DE_one
NFATC2	0.398229	0.00984469	0.16408	0.282089	DE_one
PHB2	0.231316	0.00992404	-0.363739	1.61e-06	DE_both
MANF	0.203487	0.00999624	0.0714401	0.366542	DE_one
ELOC	0.206762	0.0100523	0.230689	0.000995959	DE_both
COMMD8	0.279643	0.0101493	0.0873237	0.425137	DE_one
SEC61B	0.115447	0.0101745	-0.338006	6.13e-20	DE_both
RAB37	0.360994	0.0101809	0.123654	0.380223	DE_one
ZNF644	0.353462	0.0102108	-0.26054	0.0397397	DE_both
MRPS18C	0.284861	0.010252	0.0861745	0.440147	DE_one
GPI	0.349186	0.010252	0.116694	0.390851	DE_one
SRPRA	0.318801	0.010252	-0.261614	0.0201724	DE_both
IDH3B	0.250886	0.01027	0.0316666	0.757307	DE_one
SH3BP5	0.331098	0.0102725	0.214519	0.0757198	DE_one
ATP5MC1	0.24048	0.0103232	-0.0879838	0.347787	DE_one
TNFSF10	0.485036	0.0104689	0.0730575	0.711199	DE_one
ATP8A1	0.344981	0.0104812	-0.00012174	0.999413	DE_one
NDUFS2	0.335112	0.0104878	0.0892723	0.499208	DE_one
DNAJB6	0.143527	0.0105253	0.177111	0.000235079	DE_both
C16orf72	0.339634	0.0105369	-0.270433	0.0253968	DE_both
MRPS7	0.280791	0.0105369	0.104428	0.340801	DE_one
BCL2	0.407168	0.0105459	-0.319671	0.0278345	DE_both
CNPY3	0.242594	0.0105627	-0.212755	0.0127036	DE_both
SRRT	0.283707	0.0106479	-0.0157652	0.900528	DE_one
R3HDM2	0.330881	0.0107399	-0.369777	0.00109264	DE_both
TMEM87A	0.310364	0.010758	0.141805	0.232305	DE_one
RECQL	0.35817	0.0109057	0.198378	0.139284	DE_one
STT3B	0.313298	0.0109114	0.121923	0.31827	DE_one
SERPINB9	0.300787	0.010948	-0.00288139	0.983724	DE_one
MRPL43	0.264355	0.0109997	-0.198184	0.0381535	DE_both
NPC2	0.238029	0.0110291	0.128995	0.149101	DE_one
UBE2G1	0.319509	0.0110506	0.0519278	0.691846	DE_one
RNF139	0.220333	0.0110646	0.272558	0.000270207	DE_both
ARL2BP	0.249014	0.0110646	-0.035963	0.724712	DE_one
AC016831.5	0.343456	0.0111341	0.272523	0.0271848	DE_both
AP3S1	0.201438	0.0112427	-0.0434067	0.591899	DE_one
PSMG2	0.251334	0.0113775	0.0669675	0.504408	DE_one
UBE2J1	0.320938	0.0114714	0.023246	0.868137	DE_one
ALKBH5	0.305754	0.0114818	0.0312887	0.808178	DE_one
TLK1	0.36806	0.0115466	0.212964	0.123411	DE_one
CDK11B	0.373415	0.0115552	0.251365	0.0681313	DE_one
RAB6A	0.338953	0.0115804	0.0800181	0.555603	DE_one
GIMAP2	0.300596	0.0115946	0.128174	0.274024	DE_one
OXA1L	0.314833	0.0116166	-0.0208762	0.880529	DE_one
PAPOLA	0.142731	0.0116166	-0.43582	6.04e-21	DE_both
FYB	0.410545	0.0117029	-1.19857	2.38e-19	DE_both
NDUFA1	0.101738	0.011717	-0.191789	1.11e-08	DE_both
TADA3	0.301693	0.0117258	0.150313	0.194321	DE_one
ZNF148	0.384573	0.011741	0.248578	0.0821712	DE_one
LONP2	0.362821	0.0117424	0.170846	0.222375	DE_one
EVI2A	0.249949	0.0118109	0.0364858	0.724576	DE_one
PLAC8	-0.168947	0.0119663	-0.944224	4.17e-68	DE_both
COPB1	0.348854	0.011973	0.128851	0.351638	DE_one
HEXA	0.351723	0.0120296	-0.00370609	0.982217	DE_one
KIAA1109	0.438553	0.0120296	0.286054	0.0801142	DE_one
MRPL10	0.2349	0.01205	0.198274	0.0191054	DE_both
KIAA2026	0.390812	0.0120596	0.21898	0.139766	DE_one
ZFC3H1	0.454869	0.0120853	0.2467	0.154313	DE_one
MLF2	0.261311	0.0121294	0.0423981	0.694005	DE_one
TXNDC17	0.299481	0.0121601	0.0955112	0.426225	DE_one
F2R	0.302105	0.0122241	0.130814	0.269852	DE_one
SLC4A7	0.376568	0.0123116	0.254491	0.0694332	DE_one
PHF20L1	0.355839	0.0123116	0.250989	0.0564125	DE_one
SLAMF6	0.366646	0.0123116	0.132595	0.365181	DE_one
OGFR	0.386925	0.0124075	0.0936621	0.548676	DE_one
METTL23	0.23374	0.0124426	-0.181753	0.0338247	DE_both
CHCHD7	0.292928	0.0125367	0.149543	0.186146	DE_one
THOC7	0.185097	0.0125367	-0.326246	1.52e-07	DE_both
PHF1	0.277262	0.0125692	0.149325	0.159742	DE_one
CMC2	0.256682	0.0127308	0.17371	0.0702763	DE_one
ITGB2-AS1	0.305168	0.0128857	-0.090602	0.463465	DE_one
FABP5	0.30656	0.0128924	-0.0229026	0.865879	DE_one
CYB561D2	0.311934	0.0128962	-0.0225844	0.869907	DE_one
ZCRB1	0.282283	0.0129266	0.157886	0.144396	DE_one
MT1E	0.314476	0.012947	-0.227373	0.0513619	DE_one
VPS26A	0.364495	0.0130329	0.0828003	0.578576	DE_one
ZCCHC17	0.374895	0.0130697	0.109785	0.470637	DE_one
TRAPPC2	0.333832	0.0130849	0.105679	0.434019	DE_one
MGAT1	0.360838	0.0130877	0.0835501	0.570492	DE_one
TBL1XR1	0.362446	0.0132172	0.246198	0.070577	DE_one
GTF2A2	0.171872	0.0132398	-0.30342	1.79e-07	DE_both
GLTSCR2	-0.322504	0.0133827	-2.31317	2.61e-108	DE_both
SERINC3	0.318396	0.0133874	0.188426	0.121989	DE_one
RSL1D1	0.172598	0.0133971	-0.352674	1.19e-09	DE_both
TERF1	0.275593	0.0134535	0.105376	0.342775	DE_one
DAXX	0.414837	0.0135372	0.089333	0.602422	DE_one
RSRC1	0.376977	0.0135612	-0.367639	0.00667998	DE_both
COQ10B	0.259403	0.0135897	0.153171	0.123817	DE_one
SECISBP2	0.369815	0.0136962	-0.27578	0.0455596	DE_both
IL12RB1	0.333033	0.0137166	-0.0837464	0.538564	DE_one
MYO9B	0.38549	0.0137381	0.149329	0.337465	DE_one
PRPF31	0.297158	0.0138015	0.0912103	0.452561	DE_one
MAGED2	0.333481	0.0138148	0.05404	0.69948	DE_one
ESCO1	0.349001	0.0138848	0.138167	0.325928	DE_one
PIN4	0.260868	0.0139642	0.121107	0.241627	DE_one
DNAJC3	0.300566	0.0140575	0.0868361	0.481458	DE_one
DPY30	0.234044	0.0141333	0.170558	0.0524019	DE_one
CCT8	0.188798	0.0141333	-0.283086	1.43e-05	DE_both
RPS15	-0.0386446	0.0142009	-0.478848	0	DE_both
WDR33	0.275676	0.0142583	-0.217464	0.0344508	DE_both
RBM23	0.240107	0.0142943	0.150836	0.101893	DE_one
MRPS5	0.324563	0.014323	0.197794	0.114043	DE_one
HSPD1	0.228147	0.014353	-0.413141	1.13e-07	DE_both
PEBP1	0.133569	0.014408	-0.653945	4.43e-49	DE_both
SLBP	0.265795	0.0144087	-0.00432928	0.971202	DE_one
TMEM170A	0.286013	0.0144726	0.144461	0.200657	DE_one
USP3	0.379158	0.0144878	0.169196	0.265253	DE_one
CEP78	0.343437	0.0144897	0.0819104	0.564195	DE_one
UQCRC1	0.29465	0.0145205	0.0271804	0.833301	DE_one
CSNK1D	0.266351	0.0145205	0.121398	0.253784	DE_one
PTMS	0.303632	0.0145867	0.0109586	0.937948	DE_one
CX3CR1	0.452678	0.0146916	0.174762	0.343679	DE_one
FUNDC2	0.264918	0.0148505	0.137518	0.188911	DE_one
TTC17	0.346781	0.0148769	0.0678225	0.643764	DE_one
ANKRD36C	0.435055	0.0149054	0.18004	0.307646	DE_one
VBP1	0.265681	0.0149468	0.138692	0.186576	DE_one
STMP1	0.206724	0.0149628	0.16015	0.039667	DE_both
AP2S1	0.15681	0.0150261	-0.177852	0.00157849	DE_both
SNX3	0.132071	0.0150581	-0.0195872	0.727814	DE_one
THUMPD3-AS1	0.263635	0.0150604	0.0725073	0.506357	DE_one
TKT	0.287282	0.0150705	0.164187	0.14403	DE_one
CLIC3	0.242443	0.0152162	-0.15924	0.088551	DE_one
LAP3	0.38233	0.0152162	0.1577	0.310999	DE_one
PSMF1	0.26917	0.0152677	0.110649	0.313065	DE_one
RAB1B	0.381705	0.0152829	0.202317	0.180547	DE_one
NT5C	0.303816	0.0152829	0.138942	0.255518	DE_one
AMZ2	0.31398	0.0153694	-0.0482544	0.720893	DE_one
PARVG	0.272185	0.0154435	-0.217185	0.0343949	DE_both
DAP3	0.280688	0.0154881	0.134775	0.231266	DE_one
CLPP	0.243704	0.015514	-0.186831	0.043041	DE_both
CTCF	0.369772	0.0155419	0.0904113	0.557406	DE_one
FAM133B	0.153215	0.0155661	-0.499647	4.68e-22	DE_both
RAB10	0.362964	0.0155917	0.0217255	0.898401	DE_one
FGD3	0.321702	0.0155917	0.169816	0.183751	DE_one
ATP5PD	0.165194	0.0156964	-0.105666	0.0997384	DE_one
SBNO1	0.371014	0.0157039	0.253275	0.0768446	DE_one
OASL	0.416529	0.015781	-0.119203	0.491981	DE_one
RNF10	0.338917	0.015781	0.045608	0.755607	DE_one
TOMM22	0.164183	0.0157971	-0.144312	0.0186891	DE_both
OSTC	0.156679	0.0158343	-0.180041	0.0014793	DE_both
HDDC2	0.243458	0.015904	0.168999	0.0717507	DE_one
ACTR10	0.295182	0.0160071	0.0266937	0.8387	DE_one
TBRG1	0.35349	0.0160071	0.162235	0.257231	DE_one
EMC6	0.240109	0.0160684	0.169094	0.0679313	DE_one
CLIP1	0.388803	0.0161092	0.194738	0.212531	DE_one
PRSS23	0.29237	0.0161919	0.295572	0.00600147	DE_both
MKRN1	0.264488	0.0161919	0.0861632	0.434175	DE_one
DDRGK1	0.341313	0.0162517	0.0735851	0.610717	DE_one
APEX1	0.267938	0.0163225	-0.208171	0.0416241	DE_both
ASXL1	0.401636	0.0163371	0.116549	0.488917	DE_one
NT5C3A	0.295641	0.0164039	0.0514751	0.686241	DE_one
UBE2V2	0.248047	0.016424	0.0705782	0.497391	DE_one
HSD17B11	0.16659	0.0164695	0.00275853	0.971202	DE_one
TIPRL	0.342639	0.0164696	0.0677439	0.645045	DE_one
KDELR2	0.212675	0.0165042	-0.179794	0.0253704	DE_both
BAG1	0.276538	0.0165193	-0.236818	0.023264	DE_both
FAM111A	0.371934	0.0165193	0.260222	0.0710449	DE_one
SOD1	0.100276	0.0165193	-0.466128	1.21e-42	DE_both
CORO7	0.364116	0.0165249	0.0725141	0.643191	DE_one
RPS6KB2	0.295053	0.0165642	0.0012417	0.993642	DE_one
COMMD3	0.342637	0.0165863	-0.000227801	0.999413	DE_one
IER3IP1	0.207313	0.0167172	0.0968894	0.251481	DE_one
ELOVL5	0.268961	0.0167338	0.111117	0.317451	DE_one
ATP5EP2	0.64502	0.0167647	0.477149	1	DE_one
ANKRD13D	0.372588	0.0167846	0.23263	0.113584	DE_one
CHTOP	0.349361	0.0168382	0.0107107	0.948218	DE_one
NUP210	0.391884	0.0169598	0.125096	0.447363	DE_one
MRPL9	0.28964	0.0169856	0.0803797	0.510296	DE_one
ABHD14A	0.290644	0.0171194	0.0943113	0.439609	DE_one
SFI1	0.419992	0.0175378	0.13281	0.454413	DE_one
CRYBG1	0.345227	0.0176507	0.0356024	0.81835	DE_one
FLOT1	0.27963	0.0176946	0.0821231	0.488584	DE_one
PBRM1	0.366308	0.0178726	0.228642	0.116545	DE_one
CENPC	0.315789	0.018013	-0.445921	9.01e-05	DE_both
MRPL47	0.243631	0.0181698	0.0186682	0.868663	DE_one
PHF14	0.327759	0.0182116	-0.253708	0.0459575	DE_both
CCAR1	0.360894	0.0182314	0.257291	0.0694167	DE_one
RASGRP2	0.221318	0.0182329	0.073408	0.433563	DE_one
TMF1	0.28382	0.018312	-0.324209	0.00198671	DE_both
PABPN1	0.302357	0.0183274	-0.361806	0.00113764	DE_both
KDELR1	0.339943	0.0183405	0.225997	0.0935514	DE_one
INPP4B	0.418198	0.0184744	0.19996	0.246632	DE_one
TMEM126B	0.320472	0.0186475	0.119444	0.378412	DE_one
CCT5	0.279399	0.0187077	-0.281697	0.00740331	DE_both
AHSA1	0.326841	0.0187555	0.0951779	0.495428	DE_one
CDC42SE1	0.151348	0.0187806	-0.376868	1.2e-12	DE_both
JAK3	0.411293	0.0188893	0.0873197	0.626006	DE_one
CCZ1	0.271442	0.0189029	-0.0333516	0.784188	DE_one
NMT1	0.386779	0.0192151	-0.536593	0.000142778	DE_both
FBXW7	0.444021	0.019276	0.146962	0.437942	DE_one
AKR1B1	0.249972	0.019409	-0.0390844	0.724576	DE_one
SDF4	0.230264	0.0194493	0.128371	0.171695	DE_one
PTP4A1	0.187786	0.019462	0.259836	0.000152525	DE_both
MITD1	0.34842	0.0195976	0.21858	0.119795	DE_one
CCDC82	0.336134	0.0196046	0.111791	0.437009	DE_one
MAP4	0.388363	0.0196287	0.263101	0.0901045	DE_one
TCIRG1	0.326976	0.0196287	-0.0142522	0.929369	DE_one
SNRPE	0.139675	0.0196371	-0.111828	0.0408978	DE_both
CD160	0.256854	0.0196499	-0.260253	0.00756461	DE_both
ABHD14B	0.254421	0.019694	0.0930009	0.390304	DE_one
MOB2	0.290737	0.0196973	0.00963554	0.945104	DE_one
MFNG	0.27516	0.0196973	-0.219814	0.0413308	DE_both
USP47	0.36378	0.0197473	0.215599	0.144511	DE_one
BZW1	0.126142	0.0197537	-0.5664	5.55e-38	DE_both
AFF4	0.344151	0.0198349	0.239695	0.0812533	DE_one
C19orf25	0.31848	0.0199278	0.216784	0.0893956	DE_one
SNRPD1	0.133026	0.0200271	0.0449505	0.431377	DE_one
RAD23B	0.347832	0.0201946	0.051993	0.737934	DE_one
ATP6V1H	0.32437	0.0202223	0.0291788	0.845446	DE_one
COPS5	0.330555	0.0203022	0.198979	0.139766	DE_one
PSMA1	0.132936	0.0203475	0.0641662	0.24925	DE_one
CD48	-0.0839555	0.0204179	-1.32736	0	DE_both
NDUFS3	0.280115	0.0204389	0.0611935	0.618911	DE_one
GRSF1	0.325853	0.0204389	0.0653098	0.651208	DE_one
MIA3	0.344766	0.0206772	0.26378	0.0537553	DE_one
RANBP2	0.37537	0.0207595	0.223346	0.146	DE_one
VPS36	0.363508	0.0208846	0.278864	0.0533969	DE_one
PPP2R5E	0.306226	0.0208855	-0.250502	0.038155	DE_both
ECHS1	0.300076	0.0209579	0.176116	0.152806	DE_one
GTF3A	0.108838	0.0213537	-0.450401	9.31e-32	DE_both
SETD2	0.400125	0.0213619	0.284666	0.0774934	DE_one
PSENEN	0.214345	0.0214139	0.0282545	0.771536	DE_one
TGFBR2	0.394255	0.0214865	0.292814	0.0640158	DE_one
RPS10	-0.0553551	0.021502	-1.16142	0	DE_both
SDHAF2	0.278915	0.0215214	0.067423	0.581899	DE_one
ADPGK	0.362681	0.0215438	1.6e-05	0.999898	DE_one
STX8	0.249198	0.0215895	0.120443	0.252587	DE_one
TCOF1	0.311821	0.0218746	0.00786142	0.958704	DE_one
NABP1	0.401552	0.0218823	0.055324	0.761667	DE_one
SNRNP27	0.28195	0.02195	-0.259932	0.0185035	DE_both
GLTP	0.234044	0.0220809	0.115082	0.245873	DE_one
EIF4E2	0.316899	0.0221053	0.0699765	0.618931	DE_one
MT-CO3	0.0549703	0.022125	-1.92176	0	DE_both
RAB5A	0.33587	0.0222694	0.0802621	0.588553	DE_one
CD2BP2	0.328058	0.0222741	0.0129875	0.93626	DE_one
PPIA	0.0744399	0.0222872	-0.573461	3.45e-106	DE_both
TMED5	0.361771	0.0222872	0.244268	0.0982463	DE_one
ELAVL1	0.291937	0.0223235	0.0435769	0.741551	DE_one
FAM215B	0.311595	0.0223242	0.115271	0.392667	DE_one
MTERF4	0.30408	0.0224609	0.119311	0.36603	DE_one
UBAC2	0.326865	0.0225321	0.149482	0.286074	DE_one
APOL3	0.357096	0.0225321	0.0645609	0.688898	DE_one
PARP9	0.443235	0.022693	0.0250156	0.909273	DE_one
EIF4E	0.282857	0.0227927	0.0912348	0.462874	DE_one
FAM89B	0.333567	0.0229606	0.260767	0.052086	DE_one
[truncated: 22,975 more rows]

## Sheet: Table S3
Table S3. DEGs in MM cells from CLEC2Dhigh vs CLEC2Dlow.
Gene	logFC	AveExpr	t	P.Value	adj.P.Val	B	log2FC
CLEC2D	2.08652	1.96626	40.7745	2.30707e-148	5.38262e-144	323.776	1.0611
RP11-705C15.3	1.16165	1.24805	26.7616	6.50018e-93	7.58279e-89	199.783	0.216174
RP11-75L1.1	0.972109	0.945429	20.1969	6.15891e-64	4.78979e-60	134.302	-0.0408096
CLECL1	1.92714	3.20551	18.2334	3.49049e-55	2.03592e-51	114.466	0.946465
TRAF5	0.990357	1.34759	14.5339	4.41503e-39	2.06014e-35	77.9445	-0.013979
UQCRFS1	-0.564217	4.58721	-14.2962	4.42848e-38	1.72201e-34	75.6729	0.825678
AVEN	-0.689579	4.21817	-13.6063	3.31248e-35	1.10405e-31	69.1535	0.536213
ZNF26	0.399632	1.12	13.5861	4.01352e-35	1.17049e-31	68.9644	-1.32326
NBPF11	0.532251	1.81806	13.4991	9.15915e-35	2.37436e-31	68.1516	-0.909822
MRPS24	-0.697467	2.89669	-13.3072	5.61259e-34	1.19835e-30	66.3658	0.519804
WSB1	0.744112	3.45721	13.3041	5.7831e-34	1.19835e-30	66.3363	-0.426408
KANSL1L	0.50765	1.80231	13.2973	6.16355e-34	1.19835e-30	66.2735	-0.978094
PYROXD2	1.11575	1.93491	13.2708	7.91144e-34	1.39417e-30	66.0276	0.158019
RHNO1	0.661526	2.84636	13.2599	8.76374e-34	1.39417e-30	65.9268	-0.596131
ITFG2	0.566767	2.6229	13.2575	8.96344e-34	1.39417e-30	65.9046	-0.819173
ANAPC4	0.495544	2.6612	13.2247	1.22078e-33	1.78012e-30	65.6003	-1.01292
SLC8A1	1.11008	0.972155	13.2005	1.53261e-33	2.10338e-30	65.3763	0.150658
RP11-278C7.4	0.534515	1.40161	12.9681	1.34872e-32	1.74816e-29	63.2342	-0.903697
S100PBP	0.782941	2.80782	12.8688	3.39711e-32	4.17148e-29	62.3243	-0.353025
TMEM234	0.561296	1.94242	12.8493	4.07129e-32	4.74936e-29	62.146	-0.833166
STX16	0.620191	4.29137	12.8402	4.43285e-32	4.9249e-29	62.0622	-0.689215
CHP1	-0.606403	4.52098	-12.8179	5.45092e-32	5.7807e-29	61.8586	0.721652
EFCAB13	0.549637	1.37888	12.7763	8.01884e-32	8.11495e-29	61.4784	-0.863449
PLA2G6	0.791542	2.25186	12.7719	8.34764e-32	8.11495e-29	61.4389	-0.337262
DLEC1	0.959888	1.42289	12.7504	1.01905e-31	9.5102e-29	61.2424	-0.0590615
NR2C1	0.547394	2.51111	12.7178	1.37722e-31	1.23584e-28	60.9458	-0.869347
RP11-477N3.1	0.442062	0.719021	12.7001	1.62227e-31	1.40182e-28	60.7845	-1.17768
UGDH-AS1	0.556709	1.22355	12.63	3.09715e-31	2.5807e-28	60.1477	-0.845004
CDRT4	0.38581	0.575464	12.5609	5.85665e-31	4.71177e-28	59.5203	-1.37404
FAM120C	0.486342	0.930123	12.5338	7.50865e-31	5.83948e-28	59.2756	-1.03996
SLX4IP	0.508243	1.31503	12.5004	1.02058e-30	7.49897e-28	58.9733	-0.97641
RP3-368A4.5	0.682332	1.93199	12.4996	1.02853e-30	7.49897e-28	58.9657	-0.551455
TPT1-AS1	0.519883	1.10099	12.4768	1.26777e-30	8.96315e-28	58.7598	-0.943742
PAN2	0.771172	4.57219	12.4649	1.4136e-30	9.70023e-28	58.6525	-0.374876
HIST1H2AC	-1.59239	5.92816	-12.444	1.71215e-30	1.14132e-27	58.4639	-0.67119
ELOVL7	-1.29504	2.08348	-12.3779	3.13431e-30	2.03129e-27	57.8685	-0.373001
TEX30	0.574361	1.39199	12.3146	5.58277e-30	3.52031e-27	57.3	-0.799969
PPP2R3B	0.554476	1.29082	12.3025	6.23432e-30	3.78157e-27	57.1914	-0.850804
ATP8A1	0.78522	2.44253	12.301	6.32125e-30	3.78157e-27	57.1777	-0.348831
HMGA1	-0.940913	5.20405	-12.2696	8.40683e-30	4.90349e-27	56.897	0.087867
C19orf53	-0.512424	6.13415	-12.1869	1.78254e-29	1.01435e-26	56.157	0.964591
ZNF622	-0.545649	4.51133	-12.1312	2.95301e-29	1.6404e-26	55.66	0.873955
NUGGC	0.749019	4.24665	12.0781	4.77121e-29	2.58877e-26	55.1876	-0.416925
ODF2L	0.686861	2.02322	12.0728	5.00894e-29	2.65599e-26	55.1398	-0.54191
SLC25A29	0.727697	0.850614	12.0602	5.61142e-29	2.90933e-26	55.0279	-0.45859
TAS2R20	0.309405	0.452415	12.0417	6.62967e-29	3.36254e-26	54.8638	-1.69243
RAD52	0.508803	1.7202	12.0306	7.32802e-29	3.63766e-26	54.7652	-0.97482
COX5A	-0.666433	6.57794	-12.0154	8.40228e-29	4.08403e-26	54.6305	0.585467
CHPT1	0.88506	2.05676	11.9199	1.98411e-28	9.44719e-26	53.7846	-0.176153
RP11-358L22.3	0.495543	0.96639	11.8754	2.95617e-28	1.37941e-25	53.3921	-1.01292
HDAC6	0.594155	3.4273	11.8648	3.25054e-28	1.48702e-25	53.2987	-0.751089
DCUN1D4	0.498046	2.3515	11.8344	4.26949e-28	1.91561e-25	53.0303	-1.00565
FAM149B1	0.406183	2.27377	11.8119	5.21892e-28	2.29741e-25	52.8326	-1.2998
AGO3	0.339394	1.39508	11.8064	5.48099e-28	2.36809e-25	52.7844	-1.55897
SULF2	-2.45361	4.51794	-11.792	6.23621e-28	2.6454e-25	52.6573	-1.2949
CBLB	0.473113	1.09324	11.7735	7.35576e-28	3.06459e-25	52.4948	-1.07974
CCNE1	-1.02934	2.83523	-11.744	9.56271e-28	3.91417e-25	52.2365	-0.0417215
FAM178A	0.617613	2.27788	11.7394	9.96684e-28	4.00925e-25	52.1958	-0.695225
PPP3CB-AS1	0.559961	1.84405	11.7146	1.24293e-27	4.91504e-25	51.9785	-0.836603
CXorf23	0.393914	1.4223	11.6957	1.47105e-27	5.72017e-25	51.8126	-1.34405
CCDC18	0.506047	1.49108	11.6536	2.13723e-27	8.17438e-25	51.445	-0.982657
TAS2R14	0.402076	0.953315	11.6284	2.67302e-27	1.00587e-24	51.2248	-1.31446
CTD-2341M24.1	0.785078	1.25606	11.6161	2.98061e-27	1.10382e-24	51.1176	-0.349091
TNRC6C-AS1	1.0174	1.04577	11.6138	3.04208e-27	1.10898e-24	51.0975	0.024892
KB-431C1.4	0.539715	1.62277	11.603	3.34792e-27	1.2017e-24	51.0032	-0.889731
GLRX	-1.15055	4.41558	-11.5718	4.41469e-27	1.56059e-24	50.731	-0.202328
ZCCHC11	0.507698	2.74829	11.5656	4.6604e-27	1.62286e-24	50.6777	-0.977957
SETD8	0.489686	2.98392	11.5518	5.26766e-27	1.80735e-24	50.5572	-1.03007
DHTKD1	0.691343	3.10761	11.5501	5.34846e-27	1.80848e-24	50.5422	-0.532525
ZNF674	0.27566	0.814311	11.5217	6.86997e-27	2.27046e-24	50.2958	-1.85904
RP11-395I6.3	0.655357	1.47306	11.5211	6.90937e-27	2.27046e-24	50.2902	-0.609647
ERBB2	0.339407	0.613966	11.5132	7.40754e-27	2.40035e-24	50.2217	-1.55891
USP13	0.655169	1.15123	11.5031	8.09419e-27	2.58692e-24	50.1344	-0.610061
ZNF787	-0.37859	3.22979	-11.461	1.17279e-26	3.69761e-24	49.7695	1.40129
TP73-AS1	0.935272	1.65741	11.4581	1.20323e-26	3.74302e-24	49.7443	-0.096542
CLPP	-0.423453	4.6808	-11.4504	1.28799e-26	3.91062e-24	49.6773	1.23973
MUTYH	0.473989	2.39709	11.4502	1.29063e-26	3.91062e-24	49.6753	-1.07708
RP11-413E1.4	0.660857	1.23821	11.447	1.3274e-26	3.97046e-24	49.6476	-0.59759
RP11-278C7.3	0.383078	0.902199	11.4369	1.4507e-26	4.28434e-24	49.5602	-1.38429
CHKB	0.509104	2.28933	11.4239	1.62641e-26	4.74321e-24	49.4477	-0.973967
RABL2B	0.49178	1.94418	11.3665	2.69061e-26	7.67768e-24	48.9524	-1.02391
FAM21C	0.451157	3.20694	11.3662	2.69842e-26	7.67768e-24	48.9495	-1.1483
KLHDC1	0.610907	1.7008	11.3545	2.98935e-26	8.33808e-24	48.8488	-0.710974
GPR135	0.366769	0.721317	11.354	3.00201e-26	8.33808e-24	48.8446	-1.44706
MTG1	0.565267	2.16006	11.3399	3.39603e-26	9.32149e-24	48.7233	-0.822996
RP4-639F20.1	0.722647	0.744512	11.3257	3.84757e-26	1.04381e-23	48.6004	-0.468636
IFFO1	0.582567	2.97829	11.3056	4.58697e-26	1.2301e-23	48.4275	-0.779505
RP11-244H3.1	0.379341	0.882568	11.2673	6.40614e-26	1.69843e-23	48.0988	-1.39843
FLJ27354	0.639263	1.56746	11.2403	8.10763e-26	2.12538e-23	47.867	-0.645518
PRR4	0.215275	0.560583	11.2259	9.19199e-26	2.38287e-23	47.7435	-2.21575
TBCK	0.382998	1.62962	11.2156	1.00573e-25	2.57854e-23	47.655	-1.38459
LZTS2	0.505318	1.9481	11.2075	1.07931e-25	2.73711e-23	47.5856	-0.984738
LRIG2	0.328822	1.3971	11.1652	1.55793e-25	3.90839e-23	47.2244	-1.60462
RP11-967K21.1	0.426407	0.850743	11.1536	1.72277e-25	4.27594e-23	47.1255	-1.2297
RWDD3	0.448454	2.07777	11.1501	1.77734e-25	4.36495e-23	47.0948	-1.15697
CBY1	0.473213	2.15261	11.1398	1.94241e-25	4.72067e-23	47.0074	-1.07944
GTF2IRD2	0.251603	0.696642	11.1079	2.56102e-25	6.15991e-23	46.7355	-1.99078
RP3-476K8.3	0.380931	0.841675	11.1012	2.71371e-25	6.4192e-23	46.6785	-1.3924
HIST1H1C	-1.40267	8.2381	-11.1008	2.72385e-25	6.4192e-23	46.6748	-0.48818
RFX3	0.423475	1.3258	11.0931	2.91242e-25	6.79496e-23	46.609	-1.23965
RP11-408A13.4	0.460106	1.05422	11.0881	3.03956e-25	7.02137e-23	46.5669	-1.11996
ARHGEF40	1.05692	1.98078	11.0688	3.59297e-25	8.2184e-23	46.4024	0.0798698
CTA-293F17.1	1.44161	2.11948	11.0504	4.21001e-25	9.44639e-23	46.2465	0.52768
EMC7	-0.50977	6.35383	-11.0504	4.21081e-25	9.44639e-23	46.2463	0.972083
EXOC1	0.472773	2.96584	11.0324	4.92001e-25	1.09323e-22	46.0932	-1.08078
ICAM3	-0.820599	5.05954	-11.0265	5.17855e-25	1.13982e-22	46.0428	0.285251
RP11-424M21.1	-1.03816	1.01357	-11.025	5.24305e-25	1.14323e-22	46.0306	-0.0540303
RP11-760H22.2	1.25262	2.82946	11.0161	5.66443e-25	1.22367e-22	45.9546	0.324949
GTF2IRD2B	0.359723	1.29742	11.0045	6.25964e-25	1.33985e-22	45.8563	-1.47504
NASP	0.603986	3.35123	10.9719	8.28347e-25	1.75692e-22	45.5807	-0.727413
ABCD4	0.464805	2.20369	10.9426	1.06615e-24	2.24094e-22	45.3325	-1.1053
HOXC4	-0.856708	1.10987	-10.9256	1.23341e-24	2.56934e-22	45.1892	0.223124
NSUN6	0.54335	2.59064	10.9125	1.38066e-24	2.85064e-22	45.0782	-0.880047
MROH8	0.429648	1.15842	10.9107	1.40167e-24	2.86863e-22	45.0634	-1.21877
ARHGAP12	0.509724	2.67964	10.8924	1.63995e-24	3.3271e-22	44.909	-0.972211
ATP6V1F	-0.463284	6.06355	-10.8838	1.76545e-24	3.5373e-22	44.8364	1.11003
FAM21A	0.404949	2.93991	10.8832	1.77388e-24	3.5373e-22	44.8317	-1.30419
PRELID1	-0.449355	5.58815	-10.8799	1.82524e-24	3.60888e-22	44.8037	1.15407
MYSM1	0.499802	3.41071	10.8504	2.34841e-24	4.5998e-22	44.5558	-1.00057
FAIM3	1.44124	2.16692	10.8496	2.36585e-24	4.5998e-22	44.5485	0.527308
WNT2B	0.0899786	0.170152	10.8391	2.58794e-24	4.99002e-22	44.4603	-3.47427
RP11-817I4.2	0.336692	0.590122	10.8316	2.75859e-24	5.27547e-22	44.3975	-1.5705
LINC01422	0.301051	0.508755	10.8152	3.1739e-24	6.01035e-22	44.2595	-1.73192
RP11-50I19.2	0.444504	0.972218	10.8143	3.19783e-24	6.01035e-22	44.2522	-1.16973
ACOX3	0.468914	1.95645	10.8135	3.22015e-24	6.01035e-22	44.2453	-1.09261
RAD51B	0.220114	0.486709	10.8065	3.41924e-24	6.33129e-22	44.1863	-2.18368
ZCWPW1	0.507191	1.76112	10.7824	4.1969e-24	7.71007e-22	43.9848	-0.979398
NPHP3	0.383398	1.43683	10.7678	4.7563e-24	8.66946e-22	43.8617	-1.38309
CDK19	0.456037	1.19344	10.7643	4.8993e-24	8.86089e-22	43.8326	-1.13278
EIF3K	-0.55394	6.35307	-10.7617	5.00769e-24	8.98726e-22	43.8111	0.852197
KANSL1-AS1	0.815647	1.99955	10.7555	5.2798e-24	9.40328e-22	43.759	-0.293983
TMEM63C	-0.939337	1.23808	-10.7536	5.36531e-24	9.48318e-22	43.7432	0.0902849
R3HDM2	0.465578	2.55072	10.7525	5.41572e-24	9.50031e-22	43.734	-1.1029
ANAPC16	0.501758	5.34675	10.7502	5.52121e-24	9.61309e-22	43.7151	-0.994937
VDAC1	-0.501615	5.34093	-10.7277	6.68571e-24	1.15544e-21	43.5269	0.995349
METTL25	0.350793	1.61454	10.7077	7.92412e-24	1.3594e-21	43.3598	-1.51131
ZMYM6	0.327264	2.05024	10.7039	8.18777e-24	1.39437e-21	43.3276	-1.61147
HIGD2A	-0.618776	6.43842	-10.6866	9.47908e-24	1.60258e-21	43.1836	0.692511
TNKS	0.550242	2.05381	10.6821	9.84917e-24	1.65317e-21	43.1459	-0.861862
HDAC10	0.503299	1.94696	10.6524	1.26614e-23	2.09904e-21	42.8989	-0.990512
HGSNAT	0.652158	2.19888	10.6516	1.2746e-23	2.09904e-21	42.8924	-0.616707
RPS17	-0.77639	8.54859	-10.6514	1.27754e-23	2.09904e-21	42.8901	0.365147
N4BP2	0.679402	3.00078	10.6222	1.63571e-23	2.66873e-21	42.6471	-0.557663
AGO4	0.625905	2.10155	10.5894	2.1573e-23	3.49528e-21	42.375	-0.675985
RPH3A	-1.35899	1.51273	-10.588	2.18278e-23	3.51217e-21	42.3634	-0.442537
ATF2	0.451324	3.4688	10.5854	2.23122e-23	3.56551e-21	42.3418	-1.14776
USP51	0.353267	0.547211	10.5818	2.3001e-23	3.65059e-21	42.312	-1.50117
DLEU2L	0.334058	0.821466	10.5775	2.3848e-23	3.75944e-21	42.2764	-1.58183
RP11-574K11.29	0.586132	2.07533	10.5587	2.79408e-23	4.37508e-21	42.1207	-0.770701
MYOM1	0.282888	0.421936	10.5566	2.84507e-23	4.42522e-21	42.1029	-1.8217
RP1-317E23.3	0.260939	0.588288	10.5546	2.89197e-23	4.46838e-21	42.0868	-1.93821
NEDD4	-0.495719	0.570182	-10.5435	3.17626e-23	4.87534e-21	41.9946	1.01241
C19orf52	-0.439515	3.43993	-10.5316	3.50855e-23	5.35019e-21	41.8968	1.18602
SS18L1	0.439976	2.32832	10.5276	3.63086e-23	5.50075e-21	41.8631	-1.1845
RP5-1115A15.1	0.457908	0.924957	10.5248	3.71687e-23	5.59473e-21	41.8401	-1.12687
ACAD10	0.504591	2.24786	10.5131	4.10075e-23	6.13299e-21	41.7435	-0.986814
NBPF12	0.429071	1.91472	10.5117	4.14826e-23	6.16453e-21	41.7321	-1.22071
KLRB1	0.436541	0.698554	10.5097	4.22112e-23	6.2331e-21	41.715	-1.19581
RP11-589P10.5	0.55583	1.3356	10.4667	6.05281e-23	8.88164e-21	41.3607	-0.847286
ZNF141	0.55641	0.948405	10.4622	6.28708e-23	9.16774e-21	41.3234	-0.845779
MEIS2	-1.02466	0.817538	-10.4584	6.4909e-23	9.40616e-21	41.292	-0.0351399
LINC00899	0.459298	0.566608	10.4575	6.53533e-23	9.41209e-21	41.2853	-1.1225
RP11-33B1.4	0.51992	1.58995	10.445	7.26234e-23	1.0395e-20	41.1816	-0.943637
STK11IP	0.478615	2.59509	10.4291	8.29404e-23	1.17993e-20	41.051	-1.06306
CSAD	0.563962	3.12761	10.4279	8.37311e-23	1.18396e-20	41.0417	-0.82633
RPLP1	-0.691245	9.65064	-10.4165	9.21558e-23	1.29523e-20	40.9475	0.532731
RP3-414A15.11	0.108083	0.118864	10.4097	9.75553e-23	1.36291e-20	40.8915	-3.20978
ZMAT1	0.924426	3.49725	10.4011	1.04757e-22	1.45481e-20	40.8215	-0.113371
COPS2	-0.555041	3.55744	-10.3931	1.12037e-22	1.5467e-20	40.7554	0.849334
SBSPON	0.157353	0.301179	10.3911	1.13896e-22	1.56312e-20	40.7392	-2.66792
CPEB3	0.44656	1.6697	10.3742	1.3119e-22	1.78994e-20	40.6003	-1.16307
MATN1-AS1	0.662736	1.87193	10.3726	1.32875e-22	1.80239e-20	40.5877	-0.593494
IFT43	0.369656	1.57813	10.3561	1.52491e-22	2.05651e-20	40.4524	-1.43575
PIGG	0.46819	2.53037	10.3508	1.59445e-22	2.11624e-20	40.4086	-1.09483
RP11-390P24.1	0.613179	2.14506	10.3508	1.59451e-22	2.11624e-20	40.4085	-0.70562
CTD-2002H8.2	0.555804	2.26768	10.3506	1.59641e-22	2.11624e-20	40.4074	-0.847352
DEK	0.966748	1.43293	10.3282	1.92339e-22	2.53528e-20	40.2242	-0.0487883
RP3-368A4.6	0.543904	1.35613	10.3169	2.11392e-22	2.77078e-20	40.1314	-0.878576
PKD2	0.746408	2.70467	10.2957	2.51986e-22	3.28441e-20	39.9587	-0.421964
C19orf12	-0.43811	2.96758	-10.2881	2.68442e-22	3.47946e-20	39.8965	1.19064
GPR155	0.809352	2.72308	10.2619	3.33514e-22	4.29901e-20	39.6832	-0.305161
PXMP2	0.536848	1.88338	10.2552	3.52726e-22	4.52168e-20	39.6282	-0.897414
PRH1	0.167395	0.384338	10.2518	3.62698e-22	4.6241e-20	39.6008	-2.57867
CTA-204B4.2	0.500556	0.793701	10.2484	3.73126e-22	4.7312e-20	39.5729	-0.998398
CAPRIN2	0.511915	2.70835	10.2465	3.78969e-22	4.75436e-20	39.5577	-0.966023
C19orf43	-0.482825	6.33845	-10.2465	3.79029e-22	4.75436e-20	39.5575	1.05043
KIAA0319L	0.398934	3.43267	10.2323	4.26181e-22	5.29291e-20	39.4423	-1.32578
DICER1-AS1	0.587237	2.35365	10.2322	4.265e-22	5.29291e-20	39.4415	-0.767984
RP11-481J2.4	0.484052	1.26212	10.2302	4.33795e-22	5.35495e-20	39.4249	-1.04677
CNN3	1.2172	1.80265	10.2262	4.48375e-22	5.50581e-20	39.3924	0.283562
NRD1	0.428633	5.35618	10.2177	4.80999e-22	5.8755e-20	39.3233	-1.22218
RASSF3	0.751866	2.19244	10.2146	4.93573e-22	5.99769e-20	39.298	-0.411452
COL24A1	0.975802	1.74482	10.2108	5.09116e-22	6.1545e-20	39.2675	-0.0353403
KIZ-AS1	0.0738889	0.13806	10.1969	5.70969e-22	6.86664e-20	39.1548	-3.7585
RP11-403P17.6	0.730392	1.51352	10.1932	5.88617e-22	7.03307e-20	39.1249	-0.453257
TAS2R31	0.229294	0.340243	10.1928	5.90837e-22	7.03307e-20	39.1212	-2.12473
NAGK	0.474989	3.24273	10.1919	5.95209e-22	7.04915e-20	39.114	-1.07403
MSANTD2	0.48907	2.06897	10.1797	6.58185e-22	7.75561e-20	39.0151	-1.03189
TVP23C	0.58639	1.41772	10.1594	7.77836e-22	9.11944e-20	38.851	-0.770067
MSS51	0.370738	1.17032	10.1542	8.12246e-22	9.47525e-20	38.8085	-1.43153
TAS2R19	0.185647	0.27167	10.1477	8.56808e-22	9.94537e-20	38.756	-2.42936
RP11-531A24.5	0.196924	0.413177	10.139	9.20443e-22	1.06311e-19	38.6856	-2.34429
GPI	-0.507601	4.19495	-10.134	9.59282e-22	1.10251e-19	38.645	0.978232
OSBPL9	0.400664	3.50823	10.1325	9.70998e-22	1.11051e-19	38.633	-1.31954
RP1-136B1.1	0.264192	0.380249	10.1241	1.04048e-21	1.18417e-19	38.5651	-1.92034
HEATR4	0.109256	0.172063	10.121	1.06737e-21	1.20887e-19	38.5401	-3.19422
KLHL22	0.449348	2.21763	10.1197	1.079e-21	1.21614e-19	38.5294	-1.15409
STK36	0.539789	2.30737	10.1174	1.09934e-21	1.23311e-19	38.5111	-0.889531
HP1BP3	0.501918	5.141	10.1167	1.10591e-21	1.23454e-19	38.5052	-0.994477
RP11-576N17.5	0.192656	0.182337	10.1091	1.17707e-21	1.30772e-19	38.4439	-2.3759
AKR7A2	0.528024	3.32609	10.1024	1.24355e-21	1.37504e-19	38.3899	-0.921325
RFNG	0.422261	3.09077	10.0975	1.29405e-21	1.42413e-19	38.3508	-1.24379
RP11-359B12.2	0.255099	0.574001	10.0901	1.37586e-21	1.50705e-19	38.2906	-1.97087
PRMT6	0.761453	1.54499	10.089	1.38845e-21	1.51374e-19	38.2816	-0.393173
LIN52	0.561217	2.78159	10.0832	1.45542e-21	1.57937e-19	38.2354	-0.833368
PACSIN2	0.516325	2.36957	10.0822	1.46812e-21	1.58577e-19	38.2268	-0.953649
NIPA2	-0.410479	4.96108	-10.0767	1.53585e-21	1.65128e-19	38.1825	1.28462
RP11-950C14.7	0.358309	0.624999	10.0758	1.54656e-21	1.65517e-19	38.1757	-1.48072
HELQ	0.384441	2.69984	10.0742	1.56754e-21	1.66908e-19	38.1624	-1.37916
RCBTB2	1.03517	3.60477	10.0737	1.57386e-21	1.66908e-19	38.1585	0.0498636
NPM1	-0.664165	7.19654	-10.0695	1.629e-21	1.71974e-19	38.1247	0.590386
TBCD	0.475868	2.14391	10.0623	1.72823e-21	1.81627e-19	38.0666	-1.07137
RP11-50D16.4	0.160331	0.247793	10.0598	1.7635e-21	1.84503e-19	38.0467	-2.64088
ZFP90	0.446976	1.49886	10.056	1.81864e-21	1.88791e-19	38.0165	-1.16173
OSGEP	0.416804	3.16083	10.0559	1.82067e-21	1.88791e-19	38.0154	-1.26256
SWT1	0.536154	3.06732	10.0544	1.84244e-21	1.90204e-19	38.0037	-0.899282
NT5C2	0.397496	2.90359	10.0473	1.95349e-21	2.00779e-19	37.9462	-1.33099
AACS	0.320103	1.5093	10.0447	1.99554e-21	2.04202e-19	37.9253	-1.64339
CDC14A	0.653781	1.35399	10.0388	2.0937e-21	2.1301e-19	37.8781	-0.61312
RP1-197B17.3	0.268952	0.687968	10.0385	2.09988e-21	2.1301e-19	37.8752	-1.89458
C19orf24	-0.517049	4.54436	-10.0325	2.20416e-21	2.2262e-19	37.8276	0.951627
UBE4B	0.323974	3.09511	10.0309	2.2335e-21	2.24611e-19	37.8146	-1.62605
NSUN7	0.64913	0.755674	10.0248	2.34725e-21	2.35037e-19	37.7658	-0.623421
ALOX12-AS1	0.337518	1.13038	10.0193	2.45661e-21	2.44936e-19	37.721	-1.56696
C8orf44	0.476837	1.4578	10.0167	2.50838e-21	2.49034e-19	37.7005	-1.06843
RP11-421L21.3	0.501526	1.73143	10.0044	2.77471e-21	2.74308e-19	37.6014	-0.995605
HPS1	0.358277	4.01769	9.99636	2.96183e-21	2.91572e-19	37.5373	-1.48085
RP11-295P9.3	0.303792	1.05811	9.99306	3.04282e-21	2.97564e-19	37.5108	-1.71884
RP11-428G5.5	0.998188	0.960379	9.99284	3.04821e-21	2.97564e-19	37.509	-0.00261725
RP11-693J15.5	0.501354	0.456175	9.98648	3.21048e-21	3.12099e-19	37.4581	-0.996099
ATXN3	0.206279	0.791395	9.98393	3.27799e-21	3.17339e-19	37.4376	-2.27733
USP33	0.406703	3.08919	9.98025	3.37777e-21	3.25648e-19	37.4082	-1.29795
C16orf58	0.449142	4.86797	9.96216	3.91419e-21	3.7581e-19	37.2634	-1.15476
TAB3	0.395167	2.31181	9.9613	3.94156e-21	3.76887e-19	37.2565	-1.33947
USP6NL	0.803108	2.43894	9.95102	4.28567e-21	4.08118e-19	37.1743	-0.316335
ZBTB18	0.852096	2.1289	9.94844	4.37672e-21	4.15094e-19	37.1537	-0.230911
CBFA2T2	0.508016	2.26586	9.94722	4.42041e-21	4.17541e-19	37.1439	-0.977055
DGKQ	0.822502	2.16511	9.94631	4.45312e-21	4.18935e-19	37.1367	-0.281909
KRBOX4	0.397433	1.70232	9.94543	4.48528e-21	4.20265e-19	37.1296	-1.33122
COX6B1	-0.43363	6.81679	-9.94064	4.66321e-21	4.35189e-19	37.0914	1.20546
SLC25A5	-0.522254	7.08656	-9.93688	4.80818e-21	4.46931e-19	37.0613	0.937176
THOC1	0.391415	2.54661	9.92178	5.43574e-21	5.03259e-19	36.9408	-1.35323
HMGN2	0.477167	6.01849	9.91817	5.5975e-21	5.16187e-19	36.912	-1.06744
RP11-468E2.5	0.439036	1.34636	9.91721	5.64124e-21	5.18172e-19	36.9043	-1.18759
RP13-126P21.2	0.137172	0.200138	9.90551	6.20336e-21	5.67571e-19	36.811	-2.86594
MGEA5	0.49442	5.04433	9.90089	6.44054e-21	5.8697e-19	36.7742	-1.01619
AC078842.3	-0.758226	0.734681	-9.89466	6.77396e-21	6.14954e-19	36.7246	0.399299
BRD1	0.380969	2.77182	9.89344	6.8416e-21	6.18688e-19	36.7148	-1.39225
RP11-734K2.4	0.289907	0.700303	9.8845	7.35572e-21	6.62611e-19	36.6437	-1.78634
ARL6IP6	0.517526	2.76006	9.88289	7.45241e-21	6.67518e-19	36.6308	-0.950297
C10orf10	-1.56244	3.04391	-9.88264	7.46741e-21	6.67518e-19	36.6289	-0.643796
ARNT2	-0.934549	1.30188	-9.87963	7.65175e-21	6.81385e-19	36.6049	0.0976573
FAM228B	0.395443	1.22	9.8719	8.14664e-21	7.22697e-19	36.5433	-1.33846
ANKS3	0.409996	1.63901	9.86673	8.49474e-21	7.50723e-19	36.5023	-1.28632
TMED3	-0.523099	2.61419	-9.86527	8.5955e-21	7.5676e-19	36.4907	0.934843
ZBTB7A	-0.49994	3.11782	-9.86127	8.87851e-21	7.78739e-19	36.4588	1.00017
JADE1	0.437409	3.18903	9.85816	9.10465e-21	7.95583e-19	36.4341	-1.19294
EMC4	-0.353635	4.678	-9.8552	9.32537e-21	8.11829e-19	36.4106	1.49967
RPS15	-0.661622	8.08855	-9.85424	9.39814e-21	8.15123e-19	36.403	0.595922
ELOVL4	-1.13801	1.44759	-9.8476	9.91652e-21	8.56898e-19	36.3502	-0.186516
GGA1	0.387574	3.05702	9.84311	1.02831e-20	8.85299e-19	36.3146	-1.36746
SLC35A3	0.430747	2.87639	9.83952	1.0586e-20	9.08025e-19	36.2861	-1.21509
MORF4L1	-0.40686	4.95685	-9.8356	1.09264e-20	9.3379e-19	36.255	1.29739
ITGB8	0.503719	0.499344	9.8348	1.09973e-20	9.36418e-19	36.2486	-0.98931
HAUS2	-0.408222	2.97931	-9.83311	1.11484e-20	9.45833e-19	36.2352	1.29257
SFXN1	-0.465083	2.80048	-9.82644	1.17661e-20	9.94617e-19	36.1823	1.10444
RP11-477D19.2	0.246321	0.453518	9.81907	1.24873e-20	1.05177e-18	36.1238	-2.02139
CDK10	0.588675	3.04006	9.81068	1.33619e-20	1.12139e-18	36.0574	-0.764457
AC007566.10	0.477302	1.63285	9.81001	1.34339e-20	1.12339e-18	36.0521	-1.06702
ARPC5L	-0.680363	5.54718	-9.80647	1.38238e-20	1.15186e-18	36.024	0.555623
RP11-324E6.10	0.482345	0.740712	9.80259	1.42626e-20	1.1842e-18	35.9933	-1.05186
ZNF25	0.433251	1.44182	9.7991	1.467e-20	1.21371e-18	35.9656	-1.20673
SRP14	-0.417417	6.57642	-9.79825	1.47707e-20	1.21772e-18	35.9589	1.26044
UNK	0.387842	3.10604	9.7953	1.51256e-20	1.24259e-18	35.9356	-1.36646
BTBD7	0.330998	1.94386	9.79375	1.53168e-20	1.24953e-18	35.9233	-1.59511
RP11-73G16.2	-1.02173	1.2682	-9.79374	1.53172e-20	1.24953e-18	35.9232	-0.0310205
NUP107	0.377381	2.33772	9.78941	1.58617e-20	1.28944e-18	35.8889	-1.40591
GUSBP11	0.200662	0.741373	9.78812	1.60271e-20	1.29665e-18	35.8787	-2.31716
CCHCR1	0.537826	2.24082	9.78785	1.60616e-20	1.29665e-18	35.8766	-0.89479
TMPRSS13	0.144	0.138934	9.78506	1.64267e-20	1.32156e-18	35.8545	-2.79586
FAM45A	0.361058	2.05643	9.77795	1.7395e-20	1.39465e-18	35.7983	-1.4697
IDH2	-0.70319	6.28259	-9.77457	1.78743e-20	1.42817e-18	35.7716	0.508014
RGL2	0.637047	3.81517	9.7582	2.03907e-20	1.61903e-18	35.6422	-0.650527
SPRN	0.430561	1.44511	9.75814	2.04018e-20	1.61903e-18	35.6417	-1.21571
C5	0.400321	1.0423	9.74493	2.26867e-20	1.79425e-18	35.5375	-1.32077
UBA52	-0.570253	7.27512	-9.73352	2.48642e-20	1.95982e-18	35.4475	0.810326
EFCAB7	0.349299	1.45495	9.73307	2.49528e-20	1.96018e-18	35.444	-1.51747
ZCCHC4	0.282725	1.57715	9.726	2.64115e-20	2.06781e-18	35.3882	-1.82253
ASMTL-AS1	0.778157	3.20243	9.71561	2.87058e-20	2.23991e-18	35.3064	-0.361866
ZBTB25	0.367355	1.66172	9.71471	2.89135e-20	2.2486e-18	35.2993	-1.44475
RP13-582O9.5	0.655006	2.2286	9.71199	2.95517e-20	2.2906e-18	35.2779	-0.610421
COG4	0.555644	3.11187	9.71151	2.96652e-20	2.29179e-18	35.2741	-0.847767
TAPT1-AS1	0.387709	0.877464	9.69648	3.34636e-20	2.56093e-18	35.1558	-1.36695
RP11-568J23.8	0.755591	0.997981	9.6962	3.35396e-20	2.56093e-18	35.1535	-0.404322
EMG1	0.297615	1.78807	9.69611	3.35629e-20	2.56093e-18	35.1529	-1.74848
SLC26A11	0.459406	2.00215	9.69602	3.35882e-20	2.56093e-18	35.1521	-1.12216
MAPKAPK5	0.233968	1.91872	9.68838	3.57055e-20	2.7135e-18	35.0921	-2.09562
MAGOHB	0.437303	2.12541	9.68513	3.66458e-20	2.77592e-18	35.0666	-1.19329
RPL4	-0.669813	8.74648	-9.67499	3.97458e-20	3.001e-18	34.9868	0.57817
POU2F2	-0.712316	4.21652	-9.66826	4.19412e-20	3.15655e-18	34.934	0.489411
PPA1	-0.644492	4.58222	-9.6644	4.32558e-20	3.24502e-18	34.9037	0.633767
IKBKB	0.457726	2.56595	9.66082	4.45126e-20	3.3286e-18	34.8756	-1.12744
ZMYM4	0.314012	2.77437	9.65653	4.6065e-20	3.43368e-18	34.842	-1.67111
ZNF517	0.356092	1.53511	9.65415	4.69492e-20	3.48845e-18	34.8233	-1.48968
OAZ2	-0.303177	2.99903	-9.64723	4.96159e-20	3.67488e-18	34.769	1.72177
ULK3	-0.746421	5.03166	-9.63427	5.50232e-20	4.06249e-18	34.6675	0.421938
CBX5	0.580137	2.30312	9.61674	6.32767e-20	4.65712e-18	34.5302	-0.785534
ZNF251	0.494507	2.76142	9.60853	6.75542e-20	4.95631e-18	34.466	-1.01594
HINT1	-0.543878	7.01733	-9.59975	7.24503e-20	5.29886e-18	34.3973	0.878646
FUS	0.452066	4.5566	9.59814	7.33833e-20	5.35033e-18	34.3848	-1.14539
TOMM5	-0.453024	3.17473	-9.59385	7.59294e-20	5.51872e-18	34.3513	1.14234
IFT88	0.33435	0.986889	9.58809	7.94948e-20	5.75992e-18	34.3062	-1.58057
ZNF518A	0.467719	2.39301	9.58607	8.07831e-20	5.83514e-18	34.2904	-1.09629
CTD-2017C7.2	0.369039	0.906589	9.58499	8.14775e-20	5.86713e-18	34.282	-1.43816
RP11-705C15.4	0.35224	0.329196	9.58127	8.39202e-20	6.02444e-18	34.253	-1.50537
AEN	-0.564428	4.10824	-9.57679	8.69667e-20	6.22399e-18	34.218	0.825138
MAN1C1	0.805216	1.20265	9.57343	8.93176e-20	6.37269e-18	34.1918	-0.312553
ZBTB14	0.450186	2.13398	9.56222	9.76373e-20	6.94505e-18	34.1044	-1.15141
SGMS1-AS1	0.295763	0.755402	9.56102	9.85738e-20	6.99035e-18	34.095	-1.75749
KIAA1468	0.428332	2.73573	9.55384	1.04359e-19	7.37818e-18	34.039	-1.2232
CCNDBP1	-0.34558	4.0756	-9.55325	1.04846e-19	7.39021e-18	34.0345	1.53291
CLTB	-0.494972	4.44315	-9.54709	1.10098e-19	7.73705e-18	33.9865	1.01458
HYI	0.619099	3.71344	9.54564	1.11374e-19	7.8032e-18	33.9752	-0.691758
ALG13	0.387689	3.07723	9.54374	1.1306e-19	7.89761e-18	33.9604	-1.36703
CMTM1	0.254707	0.44941	9.53742	1.18871e-19	8.27873e-18	33.9112	-1.97309
ARFGAP3	0.440869	5.35409	9.53604	1.20185e-19	8.34537e-18	33.9004	-1.18158
SGK3	0.477565	1.59118	9.52725	1.28852e-19	8.92059e-18	33.8321	-1.06623
CTC-471J1.2	0.725835	1.58928	9.52478	1.31401e-19	9.07015e-18	33.8128	-0.462287
JPX	0.336695	1.99278	9.52267	1.3361e-19	9.19544e-18	33.7965	-1.57049
MRPL34	-0.575615	4.80601	-9.5199	1.36574e-19	9.3718e-18	33.7749	0.796824
CTD-2240J17.4	0.55217	1.29413	9.51767	1.39014e-19	9.51126e-18	33.7576	-0.856816
KDM8	0.399365	1.25394	9.51622	1.40616e-19	9.59273e-18	33.7463	-1.32422
RP11-309L24.4	-0.68647	1.80622	-9.51	1.47711e-19	1.00473e-17	33.698	0.542731
DEPTOR	1.258	4.25264	9.50888	1.49027e-19	1.01074e-17	33.6893	0.331132
HERC4	0.296393	1.6559	9.5068	1.51499e-19	1.02453e-17	33.6731	-1.75442
KLHL36	0.472386	2.19398	9.50555	1.53005e-19	1.03172e-17	33.6634	-1.08196
APOLD1	0.308375	0.896087	9.50288	1.56272e-19	1.05071e-17	33.6427	-1.69724
ADAM28	1.24065	2.25444	9.49793	1.62517e-19	1.08957e-17	33.6042	0.311095
PPP1R16B	1.04945	3.03434	9.49712	1.63557e-19	1.0934e-17	33.5979	0.0696307
CTD-2240J17.1	0.479103	1.2116	9.49277	1.69282e-19	1.12843e-17	33.5642	-1.06159
TANC2	-0.367768	0.493671	-9.49215	1.70111e-19	1.13073e-17	33.5594	1.44313
LRRC57	-0.386739	2.00697	-9.4871	1.77037e-19	1.17342e-17	33.5202	1.37057
RAPGEF3	0.745633	1.87167	9.48553	1.79247e-19	1.1847e-17	33.508	-0.423462
SPAG8	0.374637	1.03572	9.48259	1.83467e-19	1.20917e-17	33.4852	-1.41643
RP11-6N17.3	0.340599	0.755181	9.48168	1.84781e-19	1.2144e-17	33.4782	-1.55385
GMDS-AS1	0.285687	1.1044	9.48089	1.85942e-19	1.2186e-17	33.472	-1.80749
EXOSC10	0.305007	3.50553	9.4795	1.87988e-19	1.22856e-17	33.4613	-1.71309
SLCO5A1	-0.801093	1.7054	-9.47731	1.91279e-19	1.24657e-17	33.4443	0.319959
DNASE1	0.439009	1.34641	9.47132	2.00535e-19	1.30326e-17	33.3979	-1.18768
STARD13	0.484173	0.925593	9.45631	2.25743e-19	1.463e-17	33.2816	-1.04641
TMEM194B	0.365767	2.01616	9.45103	2.35354e-19	1.52107e-17	33.2407	-1.451
ZNF333	0.326758	1.31283	9.44644	2.44013e-19	1.57267e-17	33.2053	-1.6137
COQ6	0.288333	1.39208	9.44355	2.49628e-19	1.60443e-17	33.1829	-1.79419
SS18	0.430895	4.3424	9.44229	2.52134e-19	1.61608e-17	33.1731	-1.21459
RP11-464F9.1	0.0897453	0.208382	9.43988	2.56954e-19	1.64246e-17	33.1545	-3.47802
PPP1R3E	0.588517	2.59461	9.43599	2.64961e-19	1.68902e-17	33.1244	-0.764844
AKR1D1	-0.614067	0.756742	-9.43459	2.6789e-19	1.70303e-17	33.1136	0.703532
NOL4L	0.639014	1.3867	9.42832	2.81458e-19	1.78443e-17	33.0651	-0.646081
RP11-302F12.10	0.34926	0.437505	9.42772	2.82789e-19	1.78801e-17	33.0605	-1.51763
RP11-314N13.3	0.427192	0.893832	9.42433	2.90428e-19	1.83134e-17	33.0343	-1.22704
RP4-583P15.16	0.505925	1.29478	9.42321	2.93003e-19	1.8426e-17	33.0257	-0.983006
RP4-714D9.5	0.154159	0.315459	9.41956	3.01523e-19	1.89109e-17	32.9975	-2.69751
KAT6B	0.438409	2.82465	9.41345	3.16379e-19	1.97894e-17	32.9503	-1.18965
CHST2	-1.43937	3.55997	-9.41039	3.24083e-19	2.0217e-17	32.9267	-0.525439
LINC00106	0.781425	3.38275	9.40806	3.30071e-19	2.05357e-17	32.9088	-0.35582
RP11-458F8.4	0.512693	2.72065	9.40178	3.46783e-19	2.1472e-17	32.8603	-0.963834
IL24	0.716444	0.79561	9.40171	3.4696e-19	2.1472e-17	32.8598	-0.481074
SPINT1	-1.03915	2.68617	-9.40018	3.51172e-19	2.16751e-17	32.8479	-0.0554105
AC015849.19	0.555325	2.03806	9.39827	3.5647e-19	2.19441e-17	32.8332	-0.848596
PRMT9	0.365887	2.06008	9.39529	3.64905e-19	2.24042e-17	32.8103	-1.45053
C19orf70	-0.440679	4.84393	-9.39189	3.74792e-19	2.29509e-17	32.7841	1.1822
ADM2	0.947385	3.13245	9.38219	4.04449e-19	2.47021e-17	32.7093	-0.0779771
SMC6	0.469999	2.45682	9.38047	4.09944e-19	2.4915e-17	32.6961	-1.08927
RP11-295I5.3	0.478019	1.73351	9.38043	4.10071e-19	2.4915e-17	32.6958	-1.06486
SZT2	0.406955	2.87665	9.37527	4.27009e-19	2.58768e-17	32.656	-1.29706
CREB1	0.34409	2.63509	9.37429	4.30306e-19	2.6009e-17	32.6485	-1.53914
ZDHHC17	0.407928	2.69625	9.37066	4.42736e-19	2.66911e-17	32.6206	-1.29361
PHC1	0.458494	0.754864	9.36778	4.52832e-19	2.72294e-17	32.5984	-1.12503
CCND1	2.7838	4.75869	9.36379	4.6723e-19	2.8023e-17	32.5677	1.47706
RP11-181G12.2	0.43025	1.30963	9.35379	5.05287e-19	3.02278e-17	32.4909	-1.21675
TMC6	1.56093	2.85003	9.34727	5.31756e-19	3.17299e-17	32.4408	0.642408
FAM13A-AS1	0.363599	1.06895	9.34624	5.3607e-19	3.19058e-17	32.4328	-1.45958
ZNF514	0.586588	1.8394	9.34572	5.38259e-19	3.19545e-17	32.4288	-0.76958
RRAGD	-0.829256	3.92565	-9.34424	5.44505e-19	3.22432e-17	32.4175	0.270111
SH3GL1	-0.445757	3.98107	-9.33466	5.86889e-19	3.46651e-17	32.3439	1.16567
NDUFS4	-0.474022	4.66385	-9.33194	5.99544e-19	3.53231e-17	32.323	1.07697
RMDN3	-0.45023	3.92726	-9.33044	6.06609e-19	3.56494e-17	32.3115	1.15127
CYSTM1	-0.572506	3.33284	-9.327	6.23129e-19	3.65282e-17	32.2851	0.804639
TRIT1	0.401785	2.6953	9.3236	6.39921e-19	3.74185e-17	32.2591	-1.31551
FCER2	1.86009	2.26163	9.32159	6.50073e-19	3.79172e-17	32.2436	0.89537
PLAG1	-0.780425	0.840235	-9.319	6.63368e-19	3.85961e-17	32.2237	0.357668
RELL2	-0.714762	2.16229	-9.31838	6.6658e-19	3.86865e-17	32.219	0.484465
MDK	1.55032	4.45513	9.31449	6.87128e-19	3.97801e-17	32.1892	0.632566
CHRNA5	-0.336829	0.45296	-9.31345	6.92715e-19	4.00043e-17	32.1813	1.56991
EDRF1	0.503247	2.48117	9.30191	7.58044e-19	4.36689e-17	32.0928	-0.990661
AP4B1	0.455725	2.4498	9.30021	7.68179e-19	4.41438e-17	32.0798	-1.13376
CAMLG	-0.500264	4.35781	-9.29844	7.78841e-19	4.46466e-17	32.0663	0.999239
CERKL	0.723556	4.32057	9.28998	8.32006e-19	4.75773e-17	32.0015	-0.466823
SLC15A2	0.827055	3.09234	9.28883	8.39497e-19	4.78883e-17	31.9927	-0.273946
EEF2	-0.685422	9.6967	-9.28838	8.42453e-19	4.79397e-17	31.9892	0.544936
CXorf21	0.946009	3.35357	9.28769	8.4698e-19	4.808e-17	31.984	-0.0800739
NDUFS6	-0.396774	5.14945	-9.28554	8.61293e-19	4.87739e-17	31.9675	1.33361
KCNS3	-1.75948	2.21663	-9.28206	8.8498e-19	4.99821e-17	31.9409	-0.815153
KCTD13	0.342694	2.14844	9.28178	8.86915e-19	4.99821e-17	31.9388	-1.54501
ATP5G3	-0.413944	4.28522	-9.27872	9.08317e-19	5.10649e-17	31.9154	1.27249
SFI1	0.440935	2.23631	9.27595	9.28113e-19	5.20524e-17	31.8942	-1.18136
PDCD5	-0.473135	4.9626	-9.27109	9.63906e-19	5.39302e-17	31.8571	1.07968
WRAP73	0.305603	2.35386	9.26615	1.00174e-18	5.59132e-17	31.8193	-1.71027
RP11-620J15.3	0.613583	2.35577	9.26376	1.02054e-18	5.68265e-17	31.8011	-0.704669
HOOK3	0.356607	1.87178	9.25906	1.0586e-18	5.88055e-17	31.7651	-1.48759
NMB	-0.673797	2.70656	-9.23961	1.23139e-18	6.81336e-17	31.6168	0.569615
ABCD2	0.650066	1.8753	9.23951	1.23237e-18	6.81336e-17	31.616	-0.621342
MAP3K4	0.342214	2.13086	9.23735	1.25319e-18	6.91211e-17	31.5996	-1.54703
NDUFS7	-0.403024	2.96973	-9.2349	1.2773e-18	7.02844e-17	31.5809	1.31106
SFXN5	0.378577	1.30044	9.23407	1.28552e-18	7.05704e-17	31.5746	-1.40134
MON1A	-0.579405	2.06791	-9.23035	1.32328e-18	7.24731e-17	31.5462	0.787357
FSIP1	-0.480266	0.623167	-9.2242	1.38795e-18	7.58367e-17	31.4994	1.05809
PARN	0.375469	3.47952	9.22295	1.40151e-18	7.63986e-17	31.4898	-1.41323
ZC3H6	0.444631	1.62712	9.21352	1.50791e-18	8.20071e-17	31.418	-1.16932
IQCC	0.397646	1.66572	9.21154	1.53128e-18	8.29321e-17	31.4029	-1.33044
NRIP2	0.404555	1.72367	9.21147	1.53203e-18	8.29321e-17	31.4025	-1.30559
ESRRA	-0.590212	4.13668	-9.20522	1.60809e-18	8.68482e-17	31.3549	0.760696
RP3-508I15.10	0.402546	1.22749	9.2023	1.64494e-18	8.84785e-17	31.3327	-1.31277
EIF3G	-0.421067	5.93964	-9.20223	1.64587e-18	8.84785e-17	31.3322	1.24788
LDLRAP1	0.598452	4.09139	9.20028	1.67095e-18	8.96205e-17	31.3173	-0.740693
DLEU2	0.469602	1.17142	9.1978	1.70332e-18	9.11472e-17	31.2985	-1.09049
SLC25A23	-0.692654	3.89663	-9.18696	1.85251e-18	9.89039e-17	31.2161	0.529793
RP11-130L8.2	0.173826	0.264468	9.18643	1.86015e-18	9.9085e-17	31.2121	-2.52429
ANKRD44	0.524489	2.39401	9.17208	2.07867e-18	1.10472e-16	31.1031	-0.931017
ZNF140	0.474408	1.78872	9.1714	2.08951e-18	1.10796e-16	31.098	-1.0758
LA16c-OS12.2	0.30505	0.547618	9.15824	2.31333e-18	1.22386e-16	30.9982	-1.71288
KIAA1107	0.247274	0.432573	9.1556	2.36106e-18	1.24629e-16	30.9782	-2.01582
SASS6	0.387862	1.4214	9.15478	2.37608e-18	1.25138e-16	30.9719	-1.36639
PQLC2	0.386162	2.69825	9.15359	2.39789e-18	1.26003e-16	30.963	-1.37272
FAM103A1	-0.381825	2.91386	-9.14986	2.46799e-18	1.29395e-16	30.9347	1.38902
STEAP1B	-0.689937	0.870125	-9.14668	2.52937e-18	1.32316e-16	30.9106	0.535463
MSH5-SAPCD1	0.222666	0.509991	9.14276	2.60709e-18	1.36076e-16	30.8809	-2.16705
CTD-3075F15.1	0.589869	1.69759	9.13597	2.74741e-18	1.4308e-16	30.8295	-0.761534
RP5-1021I20.1	0.518938	1.82778	9.13365	2.79699e-18	1.45337e-16	30.812	-0.946367
TMC8	1.48065	2.60562	9.12943	2.88948e-18	1.4981e-16	30.78	0.566229
2024-09-15	0.492565	6.48406	9.11893	3.13304e-18	1.62078e-16	30.7007	-1.02161
N4BP2L2-IT2	0.34972	1.1146	9.11806	3.15419e-18	1.62811e-16	30.6941	-1.51573
AMPD1	1.28757	5.18426	9.11151	3.3174e-18	1.70857e-16	30.6446	0.364647
ATG3	-0.329092	3.74998	-9.10191	3.57175e-18	1.83552e-16	30.5721	1.60344
AC093642.3	0.557941	1.16877	9.09199	3.85502e-18	1.97673e-16	30.4973	-0.841816
TIAL1	0.273438	3.90245	9.08379	4.10597e-18	2.1008e-16	30.4354	-1.87072
C10orf111	0.280143	0.537569	9.08127	4.18627e-18	2.1372e-16	30.4164	-1.83576
INTS3	0.573117	3.02499	9.07992	4.22987e-18	2.15474e-16	30.4062	-0.8031
WDR59	0.345088	2.23087	9.07848	4.27678e-18	2.17389e-16	30.3954	-1.53496
ROCK2	0.4379	2.19032	9.07567	4.37022e-18	2.21656e-16	30.3742	-1.19133
RP11-403I13.8	0.324425	0.709976	9.07315	4.45581e-18	2.25506e-16	30.3552	-1.62404
VIPAS39	0.38321	2.24651	9.07178	4.50282e-18	2.27392e-16	30.3449	-1.38379
RP11-121C2.2	0.397224	1.64498	9.06632	4.69556e-18	2.36614e-16	30.3038	-1.33198
PPP1CC	-0.336503	5.05691	-9.06393	4.78254e-18	2.40477e-16	30.2858	1.57131
AC078883.3	0.633296	2.52324	9.06238	4.83974e-18	2.4283e-16	30.2741	-0.659048
ABHD17C	-0.56315	1.33087	-9.05864	4.98076e-18	2.49369e-16	30.246	0.82841
CSNK1A1	-0.325706	3.71655	-9.05788	5.00967e-18	2.5028e-16	30.2403	1.61836
FLOT2	0.414823	4.93097	9.05585	5.08827e-18	2.53663e-16	30.225	-1.26943
SGSM2	0.499448	2.79772	9.05446	5.14273e-18	2.55831e-16	30.2146	-1.00159
ZC3H14	0.26722	1.58129	9.05339	5.18526e-18	2.57399e-16	30.2065	-1.9039
ZNF219	0.452998	1.46558	9.0528	5.20883e-18	2.58019e-16	30.2021	-1.14242
RNF219	0.313983	0.917568	9.05232	5.22788e-18	2.58415e-16	30.1985	-1.67124
C6orf3	0.203934	0.408834	9.0515	5.26093e-18	2.59498e-16	30.1923	-2.29382
AGAP5	0.23399	0.565186	9.04943	5.34528e-18	2.63103e-16	30.1767	-2.09548
UBXN11	0.503759	2.51113	9.04617	5.48053e-18	2.69164e-16	30.1522	-0.989194
P2RX1	1.44134	5.29508	9.04591	5.49149e-18	2.69164e-16	30.1502	0.527412
C1orf123	0.394636	2.45974	9.04452	5.55021e-18	2.70986e-16	30.1398	-1.3414
HIST1H2BJ	-1.11558	3.38312	-9.04448	5.55189e-18	2.70986e-16	30.1395	-0.157796
SETD4	0.320345	1.86282	9.04222	5.64885e-18	2.75143e-16	30.1225	-1.6423
RP11-849H4.2	0.257638	0.838039	9.03763	5.85109e-18	2.84399e-16	30.088	-1.95658
ALDH6A1	0.573269	2.30527	9.03725	5.868e-18	2.84629e-16	30.0852	-0.802716
RP1-111B22.3	0.213315	0.351162	9.03428	6.00304e-18	2.90574e-16	30.0629	-2.22894
ATP5D	-0.523005	5.28486	-9.03323	6.05169e-18	2.92323e-16	30.055	0.935103
AP000866.1	0.370494	0.972363	9.03222	6.09859e-18	2.9398e-16	30.0474	-1.43248
ATG4B	0.343551	3.04568	9.03147	6.13362e-18	2.95059e-16	30.0418	-1.54141
RFC5	0.465962	2.21458	9.02903	6.24944e-18	3.00012e-16	30.0234	-1.10172
SEPN1	0.653748	3.07859	9.02591	6.40045e-18	3.0663e-16	30	-0.613192
N4BP1	0.476548	3.05276	9.02363	6.51329e-18	3.11396e-16	29.9829	-1.06931
PRIMPOL	0.396481	2.47357	9.02099	6.64604e-18	3.17094e-16	29.9631	-1.33468
CCDC85B	-0.704977	4.70474	-9.0194	6.72733e-18	3.20317e-16	29.9512	0.504351
COL4A5	-1.04122	1.44661	-9.01729	6.83708e-18	3.2488e-16	29.9353	-0.0582715
KIAA1551	0.595501	3.82119	9.01565	6.92292e-18	3.2829e-16	29.9231	-0.747825
RP11-756G20.1	0.53679	1.87061	9.01329	7.04922e-18	3.33601e-16	29.9053	-0.897571
SMYD5	0.432576	3.40672	9.00727	7.38112e-18	3.48601e-16	29.8602	-1.20897
LPIN2	0.50832	1.71852	9.00425	7.55379e-18	3.56035e-16	29.8375	-0.976191
MTHFSD	0.379811	1.67183	9.00374	7.58304e-18	3.56693e-16	29.8337	-1.39665
SERPINI1	-1.08544	3.24273	-9.00078	7.75677e-18	3.64131e-16	29.8115	-0.118284
RP4-635E18.8	0.521615	2.75948	9.00049	7.77367e-18	3.64192e-16	29.8094	-0.938944
RAPGEF4	-0.891734	2.17145	-8.9957	8.06358e-18	3.77017e-16	29.7735	0.165315
RP11-171I2.2	0.174671	0.284755	8.99415	8.1596e-18	3.80743e-16	29.7619	-2.51729
DCTN3	-0.36784	3.79806	-8.99289	8.23842e-18	3.83654e-16	29.7525	1.44285
ATAD5	0.409624	1.11565	8.98994	8.42633e-18	3.91623e-16	29.7303	-1.28763
AKNA	0.8229	2.75668	8.98757	8.5797e-18	3.97958e-16	29.7127	-0.281212
MICAL1	0.641107	3.81992	8.97769	9.25199e-18	4.2829e-16	29.6387	-0.641364
DUSP4	-1.58918	2.9146	-8.97645	9.33938e-18	4.3148e-16	29.6295	-0.668279
TACR2	-0.332822	0.553758	-8.96875	9.90453e-18	4.56685e-16	29.5719	1.58718
LINC00471	0.477083	1.14182	8.96779	9.97673e-18	4.59107e-16	29.5647	-1.06769
SPAG16	0.304238	0.994826	8.96532	1.01666e-17	4.66923e-16	29.5462	-1.71673
ZNF841	0.899565	2.99066	8.96425	1.02501e-17	4.69834e-16	29.5382	-0.152701
AAAS	0.418906	3.70608	8.96157	1.04614e-17	4.77692e-16	29.5182	-1.2553
RP11-529K1.2	0.311635	0.662808	8.96156	1.04625e-17	4.77692e-16	29.5181	-1.68207
TAF1	0.341298	2.65666	8.95872	1.06913e-17	4.87184e-16	29.4969	-1.5509
RBM19	0.411882	2.95629	8.95701	1.08314e-17	4.92605e-16	29.4841	-1.2797
LRRK2	0.973624	2.03904	8.95357	1.11189e-17	5.047e-16	29.4584	-0.0385635
RSRP1	0.565498	4.40323	8.95094	1.13432e-17	5.1388e-16	29.4389	-0.822406
RP1-257A7.4	0.423117	1.01576	8.94044	1.2287e-17	5.55557e-16	29.3605	-1.24087
PAN3-AS1	0.461246	0.778525	8.94001	1.23272e-17	5.56299e-16	29.3573	-1.11639
LA16c-316G12.2	0.313602	0.937632	8.92985	1.33174e-17	5.99821e-16	29.2815	-1.67299
TIPARP-AS1	0.292884	0.558731	8.92814	1.34912e-17	6.06478e-16	29.2688	-1.7716
LINC00339	0.504187	3.84594	8.92429	1.38925e-17	6.23317e-16	29.2401	-0.987969
AC026202.3	0.795468	2.85624	8.92205	1.41305e-17	6.32783e-16	29.2234	-0.330124
RP11-258C19.7	0.536717	2.16087	8.91666	1.4721e-17	6.57962e-16	29.1833	-0.897765
SUPT20H	0.388148	2.31034	8.90814	1.57044e-17	7.00573e-16	29.1199	-1.36532
RP11-37B2.1	0.32472	1.29186	8.90775	1.57511e-17	7.01314e-16	29.117	-1.62273
LSM14B	0.385106	3.15596	8.89359	1.75361e-17	7.79305e-16	29.0117	-1.37667
CCDC176	0.208681	0.557016	8.8908	1.79114e-17	7.94469e-16	28.991	-2.26063
RP4-740C4.7	0.235738	0.451062	8.88632	1.853e-17	8.20348e-16	28.9577	-2.08474
INPP5J	-0.421738	0.357651	-8.88297	1.90054e-17	8.39802e-16	28.9328	1.24558
TIA1	0.521566	4.12836	8.88029	1.93965e-17	8.54046e-16	28.9129	-0.939077
CCDC22	0.363659	3.12426	8.88025	1.9401e-17	8.54046e-16	28.9126	-1.45934
ATP1A1-AS1	0.257785	0.808814	8.87931	1.95407e-17	8.58576e-16	28.9056	-1.95576
RP11-468E2.11	0.461065	2.13357	8.87834	1.96846e-17	8.6201e-16	28.8984	-1.11696
UQCRB	-0.404507	4.2376	-8.87828	1.96927e-17	8.6201e-16	28.898	1.30577
TIAF1	0.206616	0.582003	8.877	1.98851e-17	8.68798e-16	28.8885	-2.27497
UQCR11	-0.387128	4.6917	-8.87589	2.00527e-17	8.74487e-16	28.8803	1.36912
FAM179B	0.359798	2.00055	8.87364	2.03969e-17	8.87837e-16	28.8636	-1.47474
SORT1	1.22392	2.44035	8.87212	2.06335e-17	8.96463e-16	28.8523	0.291513
RP11-174G6.5	0.613165	2.15285	8.85871	2.28357e-17	9.90299e-16	28.7528	-0.705653
RP1-267L14.6	0.353541	1.51309	8.85738	2.30673e-17	9.98486e-16	28.743	-1.50005
PPP1R21	0.516705	2.92411	8.85614	2.32834e-17	1.00597e-15	28.7338	-0.952588
DDIT3	0.942552	4.77015	8.85529	2.34345e-17	1.01063e-15	28.7275	-0.0853552
DCTN4	-0.321724	3.29467	-8.85448	2.35782e-17	1.01495e-15	28.7215	1.6361
EXOSC8	0.434142	2.71816	8.84907	2.45618e-17	1.05534e-15	28.6814	-1.20376
FBL	-0.558922	5.92483	-8.84791	2.47773e-17	1.06264e-15	28.6729	0.839281
RP11-775D22.2	0.644009	0.734827	8.84743	2.4868e-17	1.06458e-15	28.6693	-0.634848
BRF1	0.259052	0.963042	8.84424	2.5474e-17	1.08852e-15	28.6457	-1.94869
ADCK1	0.360068	1.35799	8.83864	2.65752e-17	1.1335e-15	28.6042	-1.47366
TXN	-0.54597	7.15446	-8.83807	2.6689e-17	1.13628e-15	28.6	0.873105
RBL2	0.486638	3.97187	8.83552	2.72091e-17	1.15631e-15	28.5811	-1.03908
RP11-378A13.2	0.238947	0.294611	8.8334	2.7648e-17	1.17283e-15	28.5654	-2.06524
RP11-563J2.2	0.115639	0.151202	8.83286	2.7759e-17	1.1754e-15	28.5615	-3.1123
NBPF8	0.127377	0.328274	8.827	2.90151e-17	1.22636e-15	28.5181	-2.97282
LINC00685	0.422893	0.704333	8.82583	2.92725e-17	1.235e-15	28.5094	-1.24164
TMEM220	0.688995	1.67437	8.82119	3.03147e-17	1.27666e-15	28.4751	-0.537434
HADH	0.573618	3.29423	8.8196	3.06795e-17	1.2897e-15	28.4634	-0.801837
XRCC3	0.339882	1.28192	8.81702	3.12828e-17	1.3127e-15	28.4443	-1.5569
SYTL1	0.688931	4.34368	8.81352	3.21176e-17	1.3453e-15	28.4185	-0.53757
PPP3CA	0.467461	3.52535	8.81181	3.25336e-17	1.36029e-15	28.4059	-1.09708
AC097724.3	0.172433	0.240234	8.80766	3.35668e-17	1.40098e-15	28.3752	-2.53589
CTD-2240J17.2	0.70385	2.29172	8.80695	3.37492e-17	1.40454e-15	28.3699	-0.50666
BTBD3	-1.52162	3.76466	-8.80685	3.37726e-17	1.40454e-15	28.3692	-0.60561
CDC25B	0.628418	3.99957	8.8034	3.46631e-17	1.43901e-15	28.3437	-0.670204
NME8	0.452851	0.378368	8.80256	3.48831e-17	1.44557e-15	28.3375	-1.14289
UQCRQ	-0.400437	6.03938	-8.80123	3.52336e-17	1.45751e-15	28.3277	1.32035
RP11-196G18.22	0.677993	2.39314	8.80055	3.54135e-17	1.46078e-15	28.3227	-0.560658
FUBP1	0.420641	4.57378	8.80046	3.54378e-17	1.46078e-15	28.3221	-1.24934
CLCN6	0.439339	2.15107	8.79981	3.56126e-17	1.46539e-15	28.3173	-1.18659
CFAP70	0.417209	0.874406	8.79624	3.65826e-17	1.50266e-15	28.2909	-1.26116
GADD45GIP1	-0.410324	4.82697	-8.79506	3.69076e-17	1.51184e-15	28.2822	1.28516
SRRM1	0.334313	3.63553	8.79496	3.69358e-17	1.51184e-15	28.2815	-1.58073
CRAMP1L	0.331953	1.63425	8.79164	3.78703e-17	1.54738e-15	28.257	-1.59095
TRMT44	0.232955	1.4229	8.78774	3.8997e-17	1.58805e-15	28.2283	-2.10188
RP11-145M4.2	0.462669	0.729102	8.78772	3.90019e-17	1.58805e-15	28.2281	-1.11195
NPRL3	0.377512	2.26137	8.78474	3.98859e-17	1.62122e-15	28.2062	-1.40541
NAGPA	0.375566	1.73757	8.78104	4.10112e-17	1.66405e-15	28.1789	-1.41286
SDCBP2-AS1	0.344018	1.36834	8.77501	4.29116e-17	1.73814e-15	28.1345	-1.53945
NDUFAF7	0.369751	2.51395	8.77323	4.34921e-17	1.7586e-15	28.1213	-1.43537
DBF4B	0.302053	0.8303	8.77198	4.39022e-17	1.77179e-15	28.1121	-1.72713
PPP1R3G	0.429986	0.363473	8.77177	4.39702e-17	1.77179e-15	28.1106	-1.21764
ELOF1	-0.351548	3.69901	-8.76837	4.51064e-17	1.81444e-15	28.0856	1.50821
KIF21A	0.411233	2.29709	8.76639	4.57847e-17	1.83856e-15	28.071	-1.28197
ZDHHC2	0.58391	2.79569	8.7638	4.66828e-17	1.8714e-15	28.052	-0.776182
RP11-119F7.5	0.574279	1.59466	8.7603	4.79243e-17	1.91788e-15	28.0262	-0.800177
RGS5	0.30056	0.699135	8.75598	4.95051e-17	1.97775e-15	27.9944	-1.73428
SRSF6	0.356782	6.23462	8.7537	5.03557e-17	2.00829e-15	27.9777	-1.48688
FAM214A	-0.612323	4.74298	-8.75207	5.0976e-17	2.02956e-15	27.9657	0.707634
DDX17	0.74373	6.72512	8.75029	5.16631e-17	2.05341e-15	27.9526	-0.42715
RPL29	-0.666735	8.87791	-8.74836	5.24169e-17	2.07838e-15	27.9384	0.584815
PCGF3	0.432751	3.17867	8.74822	5.24696e-17	2.07838e-15	27.9374	-1.20839
NDUFB4	-0.337063	5.7651	-8.74772	5.26661e-17	2.08263e-15	27.9338	1.56891
AC005154.6	0.39339	1.81182	8.74641	5.31856e-17	2.09962e-15	27.9241	-1.34597
WWC3	0.516319	3.57333	8.7461	5.33111e-17	2.10102e-15	27.9218	-0.953666
ZRSR2	0.401923	3.6032	8.73654	5.72686e-17	2.25318e-15	27.8516	-1.31501
C11orf96	-1.43473	2.21729	-8.73596	5.75213e-17	2.25931e-15	27.8473	-0.520779
B4GALT2	0.496535	3.25458	8.72968	6.02878e-17	2.36399e-15	27.8013	-1.01003
FBXW8	0.530187	2.94684	8.72629	6.1837e-17	2.42067e-15	27.7764	-0.915427
C9orf16	-0.386409	4.78727	-8.72493	6.24709e-17	2.44139e-15	27.7664	1.3718
RP11-115C21.2	0.466124	1.4126	8.72273	6.35092e-17	2.47781e-15	27.7503	-1.10121
ASCL1	0.314202	0.53465	8.72035	6.46514e-17	2.51817e-15	27.7328	-1.67024
PCSK4	0.501971	0.896699	8.71575	6.69105e-17	2.60181e-15	27.6992	-0.994324
CTC-756D1.3	0.259797	0.446642	8.70922	7.02626e-17	2.72762e-15	27.6512	-1.94454
OSER1-AS1	0.576104	2.63749	8.70703	7.14192e-17	2.76791e-15	27.6352	-0.795599
RBP1	0.968595	0.685432	8.70545	7.22691e-17	2.7962e-15	27.6237	-0.0460348
RP5-890O3.9	0.465425	3.54711	8.70299	7.36114e-17	2.84342e-15	27.6056	-1.10338
RPL36	-0.64919	7.84702	-8.7013	7.45464e-17	2.8698e-15	27.5933	0.623287
TOR3A	-0.677805	6.34562	-8.70114	7.46359e-17	2.8698e-15	27.5921	0.561057
C17orf85	0.329973	2.30222	8.70109	7.46632e-17	2.8698e-15	27.5917	-1.59958
ING4	0.513126	2.97521	8.70069	7.48864e-17	2.87364e-15	27.5888	-0.962615
MLYCD	0.225123	0.796683	8.69144	8.02417e-17	3.07409e-15	27.5211	-2.15121
UBE2M	-0.288117	5.09916	-8.68879	8.18422e-17	3.13026e-15	27.5018	1.79528
RALGAPA1	0.338261	1.96358	8.6848	8.43172e-17	3.21965e-15	27.4726	-1.56379
EFCAB2	0.367005	1.10709	8.68379	8.49548e-17	3.23869e-15	27.4652	-1.44613
FYN	0.750546	1.19916	8.6816	8.63567e-17	3.28677e-15	27.4491	-0.413988
ZCCHC14	0.415704	1.99316	8.68043	8.71132e-17	3.31016e-15	27.4406	-1.26637
LINC01144	0.467061	1.24185	8.67566	9.02654e-17	3.42436e-15	27.4058	-1.09832
RP5-1184F4.5	0.242304	0.314577	8.67436	9.11449e-17	3.45211e-15	27.3963	-2.04511
RP3-508I15.9	0.216524	0.714128	8.67346	9.17596e-17	3.46976e-15	27.3897	-2.2074
AC009120.6	0.376892	1.70183	8.67302	9.20627e-17	3.47433e-15	27.3864	-1.40778
RNF7	-0.347549	4.16155	-8.67285	9.21782e-17	3.47433e-15	27.3852	1.52471
GSK3A	-0.309418	3.84734	-8.6715	9.31073e-17	3.50369e-15	27.3754	1.69237
PCNXL4	0.349547	1.56827	8.67075	9.3633e-17	3.5178e-15	27.3699	-1.51644
RP11-96H19.1	0.377589	1.75195	8.66965	9.43995e-17	3.54062e-15	27.3619	-1.40511
CKLF	0.630239	3.28392	8.66945	9.45441e-17	3.54062e-15	27.3604	-0.666028
SIRT5	0.371279	1.91045	8.66569	9.7228e-17	3.6353e-15	27.333	-1.42943
RP11-692D12.1	0.33833	0.884328	8.66436	9.81961e-17	3.66562e-15	27.3232	-1.5635
RP11-44F21.3	0.258177	0.320155	8.65878	1.02362e-16	3.81501e-15	27.2825	-1.95357
COG3	0.5124	3.50029	8.65737	1.03442e-16	3.84545e-15	27.2722	-0.964658
ANKMY1	0.335782	1.82189	8.65729	1.03508e-16	3.84545e-15	27.2716	-1.5744
ERCC5	0.375122	2.20142	8.65706	1.03681e-16	3.84577e-15	27.27	-1.41457
FAM73A	0.23095	1.26488	8.65367	1.0633e-16	3.93776e-15	27.2453	-2.11435
AC007879.5	0.285145	0.512333	8.65269	1.07112e-16	3.96041e-15	27.2381	-1.81023
CCDC53	0.485595	3.42496	8.65109	1.08392e-16	4.00142e-15	27.2264	-1.04218
FGD4	0.780934	2.09621	8.64736	1.11448e-16	4.10773e-15	27.1992	-0.356727
HKR1	0.625159	1.22863	8.64596	1.12615e-16	4.14419e-15	27.189	-0.677704
MORF4L2-AS1	0.389994	1.02808	8.64443	1.13906e-16	4.18509e-15	27.1778	-1.35848
SPG7	0.433931	2.73367	8.64378	1.14456e-16	4.19245e-15	27.1731	-1.20446
TRAF1	0.611585	2.73494	8.64377	1.14465e-16	4.19245e-15	27.173	-0.709375
CTD-2555K7.2	0.35231	0.716823	8.64167	1.16262e-16	4.24505e-15	27.1578	-1.50508
IFT80	0.495673	2.17291	8.64167	1.16265e-16	4.24505e-15	27.1577	-1.01254
KIZ	0.366384	3.16197	8.64087	1.16953e-16	4.26349e-15	27.152	-1.44857
TCEANC	0.344862	1.38906	8.63842	1.19111e-16	4.33466e-15	27.1341	-1.53591
RP11-218M22.1	0.48227	1.92984	8.63823	1.19277e-16	4.33466e-15	27.1327	-1.05209
MAMLD1	0.659613	0.659568	8.63227	1.24679e-16	4.52393e-15	27.0893	-0.600309
ZGRF1	0.389051	1.54758	8.63058	1.26253e-16	4.57393e-15	27.077	-1.36197
TCTN1	0.52931	1.72351	8.63009	1.26714e-16	4.5835e-15	27.0734	-0.917815
STK32C	0.32115	0.884248	8.62865	1.28073e-16	4.62197e-15	27.063	-1.63868
HMBOX1	0.349565	2.066	8.62855	1.28173e-16	4.62197e-15	27.0622	-1.51637
C2CD5	0.399999	3.19089	8.62586	1.30762e-16	4.70804e-15	27.0426	-1.32193
SLC44A1	0.606593	4.41428	8.62349	1.33083e-16	4.78421e-15	27.0254	-0.721199
AHCY	-0.571329	4.83265	-8.62056	1.36007e-16	4.8818e-15	27.0041	0.807607
RP11-384F7.1	-0.548497	1.09945	-8.61567	1.4103e-16	5.05433e-15	26.9686	0.866443
CABLES1	0.858623	1.44179	8.61267	1.44209e-16	5.16032e-15	26.9467	-0.219904
MDM4	0.532165	3.83313	8.60882	1.48385e-16	5.30165e-15	26.9187	-0.910055
CARHSP1	0.371259	2.53574	8.60846	1.48785e-16	5.30781e-15	26.9161	-1.4295
WDFY2	0.319043	1.01295	8.60762	1.49714e-16	5.3328e-15	26.91	-1.64818
MFSD8	0.384957	2.54544	8.6069	1.50514e-16	5.35313e-15	26.9048	-1.37723
PCDHB9	-0.444893	0.974254	-8.60605	1.51463e-16	5.37865e-15	26.8986	1.16847
RP4-794H19.1	0.348944	0.835421	8.60463	1.53069e-16	5.42743e-15	26.8883	-1.51893
ATP5O	-0.373729	4.4485	-8.60167	1.56469e-16	5.53957e-15	26.8668	1.41993
LINC00894	0.509068	1.30085	8.60006	1.58351e-16	5.59769e-15	26.8551	-0.974069
CCDC28B	0.261315	0.882707	8.59965	1.58829e-16	5.6061e-15	26.8521	-1.93614
MRPS12	-0.391025	3.81636	-8.59677	1.62249e-16	5.71816e-15	26.8312	1.35467
AC004053.1	0.102444	0.099795	8.59257	1.67383e-16	5.8902e-15	26.8007	-3.28709
ATP5SL	-0.407242	3.03157	-8.59176	1.68384e-16	5.91651e-15	26.7949	1.29604
UBE3B	0.296795	2.43245	8.58805	1.73087e-16	6.07261e-15	26.7679	-1.75246
NFIC	0.650425	1.74474	8.58582	1.75966e-16	6.16435e-15	26.7517	-0.620545
IFNGR1	-0.790151	5.05863	-8.58555	1.76308e-16	6.16667e-15	26.7498	0.339799
FANCM	0.285603	0.973925	8.58536	1.76561e-16	6.16667e-15	26.7484	-1.80792
RSL24D1	-0.488862	5.82254	-8.58503	1.76992e-16	6.17251e-15	26.746	1.0325
CTPS2	0.402825	1.26604	8.58369	1.78761e-16	6.2249e-15	26.7363	-1.31177
COX7C	-0.455714	6.92983	-8.58309	1.79557e-16	6.24327e-15	26.7319	1.1338
CSF2RB	-1.39387	4.39518	-8.58228	1.80628e-16	6.27119e-15	26.7261	-0.479093
C10orf76	0.258542	2.65448	8.58062	1.82862e-16	6.33929e-15	26.7141	-1.95153
TMX4	0.714072	3.60139	8.57833	1.85995e-16	6.43836e-15	26.6974	-0.485859
MTMR7	0.174717	0.556094	8.57734	1.87354e-16	6.47579e-15	26.6903	-2.51691
ABHD2	-0.678347	3.66447	-8.57671	1.88232e-16	6.49653e-15	26.6857	0.559904
IL10RA	1.14252	3.09265	8.57422	1.91737e-16	6.60769e-15	26.6676	0.192214
DMAP1	0.335506	3.49234	8.57132	1.95895e-16	6.74105e-15	26.6466	-1.57559
TMEM131	0.34859	3.33797	8.56756	2.01412e-16	6.92068e-15	26.6194	-1.5204
EPSTI1	0.780842	2.52067	8.56531	2.04791e-16	7.02301e-15	26.6031	-0.356897
PPFIBP1	-0.437408	0.540132	-8.56518	2.04992e-16	7.02301e-15	26.6022	1.19295
DENND2D	0.478796	2.20796	8.56495	2.05332e-16	7.02433e-15	26.6005	-1.06252
APOBEC3F	0.54108	1.97268	8.56425	2.06404e-16	7.05067e-15	26.5954	-0.886087
RP11-324I22.4	0.384585	1.03748	8.56092	2.1154e-16	7.21378e-15	26.5714	-1.37863
RP1-43E13.2	0.363436	1.5402	8.56076	2.11797e-16	7.21378e-15	26.5702	-1.46023
NPR2	0.393413	0.851923	8.55978	2.13335e-16	7.25491e-15	26.5631	-1.34588
RP11-388C12.5	0.308049	0.777187	8.5596	2.13627e-16	7.25491e-15	26.5617	-1.69877
LINC01560	0.431938	0.887503	8.55928	2.14129e-16	7.26142e-15	26.5594	-1.2111
ZNF740	0.508032	2.8071	8.55835	2.15608e-16	7.30095e-15	26.5527	-0.977007
CTD-2026D20.2	0.155688	0.24742	8.5533	2.238e-16	7.56737e-15	26.5162	-2.68327
ZSCAN2	-0.406192	1.58348	-8.54972	2.29792e-16	7.75873e-15	26.4903	1.29977
AC006994.2	0.282477	0.41186	8.5492	2.30669e-16	7.77709e-15	26.4866	-1.82379
RANBP3	-0.296732	3.18599	-8.54885	2.31265e-16	7.78591e-15	26.484	1.75277
DUSP28	0.308481	2.33723	8.54679	2.34814e-16	7.89401e-15	26.4691	-1.69675
RP11-5C23.1	0.563373	1.28097	8.54469	2.38477e-16	8.00561e-15	26.4539	-0.827839
PSMA3-AS1	0.434477	3.56074	8.54181	2.43602e-16	8.16591e-15	26.4331	-1.20265
ZDHHC9	-0.408838	3.14057	-8.54141	2.44332e-16	8.17864e-15	26.4302	1.2904
B3GAT2	0.160386	0.45418	8.54088	2.4528e-16	8.1986e-15	26.4264	-2.64038
RP11-120E11.2	0.349382	0.948377	8.53979	2.47258e-16	8.2529e-15	26.4185	-1.51712
RCOR1	0.371178	1.89664	8.53786	2.50811e-16	8.35953e-15	26.4046	-1.42982
CITED4	0.630818	0.921815	8.53762	2.51261e-16	8.36258e-15	26.4028	-0.664705
EZH1	0.446934	3.5213	8.52999	2.65794e-16	8.83366e-15	26.3477	-1.16187
ATP1B3	-0.65779	4.35476	-8.52609	2.73551e-16	9.07856e-15	26.3195	0.604301
ZNF84	0.524709	1.77648	8.5257	2.74335e-16	9.09163e-15	26.3167	-0.93041
TMEM260	0.458585	2.10407	8.52212	2.81669e-16	9.32145e-15	26.2909	-1.12474
BBIP1	0.347146	2.27255	8.52041	2.85228e-16	9.42587e-15	26.2786	-1.52639
GOLGA8S	-1.19647	2.37565	-8.51905	2.88097e-16	9.50721e-15	26.2688	-0.258782
TRNAU1AP	0.314803	2.2434	8.51735	2.91731e-16	9.61352e-15	26.2565	-1.66748
SRA1	-0.360077	3.94013	-8.51697	2.92548e-16	9.62684e-15	26.2538	1.47362
ACBD4	0.49399	3.09521	8.51659	2.9337e-16	9.64031e-15	26.251	-1.01745
ST3GAL1	1.02538	2.15396	8.51528	2.96203e-16	9.71972e-15	26.2416	0.0361523
PLD4	1.44004	1.57554	8.51434	2.98277e-16	9.77403e-15	26.2348	0.526105
CLCF1	0.694456	1.15136	8.51343	3.0027e-16	9.82554e-15	26.2283	-0.526045
RPL18A	-0.607414	7.92359	-8.51286	3.0154e-16	9.85325e-15	26.2241	0.719248
SMCO1	-0.150351	0.170435	-8.51242	3.02513e-16	9.87124e-15	26.221	2.73359
GYG1	-0.466459	4.2437	-8.51038	3.07092e-16	1.00043e-14	26.2063	1.10018
ERICH6B	0.135223	0.330997	8.51022	3.07449e-16	1.00043e-14	26.2051	-2.88659
HYKK	-0.434258	0.791745	-8.50769	3.13241e-16	1.01664e-14	26.1868	1.20338
KIAA1109	0.399146	2.68895	8.50766	3.13303e-16	1.01664e-14	26.1866	-1.32501
RUFY2	0.272889	1.73912	8.5066	3.15748e-16	1.02316e-14	26.179	-1.87361
GMPPA	0.509709	4.34611	8.50553	3.18261e-16	1.02987e-14	26.1713	-0.972254
MRPL36	-0.432789	3.71564	-8.50303	3.24166e-16	1.04752e-14	26.1533	1.20826
PHKA2	0.33558	2.52821	8.49907	3.3373e-16	1.07694e-14	26.1248	-1.57527
RP11-284M14.1	0.375641	1.04532	8.49846	3.35237e-16	1.08031e-14	26.1204	-1.41257
LRP11	0.672799	1.29324	8.49777	3.36951e-16	1.08433e-14	26.1154	-0.571753
TRAF3IP3	0.943382	2.59532	8.49755	3.37492e-16	1.08458e-14	26.1138	-0.0840855
AKR7A3	0.211885	0.571985	8.49626	3.40707e-16	1.0934e-14	26.1045	-2.23865
SHARPIN	0.336784	3.91091	8.49531	3.43097e-16	1.09956e-14	26.0977	-1.5701
PCM1	0.449299	2.99556	8.49391	3.46651e-16	1.10942e-14	26.0876	-1.15425
CTD-2034I4.2	0.384535	0.878359	8.49273	3.49647e-16	1.11748e-14	26.0791	-1.37881
RPL28	-0.581282	6.67014	-8.49035	3.55814e-16	1.13564e-14	26.062	0.782689
RBM17	0.299457	4.09094	8.49004	3.56641e-16	1.13672e-14	26.0597	-1.73958
RP4-657D16.3	0.376326	1.63191	8.48885	3.59764e-16	1.14511e-14	26.0512	-1.40995
RP11-532F12.5	-0.891801	2.26032	-8.48794	3.62177e-16	1.15122e-14	26.0447	0.165206
TNFRSF18	1.7	2.30823	8.48628	3.66618e-16	1.16375e-14	26.0327	0.765538
SGMS1	0.298352	2.2351	8.48355	3.74045e-16	1.18571e-14	26.0131	-1.74491
CTC-236F12.4	0.390024	0.799255	8.47916	3.86297e-16	1.22289e-14	25.9815	-1.35836
EPN1	-0.327358	2.69377	-8.47611	3.95065e-16	1.24895e-14	25.9595	1.61106
TTC8	0.421345	1.33925	8.47414	4.00798e-16	1.26536e-14	25.9454	-1.24693
SZRD1	0.331697	3.59087	8.47272	4.05005e-16	1.27691e-14	25.9352	-1.59206
EID1	-0.484409	6.42498	-8.47209	4.0688e-16	1.2811e-14	25.9307	1.0457
RP5-940J5.6	0.311788	1.00617	8.47124	4.09427e-16	1.28738e-14	25.9246	-1.68136
AC022182.1	0.477399	1.02026	8.46771	4.20169e-16	1.31937e-14	25.8992	-1.06673
RP11-635N19.1	0.450856	1.6841	8.46737	4.21223e-16	1.32091e-14	25.8967	-1.14926
MS4A1	1.88959	1.9074	8.46642	4.24167e-16	1.32835e-14	25.8899	0.918074
ANO6	0.407035	2.5373	8.46507	4.28392e-16	1.33979e-14	25.8802	-1.29678
ETFA	-0.413202	4.137	-8.46484	4.29116e-16	1.34026e-14	25.8786	1.27508
DHX35	0.275989	1.90534	8.46266	4.36008e-16	1.35996e-14	25.863	-1.85732
ADSSL1	0.422133	0.419212	8.46039	4.43345e-16	1.381e-14	25.8466	-1.24423
IPPK	-0.240453	1.28882	-8.45725	4.53664e-16	1.41126e-14	25.8241	2.05617
POLR1E	-0.600179	3.36439	-8.45461	4.62529e-16	1.43692e-14	25.8051	0.736536
ARAP2	0.596496	1.23533	8.45419	4.63928e-16	1.43935e-14	25.8022	-0.745414
GATAD1	0.425898	3.12338	8.45269	4.69082e-16	1.45341e-14	25.7914	-1.23142
TRAF3IP2-AS1	0.183002	0.681183	8.4523	4.70419e-16	1.45562e-14	25.7886	-2.45007
PEX10	0.280902	2.45496	8.44526	4.95309e-16	1.5306e-14	25.7381	-1.83186
ALS2	0.403168	1.75638	8.44503	4.96123e-16	1.53109e-14	25.7365	-1.31055
BTN3A1	0.584726	5.03324	8.43913	5.1803e-16	1.59659e-14	25.6942	-0.774169
RPS28	-0.594222	7.74831	-8.43581	5.30776e-16	1.63371e-14	25.6704	0.750926
FBF1	0.320302	1.00461	8.43281	5.42521e-16	1.66766e-14	25.6489	-1.64249
CTD-2313N18.7	0.369994	0.745046	8.43185	5.46344e-16	1.6772e-14	25.642	-1.43443
RPL24	-0.577779	8.25742	-8.43032	5.52522e-16	1.69394e-14	25.631	0.791409
CCNI	0.344956	5.8558	8.43006	5.53576e-16	1.69495e-14	25.6292	-1.53552
DHX29	-0.315527	3.68774	-8.42873	5.58964e-16	1.7092e-14	25.6197	1.66416
GATAD2A	-0.321242	3.38456	-8.42469	5.75715e-16	1.75812e-14	25.5908	1.63827
ZFYVE16	0.343663	1.85708	8.42086	5.92047e-16	1.80563e-14	25.5634	-1.54094
ZZZ3	0.313706	2.37772	8.41777	6.05585e-16	1.84451e-14	25.5412	-1.67252
RP4-761J14.10	0.17898	0.344642	8.41477	6.19017e-16	1.88296e-14	25.5198	-2.48213
RPL7A	-0.623415	9.78688	-8.41348	6.24843e-16	1.89821e-14	25.5106	0.681735
CNOT7	0.374827	3.28406	8.41192	6.32e-16	1.91745e-14	25.4994	-1.4157
BRWD3	0.324568	1.74099	8.41149	6.33995e-16	1.921e-14	25.4963	-1.62341
KB-1836B5.4	0.292754	0.393619	8.41025	6.39749e-16	1.93592e-14	25.4875	-1.77224
FLJ37453	0.411879	1.49448	8.40948	6.43365e-16	1.94434e-14	25.482	-1.27971
SETDB2	0.544641	2.71047	8.40369	6.71153e-16	2.0257e-14	25.4406	-0.876624
ELL2	-0.66135	6.75265	-8.40302	6.74426e-16	2.03295e-14	25.4358	0.596514
RP4-622L5.7	0.20784	0.585091	8.40229	6.78054e-16	2.04125e-14	25.4306	-2.26645
MRPL4	-0.357492	3.6827	-8.40083	6.85287e-16	2.06036e-14	25.4202	1.48402
ACADVL	0.594505	6.967	8.40033	6.87774e-16	2.06518e-14	25.4166	-0.750239
MON2	0.427041	3.13409	8.39593	7.10217e-16	2.12983e-14	25.3852	-1.22756
CEP162	0.340989	1.26332	8.39564	7.11736e-16	2.13165e-14	25.3831	-1.5522
PRDM11	0.27574	0.721027	8.38737	7.55963e-16	2.2612e-14	25.3241	-1.85862
C1orf52	0.421775	2.73382	8.38639	7.61377e-16	2.27448e-14	25.3171	-1.24545
TBL1X	0.522413	2.75037	8.38199	7.86164e-16	2.34552e-14	25.2857	-0.936738
RPS19	-0.65333	8.64561	-8.37985	7.98515e-16	2.37933e-14	25.2704	0.614116
ROR2	-1.08632	1.87619	-8.37965	7.99675e-16	2.37975e-14	25.269	-0.119453
QARS	-0.361052	5.44473	-8.37325	8.37832e-16	2.49012e-14	25.2234	1.46972
USP46-AS1	0.462325	2.04612	8.37259	8.41828e-16	2.49882e-14	25.2187	-1.11302
RP11-45A17.2	0.314471	0.796239	8.36629	8.81356e-16	2.61282e-14	25.1738	-1.669
CTD-2270L9.4	0.261966	1.05032	8.36462	8.92116e-16	2.64137e-14	25.1619	-1.93255
RP11-685N10.1	0.541573	1.04762	8.36041	9.19852e-16	2.72003e-14	25.1319	-0.884773
MYH7B	0.306238	0.736716	8.3591	9.2864e-16	2.74255e-14	25.1226	-1.70727
ZNF7	0.250505	1.86491	8.35823	9.34532e-16	2.75645e-14	25.1164	-1.99709
VAV2	0.758715	1.44304	8.35724	9.41269e-16	2.77282e-14	25.1094	-0.39837
ERBB2IP	0.467498	3.84774	8.35318	9.69477e-16	2.85232e-14	25.0805	-1.09697
RP11-17J14.2	0.275788	0.403026	8.34955	9.95363e-16	2.92479e-14	25.0547	-1.85837
LARP1B	0.403421	3.60245	8.34934	9.96867e-16	2.92552e-14	25.0532	-1.30964
MTRF1	0.376404	1.71951	8.34722	1.01237e-15	2.96729e-14	25.0381	-1.40965
NFAT5	0.393096	1.82785	8.34078	1.06083e-15	3.10401e-14	24.9923	-1.34705
MTMR9	0.293389	1.46785	8.34067	1.06168e-15	3.10401e-14	24.9916	-1.76911
AGAP4	0.314245	1.67751	8.33873	1.07671e-15	3.14401e-14	24.9778	-1.67004
TRADD	0.601508	4.16553	8.33836	1.07962e-15	3.14859e-14	24.9751	-0.733345
NPHP4	0.271058	1.11952	8.33397	1.11457e-15	3.24643e-14	24.944	-1.88333
DICER1	0.408558	2.92207	8.33323	1.12058e-15	3.25987e-14	24.9387	-1.29139
EFEMP1	-1.31748	1.59116	-8.33103	1.1386e-15	3.30818e-14	24.9231	-0.39778
ZNF236	0.274742	1.5003	8.33074	1.141e-15	3.31104e-14	24.921	-1.86385
RP11-388C12.8	0.508699	1.10797	8.33031	1.14453e-15	3.31715e-14	24.918	-0.975115
RP11-372B4.3	0.355954	0.960176	8.32964	1.15013e-15	3.32924e-14	24.9132	-1.49024
SLC35E3	0.208473	0.915679	8.32907	1.15487e-15	3.33883e-14	24.9092	-2.26207
ALG13-AS1	0.488628	1.4961	8.3272	1.17063e-15	3.38019e-14	24.8959	-1.03319
CCDC65	0.362971	1.27818	8.32672	1.17474e-15	3.38787e-14	24.8925	-1.46207
AC005562.1	0.160285	0.593112	8.32616	1.17949e-15	3.39736e-14	24.8885	-2.64129
RP11-410E4.1	0.10247	0.202647	8.32556	1.18464e-15	3.40688e-14	24.8843	-3.28672
FAM32A	-0.326793	4.91149	-8.32544	1.18571e-15	3.40688e-14	24.8834	1.61355
CAPN10	0.336245	2.48689	8.32526	1.18722e-15	3.40701e-14	24.8821	-1.57242
AC007292.7	-0.310941	0.561972	-8.32425	1.19595e-15	3.42786e-14	24.875	1.68529
PARD3-AS1	0.604371	0.799956	8.32198	1.21585e-15	3.48062e-14	24.8588	-0.726495
C14orf159	0.495344	3.36895	8.30611	1.36393e-15	3.89974e-14	24.7463	-1.0135
ZBTB48	0.343008	2.79144	8.30567	1.36822e-15	3.90722e-14	24.7432	-1.54369
SLC2A4RG	0.521679	4.23146	8.3033	1.39198e-15	3.97019e-14	24.7264	-0.938767
RP11-282O18.3	0.142382	0.361223	8.29963	1.4294e-15	4.07196e-14	24.7004	-2.81216
HIPK1-AS1	0.233495	0.338367	8.29819	1.44433e-15	4.10647e-14	24.6902	-2.09854
EHBP1L1	0.426813	5.23328	8.29812	1.44504e-15	4.10647e-14	24.6898	-1.22833
FGFR1OP	0.269793	1.02824	8.29752	1.45139e-15	4.11952e-14	24.6855	-1.89008
TMEM145	-0.424933	0.436357	-8.29483	1.4799e-15	4.19532e-14	24.6664	1.23469
STK25	0.361834	3.54342	8.29324	1.49695e-15	4.23853e-14	24.6552	-1.4666
EDEM1	0.557841	5.81715	8.29186	1.51197e-15	4.27215e-14	24.6454	-0.842075
RP1-193H18.2	0.447424	0.781992	8.29181	1.51249e-15	4.27215e-14	24.6451	-1.16029
RP11-297N6.4	0.189233	0.343394	8.29109	1.52041e-15	4.28932e-14	24.64	-2.40177
RP11-283I3.6	0.372209	1.12817	8.28951	1.53794e-15	4.33353e-14	24.6288	-1.42581
SPOP	0.334147	3.36265	8.28829	1.5515e-15	4.36647e-14	24.6202	-1.58144
RP11-872J21.5	0.360949	1.6214	8.28251	1.61772e-15	4.54514e-14	24.5793	-1.47013
COL10A1	0.101358	0.211688	8.28241	1.61888e-15	4.54514e-14	24.5786	-3.30247
D2HGDH	0.41675	2.66592	8.27971	1.65075e-15	4.62904e-14	24.5595	-1.26275
PIGL	0.406221	1.98091	8.277	1.68331e-15	4.71469e-14	24.5404	-1.29966
SNX25	0.39944	3.27067	8.27453	1.71363e-15	4.79309e-14	24.5229	-1.32395
RAB3A	-0.455385	1.20624	-8.27439	1.71541e-15	4.79309e-14	24.5219	1.13484
E2F7	0.672772	1.31948	8.27327	1.72935e-15	4.82625e-14	24.5139	-0.571809
ATG16L2	0.523817	3.21345	8.2691	1.7822e-15	4.96779e-14	24.4845	-0.932864
BRICD5	0.434894	1.20154	8.26271	1.86617e-15	5.19566e-14	24.4394	-1.20126
NFATC2IP	0.371451	3.91129	8.26049	1.89626e-15	5.27314e-14	24.4238	-1.42876
VPS13D	0.303183	1.94179	8.25981	1.90565e-15	5.29235e-14	24.4189	-1.72174
LINC01376	0.179269	0.515267	8.25966	1.90771e-15	5.29235e-14	24.4179	-2.4798
MAPKAPK2	-0.714139	6.88248	-8.25645	1.95232e-15	5.40968e-14	24.3953	0.485723
ZFX	0.293142	2.47443	8.25404	1.98658e-15	5.49808e-14	24.3782	-1.77033
MDC1	0.39769	3.16573	8.24836	2.06957e-15	5.72099e-14	24.3382	-1.33028
PRR33	0.638234	1.45265	8.24053	2.18955e-15	6.04549e-14	24.283	-0.647844
RP11-353N4.6	0.649287	1.82209	8.23728	2.24136e-15	6.18123e-14	24.2601	-0.623072
FADS1	0.728826	0.936181	8.237	2.24598e-15	6.18666e-14	24.2581	-0.456353
TPCN1	0.485579	2.92423	8.23224	2.32422e-15	6.39461e-14	24.2246	-1.04222
RP11-649E7.7	0.453223	1.16045	8.22923	2.37509e-15	6.52688e-14	24.2034	-1.14171
RP11-529E10.6	0.26098	0.757103	8.22735	2.40735e-15	6.60775e-14	24.1902	-1.93799
AC000120.7	0.228961	0.636027	8.22682	2.41647e-15	6.625e-14	24.1865	-2.12682
APOBEC3G	0.595268	3.09071	8.22665	2.41946e-15	6.62539e-14	24.1853	-0.74839
HMGN1	0.395381	5.3296	8.22619	2.42759e-15	6.63988e-14	24.182	-1.33868
ASB7	-0.411219	2.52348	-8.22425	2.46156e-15	6.7249e-14	24.1684	1.28202
NHLRC3	0.508818	2.97654	8.22391	2.46767e-15	6.7337e-14	24.166	-0.974778
STARD13-AS	0.111459	0.124976	8.22344	2.47606e-15	6.7487e-14	24.1627	-3.16542
RP11-161M6.6	0.198952	0.297841	8.22091	2.52143e-15	6.85674e-14	24.1449	-2.32951
CARS2	0.339048	2.3585	8.2209	2.52157e-15	6.85674e-14	24.1448	-1.56044
RP4-635E18.7	0.159064	0.327478	8.2206	2.52711e-15	6.86381e-14	24.1427	-2.65232
WIPF1	0.431334	4.51966	8.21769	2.58035e-15	6.99461e-14	24.1223	-1.21312
NME1-NME2	-0.407208	4.70216	-8.21753	2.58347e-15	6.99461e-14	24.1211	1.29616
EXOC7	0.310152	2.81532	8.21748	2.58427e-15	6.99461e-14	24.1208	-1.68895
RP11-344N10.5	0.116818	0.21759	8.2151	2.62894e-15	7.10728e-14	24.104	-3.09766
RP11-46C24.7	0.495404	1.34611	8.21473	2.6359e-15	7.11784e-14	24.1014	-1.01332
XRCC6BP1	0.431236	2.49585	8.21278	2.67314e-15	7.21005e-14	24.0877	-1.21345
KIAA0753	0.309527	1.85151	8.21063	2.71466e-15	7.31359e-14	24.0726	-1.69186
RP1-122K4.3	0.215464	0.369429	8.20988	2.72942e-15	7.34487e-14	24.0673	-2.21448
CSGALNACT1	0.920372	3.38308	8.20838	2.75884e-15	7.4155e-14	24.0568	-0.119711
TMEM56-RWDD3	0.18945	0.528977	8.20491	2.82845e-15	7.59386e-14	24.0324	-2.40011
CD27-AS1	0.425401	2.02151	8.20254	2.87705e-15	7.71547e-14	24.0158	-1.23311
METTL3	0.416856	3.84694	8.20219	2.88422e-15	7.72581e-14	24.0133	-1.26238
RP11-147L13.12	0.469767	2.7384	8.20005	2.92878e-15	7.83617e-14	23.9983	-1.08998
ZNF532	0.534393	3.10425	8.19811	2.96979e-15	7.9368e-14	23.9847	-0.904026
LRRC75B	0.395815	0.660115	8.19325	3.07511e-15	8.20886e-14	23.9506	-1.3371
SRSF11	0.494204	5.00924	8.19277	3.08577e-15	8.2279e-14	23.9472	-1.01682
AKT1S1	-0.336807	3.15266	-8.19248	3.09217e-15	8.23556e-14	23.9452	1.57001
NPIPA1	0.227939	1.05892	8.19112	3.12252e-15	8.30691e-14	23.9356	-2.13328
RP11-10N16.3	0.194666	0.152799	8.18972	3.15391e-15	8.38086e-14	23.9259	-2.36093
VPS45	0.459684	2.38794	8.18638	3.23049e-15	8.57459e-14	23.9024	-1.12128
SLC7A11	0.732741	1.33001	8.18232	3.32583e-15	8.81761e-14	23.8739	-0.448626
TM2D1	0.319904	2.69953	8.18207	3.33181e-15	8.82343e-14	23.8722	-1.64429
BMS1P4	0.268798	0.861314	8.18161	3.34263e-15	8.84162e-14	23.869	-1.89541
NDUFA11	-0.293999	3.46858	-8.18146	3.34626e-15	8.84162e-14	23.8679	1.76612
RP11-580I16.2	0.15881	0.485588	8.17851	3.41783e-15	9.02052e-14	23.8472	-2.65462
TCF25	0.374671	4.15814	8.17821	3.42509e-15	9.02067e-14	23.8451	-1.4163
ARMCX6	0.374348	2.82546	8.17819	3.42562e-15	9.02067e-14	23.845	-1.41755
SFR1	0.435919	2.16174	8.1735	3.54264e-15	9.31829e-14	23.8121	-1.19787
APPL2	0.409523	2.88443	8.17293	3.5569e-15	9.34414e-14	23.8082	-1.28798
HOXB7	-0.655801	0.935311	-8.17279	3.56047e-15	9.34414e-14	23.8072	0.608671
C1orf53	-0.52509	1.86403	-8.16888	3.66171e-15	9.59701e-14	23.7798	0.929363
RP11-11N9.4	-0.906798	1.62508	-8.16875	3.66505e-15	9.59701e-14	23.7789	0.141147
TET1	0.409227	1.1974	8.16411	3.78883e-15	9.90999e-14	23.7464	-1.28903
RBBP7	0.302399	3.95864	8.16247	3.83341e-15	1.00129e-13	23.7349	-1.72547
ITFG3	0.301985	1.75623	8.16235	3.83675e-15	1.00129e-13	23.7341	-1.72745
ABHD5	-0.454404	2.31428	-8.16156	3.85841e-15	1.00582e-13	23.7286	1.13795
MRPL44	-0.365541	3.56444	-8.16104	3.87287e-15	1.00846e-13	23.7249	1.45189
KLC1	0.269624	1.72988	8.15898	3.93035e-15	1.02229e-13	23.7105	-1.89098
POLI	0.367985	2.19411	8.15821	3.95192e-15	1.02675e-13	23.7051	-1.44228
AP001429.1	0.211868	0.384609	8.15595	4.01632e-15	1.04232e-13	23.6893	-2.23876
RP11-247I13.11	0.175783	0.547314	8.15307	4.09992e-15	1.06284e-13	23.6692	-2.50813
PCDHB16	-0.293581	0.321471	-8.15266	4.11179e-15	1.06473e-13	23.6663	1.76817
MTF2	0.353478	2.16783	8.14816	4.24617e-15	1.09831e-13	23.6349	-1.50031
SLC9A8	0.365345	3.00428	8.14609	4.3093e-15	1.11305e-13	23.6204	-1.45267
RP1-266L20.9	0.25456	1.00742	8.14598	4.31272e-15	1.11305e-13	23.6197	-1.97392
SLC44A2	0.995503	2.27659	8.1442	4.36781e-15	1.12603e-13	23.6072	-0.00650276
NEK8	0.486703	2.10787	8.14107	4.46652e-15	1.1502e-13	23.5854	-1.03889
NDUFB7	-0.382067	6.93105	-8.14088	4.47281e-15	1.15055e-13	23.584	1.3881
WIZ	-0.320602	3.10499	-8.14023	4.49351e-15	1.15394e-13	23.5795	1.64114
RP11-180P8.1	-0.134303	0.13499	-8.14016	4.49588e-15	1.15394e-13	23.579	2.89644
COQ2	0.507897	2.07767	8.13922	4.52601e-15	1.1604e-13	23.5724	-0.977391
NDUFA3	-0.328236	4.65585	-8.1387	4.5428e-15	1.16343e-13	23.5688	1.60719
LRRC29	0.230691	0.645901	8.13773	4.5743e-15	1.17021e-13	23.562	-2.11597
RP11-123K3.9	0.3293	0.470005	8.13499	4.66459e-15	1.192e-13	23.5429	-1.60252
AC010976.2	0.179103	0.770044	8.13428	4.68821e-15	1.19619e-13	23.538	-2.48114
DCLRE1C	0.254839	1.43424	8.13419	4.69124e-15	1.19619e-13	23.5374	-1.97234
MAP4K5	0.337562	2.79973	8.13025	4.82491e-15	1.22893e-13	23.5099	-1.56678
IL26	0.336579	0.60472	8.1295	4.85084e-15	1.23419e-13	23.5046	-1.57098
DDI2	0.380536	2.08742	8.12306	5.079e-15	1.29083e-13	23.4597	-1.3939
ERCC6	0.176547	0.713181	8.11565	5.354e-15	1.35924e-13	23.4081	-2.50188
ZBTB41	0.381691	1.77727	8.11445	5.39996e-15	1.36942e-13	23.3997	-1.38952
PYGB	0.560751	4.47592	8.11414	5.41209e-15	1.371e-13	23.3975	-0.834568
CTD-2240J17.3	0.581207	1.445	8.11032	5.56129e-15	1.40727e-13	23.3709	-0.782875
LRRC27	0.219283	0.559377	8.10806	5.65125e-15	1.42849e-13	23.3552	-2.18914
STRIP1	0.332898	2.72001	8.10751	5.67373e-15	1.43262e-13	23.3513	-1.58685
TMEM91	0.312744	1.12733	8.10702	5.69342e-15	1.43603e-13	23.3479	-1.67694
USE1	-0.380135	3.74542	-8.10538	5.76023e-15	1.45132e-13	23.3365	1.39542
FANCB	0.280682	0.771507	8.10366	5.83108e-15	1.46758e-13	23.3246	-1.83299
DIAPH1	-0.366399	4.10045	-8.10178	5.9097e-15	1.48577e-13	23.3115	1.44851
WDR27	0.458899	2.19419	8.10107	5.93948e-15	1.49165e-13	23.3065	-1.12375
GADD45A	-1.16419	6.14929	-8.10088	5.94758e-15	1.49207e-13	23.3052	-0.219324
ETHE1	-0.388519	3.40967	-8.09735	6.09873e-15	1.52835e-13	23.2807	1.36394
RPL18	-0.582785	7.93031	-8.09503	6.2002e-15	1.55211e-13	23.2645	0.778964
SIVA1	0.44433	3.78618	8.09327	6.27811e-15	1.56993e-13	23.2523	-1.1703
SEMA6A-AS1	0.21558	0.670695	8.09116	6.37315e-15	1.59199e-13	23.2376	-2.21371
C14orf28	0.35548	1.57796	8.09043	6.40612e-15	1.59851e-13	23.2325	-1.49216
OSCP1	0.28185	0.830539	8.0901	6.42119e-15	1.60056e-13	23.2302	-1.827
KB-431C1.5	0.417064	1.4486	8.0899	6.43039e-15	1.60115e-13	23.2288	-1.26166
AC005519.4	0.311936	0.890791	8.08574	6.62333e-15	1.64743e-13	23.1999	-1.68068
RPL35	-0.554431	9.02457	-8.08102	6.84928e-15	1.70182e-13	23.1671	0.850921
RP5-908M14.9	0.504686	1.77935	8.07937	6.92988e-15	1.72001e-13	23.1557	-0.986543
VPS18	-0.370173	2.48015	-8.07634	7.08032e-15	1.75548e-13	23.1347	1.43373
LINC00173	0.597148	0.988009	8.07526	7.13515e-15	1.7672e-13	23.1271	-0.74384
PHF12	0.300823	3.06632	8.07376	7.21124e-15	1.78415e-13	23.1167	-1.73301
PTPRJ	0.799394	1.46632	8.07066	7.37159e-15	1.82189e-13	23.0952	-0.323021
RP3-395M20.8	0.450546	1.55144	8.06827	7.49768e-15	1.85109e-13	23.0786	-1.15025
IFT140	0.374747	1.3698	8.06667	7.58326e-15	1.87024e-13	23.0675	-1.41601
RP11-629O1.2	0.678972	1.13896	8.06619	7.60922e-15	1.87466e-13	23.0642	-0.558576
LEPROT	0.380331	4.10537	8.06503	7.67183e-15	1.88711e-13	23.0562	-1.39467
DPY19L4	0.363917	1.80879	8.06496	7.67593e-15	1.88711e-13	23.0556	-1.45832
RP13-494C23.1	0.29624	0.484315	8.0641	7.72279e-15	1.89664e-13	23.0497	-1.75516
FAS	0.820631	1.26185	8.06206	7.83532e-15	1.9209e-13	23.0355	-0.285194
LL0XNC01-7P3.1	0.479547	1.19268	8.06201	7.83804e-15	1.9209e-13	23.0352	-1.06026
SLC51B	-0.423725	0.350875	-8.06137	7.87388e-15	1.92765e-13	23.0307	1.2388
C5orf42	0.340106	0.963945	8.06026	7.93572e-15	1.94076e-13	23.0231	-1.55595
SRRM2	0.514542	6.35617	8.05889	8.0135e-15	1.95773e-13	23.0136	-0.958638
HSDL1	0.440364	2.45313	8.05856	8.03203e-15	1.9602e-13	23.0113	-1.18323
AC004067.5	0.238316	0.651572	8.05776	8.07791e-15	1.96934e-13	23.0057	-2.06905
RP11-78O7.2	0.398221	1.7006	8.05675	8.13593e-15	1.98141e-13	22.9987	-1.32836
USP40	0.462146	2.49212	8.05579	8.19158e-15	1.99289e-13	22.9921	-1.11358
PODXL2	1.33271	2.10657	8.05412	8.28869e-15	2.01441e-13	22.9805	0.41436
NOP10	-0.491957	6.36518	-8.05239	8.39109e-15	2.03717e-13	22.9685	1.0234
RP11-340F14.6	0.373285	0.650992	8.0519	8.42018e-15	2.04211e-13	22.9651	-1.42165
LINC00174	0.452555	1.99516	8.04751	8.6862e-15	2.10444e-13	22.9347	-1.14383
AP4B1-AS1	0.316493	0.759312	8.0464	8.75438e-15	2.11876e-13	22.9271	-1.65975
MICB	-0.386502	3.32956	-8.04496	8.84443e-15	2.13834e-13	22.917	1.37145
ADAM20P1	0.122185	0.257631	8.04377	8.91906e-15	2.15415e-13	22.9088	-3.03286
SNTB2	0.331233	0.840785	8.04354	8.93364e-15	2.15544e-13	22.9072	-1.59408
SSBP3-AS1	0.256053	0.765411	8.04053	9.12578e-15	2.19952e-13	22.8864	-1.96548
GOLPH3	-0.354961	5.93075	-8.04013	9.15179e-15	2.20244e-13	22.8836	1.49427
UBA6	0.316862	2.68358	8.04005	9.15679e-15	2.20244e-13	22.8831	-1.65807
RP11-449P15.2	0.20137	0.50218	8.03932	9.20411e-15	2.21155e-13	22.8781	-2.31208
GSDMB	0.624863	2.88603	8.03652	9.38853e-15	2.25354e-13	22.8587	-0.678388
KCNMB2	0.842799	0.773757	8.03497	9.49207e-15	2.27605e-13	22.8479	-0.24674
FRA10AC1	0.33479	2.16141	8.03359	9.58489e-15	2.29595e-13	22.8384	-1.57867
AC007879.2	0.256325	0.400452	8.02577	1.01297e-14	2.42397e-13	22.7843	-1.96396
PSMD8	-0.301856	5.35056	-8.02559	1.01425e-14	2.42455e-13	22.7831	1.72807
RFXANK	-0.308947	4.08462	-8.02292	1.0336e-14	2.46826e-13	22.7646	1.69457
ANKRD26	0.292913	1.21697	8.01842	1.06697e-14	2.54369e-13	22.7335	-1.77146
ZMYM2	0.374924	2.77177	8.01837	1.06737e-14	2.54369e-13	22.7332	-1.41533
RP11-313P22.1	0.278501	0.624357	8.01682	1.07908e-14	2.56898e-13	22.7225	-1.84425
HN1	-0.556951	2.4021	-8.01458	1.09632e-14	2.60737e-13	22.707	0.844377
TAF1A	0.412989	1.78104	8.01387	1.10181e-14	2.61776e-13	22.7021	-1.27582
XK	0.734862	2.06026	8.01091	1.12505e-14	2.67026e-13	22.6817	-0.444454
MATN1	0.334832	0.591627	8.00611	1.1638e-14	2.75921e-13	22.6486	-1.57849
CLTA	-0.420342	4.41005	-8.00598	1.1649e-14	2.75921e-13	22.6477	1.25036
RBPMS	0.260188	0.407832	8.005	1.17297e-14	2.77551e-13	22.6409	-1.94238
RP11-77H9.2	0.364343	1.60116	8.00371	1.18367e-14	2.798e-13	22.632	-1.45663
GEMIN7	-0.354688	3.79361	-8.00274	1.1918e-14	2.81435e-13	22.6253	1.49538
RP11-57H14.4	0.261979	0.956533	8.00097	1.20681e-14	2.84692e-13	22.6131	-1.93248
PINK1-AS	0.369229	1.56402	7.99894	1.22421e-14	2.88506e-13	22.5991	-1.43741
CARF	0.375486	1.41029	7.99657	1.24477e-14	2.93054e-13	22.5828	-1.41317
UBAP1	-0.328053	4.36528	-7.99568	1.25263e-14	2.94607e-13	22.5767	1.608
RP11-10E18.7	0.244056	0.472135	7.99469	1.26137e-14	2.96365e-13	22.5698	-2.03472
RP11-359J14.2	0.339402	0.866892	7.99305	1.27603e-14	2.99507e-13	22.5585	-1.55893
CLPX	-0.332516	3.32764	-7.99216	1.28411e-14	3.01101e-13	22.5524	1.58851
SEC24A	-0.487013	4.45454	-7.99048	1.29941e-14	3.04384e-13	22.5408	1.03797
AHCYL1	0.528989	3.66198	7.98881	1.31477e-14	3.07671e-13	22.5293	-0.918691
DHX58	0.605239	1.91731	7.98658	1.33555e-14	3.12222e-13	22.514	-0.724422
C14orf80	0.364522	1.32794	7.98475	1.35285e-14	3.1595e-13	22.5014	-1.45592
POLE	0.393232	1.95095	7.98233	1.37615e-14	3.21069e-13	22.4847	-1.34655
C1orf198	0.497927	1.03795	7.97947	1.40409e-14	3.2726e-13	22.465	-1.00599
EYA3	0.307676	2.07215	7.97837	1.41501e-14	3.29477e-13	22.4574	-1.70052
ORC6	0.391705	1.04828	7.96933	1.50797e-14	3.50772e-13	22.3952	-1.35216
C14orf79	0.329178	0.825172	7.9676	1.52639e-14	3.54691e-13	22.3834	-1.60306
CCDC42B	0.233845	0.61884	7.96746	1.52786e-14	3.54691e-13	22.3824	-2.09637
CTNNBIP1	0.303087	2.32961	7.96391	1.56651e-14	3.63303e-13	22.358	-1.7222
CDCA7	0.42472	0.358075	7.9629	1.57768e-14	3.6553e-13	22.351	-1.23542
NOL12	0.291149	1.36944	7.96269	1.57992e-14	3.65685e-13	22.3497	-1.78017
ZNF436-AS1	0.386069	0.844298	7.96041	1.60553e-14	3.71244e-13	22.3339	-1.37307
ELL	-0.396555	4.0845	-7.95899	1.62162e-14	3.74595e-13	22.3242	1.33441
ORMDL1	0.372591	5.17026	7.95868	1.62515e-14	3.75038e-13	22.3221	-1.42433
SEL1L3	0.848645	6.17481	7.95805	1.63237e-14	3.76333e-13	22.3177	-0.236766
AGER	0.428379	2.18128	7.95772	1.63605e-14	3.76808e-13	22.3155	-1.22304
STAT2	0.527542	5.11381	7.95758	1.63769e-14	3.76815e-13	22.3145	-0.922642
HEXDC	0.567567	3.47361	7.95291	1.69236e-14	3.8901e-13	22.2824	-0.817136
RP11-689B22.2	0.684093	2.35208	7.95082	1.71737e-14	3.94369e-13	22.2681	-0.547735
RP11-214K3.18	0.205902	0.324844	7.94597	1.77681e-14	4.07618e-13	22.2348	-2.27997
TMEM62	-0.354685	2.98114	-7.94072	1.84348e-14	4.22497e-13	22.1988	1.49539
UBL7	-0.43586	4.90939	-7.9404	1.84756e-14	4.23018e-13	22.1966	1.19806
CKS2	-0.825584	4.76981	-7.93944	1.86007e-14	4.25463e-13	22.19	0.276513
CCDC115	0.328629	2.84774	7.93438	1.92724e-14	4.40395e-13	22.1553	-1.60547
RP11-545I5.3	0.208563	0.637792	7.93291	1.94722e-14	4.44527e-13	22.1453	-2.26144
LOH12CR2	0.301357	0.734155	7.93181	1.96232e-14	4.47535e-13	22.1377	-1.73046
ATXN2	0.259165	1.67313	7.92935	1.99643e-14	4.5487e-13	22.1209	-1.94806
CASP9	0.280596	1.75086	7.92851	2.00813e-14	4.56859e-13	22.1151	-1.83343
LINC00441	0.320056	0.589801	7.92844	2.00908e-14	4.56859e-13	22.1147	-1.6436
NACC1	-0.400334	3.6422	-7.92791	2.01655e-14	4.58113e-13	22.1111	1.32072
ADAM10	-0.453342	3.40713	-7.92768	2.01987e-14	4.58421e-13	22.1094	1.14133
MAGOH	0.307452	4.16305	7.92539	2.05255e-14	4.65385e-13	22.0938	-1.70157
AKAP17A	0.48695	5.20749	7.9226	2.09303e-14	4.73959e-13	22.0747	-1.03815
RP11-145M4.1	0.375488	0.540697	7.9225	2.09443e-14	4.73959e-13	22.074	-1.41316
GSTO1	-0.48054	4.66472	-7.92231	2.09721e-14	4.74129e-13	22.0727	1.05727
DLGAP4-AS1	0.28083	0.946879	7.92201	2.10173e-14	4.7469e-13	22.0706	-1.83223
LRP2BP	0.303117	1.24078	7.91781	2.16438e-14	4.88366e-13	22.0419	-1.72205
SF3B1	0.4136	6.07907	7.91729	2.17234e-14	4.89689e-13	22.0383	-1.27369
ZNF160	0.517322	1.76828	7.91353	2.23014e-14	5.02234e-13	22.0126	-0.950865
FAM213B	0.465197	2.14485	7.91309	2.23706e-14	5.03305e-13	22.0096	-1.10409
ZNF576	-0.348799	2.26381	-7.91262	2.24448e-14	5.04489e-13	22.0064	1.51953
FAM192A	0.345282	4.35378	7.90512	2.36532e-14	5.31138e-13	21.9551	-1.53415
TKT	-0.480322	3.91476	-7.90249	2.40923e-14	5.40479e-13	21.9371	1.05793
DNMT3A	0.424462	2.3679	7.90225	2.41322e-14	5.40854e-13	21.9355	-1.23629
ACAD11	0.181585	0.712128	7.90157	2.42464e-14	5.42891e-13	21.9309	-2.46129
RP11-1348G14.4	0.28827	0.692778	7.90098	2.43473e-14	5.44364e-13	21.9268	-1.79451
KIAA0586	0.314651	1.46637	7.90091	2.43589e-14	5.44364e-13	21.9263	-1.66817
C16orf74	0.957225	2.20756	7.90019	2.44814e-14	5.4658e-13	21.9214	-0.0630705
RP11-173A16.1	0.376737	0.987563	7.89944	2.46112e-14	5.48953e-13	21.9163	-1.40837
KIF22	0.491517	3.04711	7.89705	2.50252e-14	5.57654e-13	21.9	-1.02469
GAPDH	-0.481408	8.08092	-7.89218	2.58912e-14	5.764e-13	21.8667	1.05467
RP4-717I23.3	0.610408	4.26132	7.8907	2.61604e-14	5.81837e-13	21.8566	-0.712154
AC090154.1	0.666846	2.3651	7.88976	2.63329e-14	5.84917e-13	21.8502	-0.584574
ARAF	0.283215	4.47856	7.88967	2.6349e-14	5.84917e-13	21.8496	-1.82003
TRDMT1	0.243544	0.831395	7.88879	2.65108e-14	5.8795e-13	21.8436	-2.03775
RP5-1042I8.7	0.359106	0.907951	7.88803	2.6652e-14	5.9052e-13	21.8384	-1.47752
CTD-2574D22.4	0.333763	1.12529	7.88584	2.7063e-14	5.99057e-13	21.8234	-1.5831
CTD-2349P21.9	0.413018	1.41335	7.88472	2.72743e-14	6.03162e-13	21.8158	-1.27572
PMS1	0.397418	3.01992	7.8831	2.75849e-14	6.09454e-13	21.8048	-1.33127
ALOX12	0.221424	0.604953	7.88278	2.7646e-14	6.10227e-13	21.8026	-2.17512
PUS3	-0.483597	3.03052	-7.8825	2.77015e-14	6.10734e-13	21.8006	1.04812
N4BP2L1	0.471527	2.50009	7.88239	2.77214e-14	6.10734e-13	21.7999	-1.08459
RPLP0	-0.501987	9.25885	-7.88222	2.77552e-14	6.10903e-13	21.7987	0.994278
PAN3	0.499139	3.19947	7.88087	2.80178e-14	6.16101e-13	21.7895	-1.00249
C1orf204	0.381353	0.542097	7.88058	2.80743e-14	6.16762e-13	21.7876	-1.3908
SLC25A37	0.608081	2.40521	7.87859	2.84667e-14	6.24794e-13	21.774	-0.717664
PDE6C	0.137407	0.379043	7.87665	2.88533e-14	6.32683e-13	21.7608	-2.86348
RUSC1-AS1	0.388446	2.08584	7.87554	2.9079e-14	6.37035e-13	21.7532	-1.36421
MED26	-0.404934	1.7531	-7.87127	2.99572e-14	6.55283e-13	21.7241	1.30424
PAFAH1B3	-0.463677	2.88881	-7.87122	2.99682e-14	6.55283e-13	21.7237	1.10881
ERO1LB	0.519674	3.6459	7.86839	3.05643e-14	6.67693e-13	21.7045	-0.944322
RP11-65L3.4	0.181945	0.319012	7.8654	3.12073e-14	6.81101e-13	21.6841	-2.45842
SCAMP2	-0.342329	4.8926	-7.86335	3.16556e-14	6.8969e-13	21.6702	1.54655
RP11-421F16.3	0.357617	1.66208	7.86333	3.16599e-14	6.8969e-13	21.6701	-1.48351
PDE6B	0.437441	0.826459	7.86221	3.19087e-14	6.94462e-13	21.6624	-1.19284
ATP6V1A	-0.439763	3.84601	-7.86109	3.21595e-14	6.99267e-13	21.6548	1.1852
RP11-486O12.2	0.312963	0.988425	7.85983	3.2442e-14	7.04753e-13	21.6462	-1.67593
LUC7L	0.453902	3.80053	7.85713	3.30571e-14	7.17446e-13	21.6279	-1.13955
SNHG4	-0.768899	1.62112	-7.84736	3.53837e-14	7.67227e-13	21.5614	0.379134
YME1L1	0.288944	4.59641	7.84643	3.56126e-14	7.71458e-13	21.5551	-1.79114
NF1	0.372878	2.01112	7.8463	3.56449e-14	7.71458e-13	21.5542	-1.42323
RALGAPB	0.281228	2.89659	7.84526	3.5902e-14	7.76301e-13	21.5472	-1.83019
ZDHHC11B	-0.533809	0.88146	-7.84293	3.64895e-14	7.88275e-13	21.5313	0.905604
MIS12	0.475615	4.23887	7.84015	3.72023e-14	8.0293e-13	21.5124	-1.07213
RP11-706O15.1	0.561015	1.15831	7.83948	3.7375e-14	8.05912e-13	21.5079	-0.833889
KAT8	0.279278	3.27349	7.8334	3.89879e-14	8.39915e-13	21.4666	-1.84022
CHM	0.348337	1.71616	7.83247	3.92396e-14	8.44557e-13	21.4603	-1.52144
VPS35	0.418549	2.71902	7.83222	3.93073e-14	8.45234e-13	21.4586	-1.25653
LCAT	0.493322	2.08538	7.83183	3.94148e-14	8.46765e-13	21.4559	-1.0194
MIIP	0.38468	3.24163	7.82924	4.01302e-14	8.60936e-13	21.4383	-1.37827
RP11-474P2.6	0.289109	0.608684	7.82917	4.01482e-14	8.60936e-13	21.4379	-1.79032
AXIN1	0.270044	2.23592	7.82824	4.04093e-14	8.65738e-13	21.4316	-1.88873
GPR141	0.421897	0.364241	7.82798	4.04836e-14	8.66535e-13	21.4298	-1.24504
TBC1D5	0.367247	2.48962	7.82763	4.05809e-14	8.67821e-13	21.4274	-1.44518
TUSC2	-0.311394	4.01517	-7.82484	4.13735e-14	8.8396e-13	21.4085	1.68319
IPMK	0.271932	1.6196	7.82429	4.1534e-14	8.86578e-13	21.4047	-1.87868
SLC16A1-AS1	0.209034	0.83391	7.8231	4.18785e-14	8.93115e-13	21.3967	-2.25819
ARPP19	-0.463077	4.74634	-7.822	4.21988e-14	8.99124e-13	21.3892	1.11068
AC133528.2	0.446369	3.55833	7.82148	4.23518e-14	9.01559e-13	21.3857	-1.16369
FAM210B	0.481003	2.65282	7.82114	4.2451e-14	9.02849e-13	21.3834	-1.05588
FOXN3-AS1	0.505288	2.34188	7.81999	4.27915e-14	9.09261e-13	21.3756	-0.984821
L3HYPDH	0.630034	2.64653	7.81309	4.48878e-14	9.52937e-13	21.3288	-0.666499
KDM2B	0.273803	1.69275	7.81261	4.50365e-14	9.55224e-13	21.3256	-1.86879
ABRA	0.0721908	0.127792	7.8109	4.55749e-14	9.65766e-13	21.314	-3.79204
TCEB3-AS1	0.311295	1.40039	7.80997	4.58694e-14	9.71125e-13	21.3077	-1.68364
MFI2-AS1	0.641136	2.35149	7.80975	4.59408e-14	9.71755e-13	21.3062	-0.641297
GPR19	0.289463	0.746604	7.80841	4.63679e-14	9.79899e-13	21.2971	-1.78855
RP11-17E13.2	0.176951	0.192506	7.80819	4.64396e-14	9.80526e-13	21.2956	-2.49858
LRRC8C	0.498472	2.3307	7.80549	4.73167e-14	9.98142e-13	21.2773	-1.00442
ENOSF1	0.583943	2.49423	7.80501	4.74729e-14	1.00053e-12	21.2741	-0.7761
MBD6	0.420754	3.7465	7.8046	4.76066e-14	1.00245e-12	21.2714	-1.24895
PRKCZ	0.280472	1.25616	7.80298	4.81439e-14	1.01284e-12	21.2604	-1.83407
PIK3CD	0.559044	1.27892	7.80226	4.8386e-14	1.01702e-12	21.2555	-0.838967
DYRK2	0.496163	1.67529	7.80097	4.88198e-14	1.02522e-12	21.2468	-1.01111
C2	-1.11029	2.00313	-7.80036	4.90273e-14	1.02865e-12	21.2426	-0.150932
PPT2	-0.616937	1.60492	-7.79693	5.02056e-14	1.05242e-12	21.2194	0.696805
MKNK1	0.282249	2.29423	7.79537	5.07488e-14	1.06286e-12	21.2089	-1.82496
LARP7	0.280202	3.22824	7.79488	5.09213e-14	1.06551e-12	21.2056	-1.83546
FUK	0.356947	2.23921	7.79401	5.12311e-14	1.07103e-12	21.1996	-1.48622
P2RX7	0.745908	2.44077	7.79063	5.24406e-14	1.09534e-12	21.1768	-0.42293
DLGAP1-AS1	0.42649	0.373757	7.78877	5.31206e-14	1.10855e-12	21.1643	-1.22942
IRF2BPL	0.498129	2.62102	7.78809	5.33731e-14	1.11282e-12	21.1596	-1.00541
PPIL2	0.347934	2.97093	7.78685	5.38311e-14	1.12137e-12	21.1513	-1.52311
FAM162A	-0.452806	3.378	-7.78664	5.39084e-14	1.12198e-12	21.1499	1.14304
IGSF11	-0.779183	1.52686	-7.78588	5.41922e-14	1.12688e-12	21.1447	0.359965
TARDBP	0.245141	4.43951	7.78527	5.44214e-14	1.13064e-12	21.1406	-2.02832
ENGASE	0.466267	3.29221	7.78484	5.45851e-14	1.13303e-12	21.1377	-1.10077
RP11-5C23.2	0.261522	0.673651	7.78367	5.50279e-14	1.14121e-12	21.1298	-1.935
EFHC1	0.521448	1.66999	7.77934	5.66989e-14	1.17482e-12	21.1005	-0.939403
KB-1572G7.2	0.190471	0.620534	7.77897	5.68438e-14	1.17677e-12	21.0981	-2.39236
AHSA2	0.499127	4.46405	7.77781	5.7304e-14	1.18525e-12	21.0902	-1.00252
NBPF15	0.510533	2.55852	7.77646	5.78413e-14	1.1953e-12	21.0811	-0.969923
SH3TC1	0.729141	1.62544	7.77561	5.81804e-14	1.20124e-12	21.0753	-0.45573
FAM160B2	0.407888	3.22789	7.77485	5.84852e-14	1.20647e-12	21.0702	-1.29376
DGKA	0.475674	2.28387	7.77311	5.91958e-14	1.22005e-12	21.0584	-1.07195
AKT1	0.283587	3.15672	7.77253	5.94333e-14	1.22324e-12	21.0545	-1.81814
ARID1B	0.372674	2.67319	7.77247	5.94555e-14	1.22324e-12	21.0542	-1.42401
PARVG	0.665634	1.0879	7.7712	5.99812e-14	1.23297e-12	21.0456	-0.5872
XPO7	0.339258	3.41686	7.77104	6.00444e-14	1.23318e-12	21.0445	-1.55955
TOE1	0.330162	2.90658	7.769	6.08993e-14	1.24964e-12	21.0307	-1.59875
RP5-894A10.2	0.367343	2.11088	7.76846	6.11246e-14	1.25316e-12	21.0271	-1.4448
RPGR	0.295115	1.21212	7.76425	6.2929e-14	1.28902e-12	20.9987	-1.76065
RP11-230C9.2	0.351786	0.559413	7.76401	6.3034e-14	1.29004e-12	20.997	-1.50723
NPAS1	-0.41785	0.78674	-7.76119	6.42689e-14	1.31416e-12	20.9781	1.25894
VPS37A	0.356703	2.15489	7.75762	6.58725e-14	1.34577e-12	20.954	-1.48721
MCF2L-AS1	0.80274	1.08803	7.75688	6.62104e-14	1.35149e-12	20.949	-0.316996
RP11-817I4.1	0.322237	1.10225	7.75555	6.68217e-14	1.36278e-12	20.94	-1.63381
ZMYM3	0.354261	2.55263	7.74782	7.04783e-14	1.4361e-12	20.888	-1.49712
LAT	0.15717	0.287293	7.74728	7.07399e-14	1.44017e-12	20.8843	-2.6696
C8orf58	0.285965	1.17425	7.7452	7.17637e-14	1.45974e-12	20.8703	-1.80609
HECTD4	0.340296	2.24145	7.74494	7.1888e-14	1.46099e-12	20.8686	-1.55514
BZRAP1	0.496753	1.01889	7.74108	7.38261e-14	1.49907e-12	20.8426	-1.0094
RP11-644F5.10	0.191454	0.526449	7.73993	7.44132e-14	1.50968e-12	20.8349	-2.38493
KCP	-0.418759	1.08674	-7.73679	7.60401e-14	1.54135e-12	20.8137	1.25581
RP4-798A10.2	0.159016	0.358827	7.73659	7.61429e-14	1.54209e-12	20.8124	-2.65276
RP11-18H21.1	-0.558998	0.895679	-7.73553	7.67044e-14	1.55212e-12	20.8052	0.839086
ACSF3	0.390433	2.24982	7.73296	7.80715e-14	1.57841e-12	20.788	-1.35685
MBTD1	0.321505	2.62025	7.73019	7.95712e-14	1.60734e-12	20.7694	-1.63709
LSP1	1.02232	4.46537	7.72893	8.0268e-14	1.62001e-12	20.7609	0.031852
FANCA	0.448022	1.31731	7.7287	8.03927e-14	1.62113e-12	20.7594	-1.15836
PHF19	0.659376	1.9141	7.72617	8.18052e-14	1.64818e-12	20.7423	-0.600826
ICA1	-0.765791	1.68408	-7.72506	8.24309e-14	1.65936e-12	20.7349	0.384978
FNTA	0.306394	2.4011	7.72465	8.26648e-14	1.66263e-12	20.7321	-1.70654
RNF146	0.408135	3.35121	7.7243	8.28605e-14	1.66513e-12	20.7298	-1.29288
SLC2A13	0.329723	1.07897	7.72282	8.37135e-14	1.67964e-12	20.7198	-1.60067
PLAC8	0.89331	3.20023	7.72279	8.37263e-14	1.67964e-12	20.7197	-0.162767
ZFYVE26	0.320486	1.72881	7.72232	8.3998e-14	1.68364e-12	20.7165	-1.64167
RIBC1	0.101088	0.307312	7.72177	8.43154e-14	1.68855e-12	20.7128	-3.30632
CEP104	0.394895	2.64474	7.71929	8.5766e-14	1.71544e-12	20.6961	-1.34046
GPR75	0.275901	1.05823	7.71922	8.58052e-14	1.71544e-12	20.6957	-1.85778
SSH1	0.279619	1.82784	7.71629	8.75518e-14	1.74886e-12	20.676	-1.83847
N4BP2L2	0.445487	2.79648	7.71361	8.91776e-14	1.77981e-12	20.658	-1.16654
RP11-73M18.8	0.373322	3.39377	7.71216	9.00699e-14	1.79609e-12	20.6483	-1.42151
ZNF70	0.425456	1.33942	7.71172	9.03481e-14	1.80009e-12	20.6453	-1.23292
CEP57	0.332015	3.30431	7.7032	9.57893e-14	1.90688e-12	20.5882	-1.59068
CTBP1-AS2	0.367991	2.14525	7.70165	9.68137e-14	1.92563e-12	20.5778	-1.44226
PSMB7	-0.31144	5.97491	-7.69765	9.95015e-14	1.9774e-12	20.551	1.68298
PAPOLA	0.299479	4.20925	7.69595	1.00669e-13	1.9989e-12	20.5396	-1.73947
MARCKS	1.05035	4.87858	7.69019	1.04726e-13	2.0777e-12	20.501	0.0708757
CENPJ	0.565307	2.22234	7.68905	1.05546e-13	2.09219e-12	20.4934	-0.822893
RP6-109B7.4	0.273365	0.382326	7.68882	1.05714e-13	2.09373e-12	20.4919	-1.8711
ITGB3BP	0.358743	2.02727	7.6874	1.06746e-13	2.11237e-12	20.4824	-1.47898
RPS10	-0.466703	7.50412	-7.6856	1.08072e-13	2.1368e-12	20.4703	1.09942
NACC2	0.561825	0.842294	7.67931	1.12832e-13	2.22904e-12	20.4282	-0.831808
RP11-178L8.7	0.558494	1.37482	7.67681	1.14776e-13	2.26552e-12	20.4115	-0.840386
ANAPC5	0.285369	4.29879	7.67584	1.15541e-13	2.27865e-12	20.405	-1.8091
POMT2	0.353171	1.8817	7.67572	1.15637e-13	2.27865e-12	20.4042	-1.50156
SGSH	0.453923	2.80172	7.67474	1.16415e-13	2.29204e-12	20.3977	-1.13948
SRSF5	0.496834	6.47786	7.67429	1.16774e-13	2.29718e-12	20.3947	-1.00916
C2CD2	0.475855	1.96773	7.67406	1.16958e-13	2.29886e-12	20.3931	-1.07141
AC104820.2	0.276878	0.235513	7.67135	1.1915e-13	2.33998e-12	20.375	-1.85268
ARHGAP17	0.481855	1.70457	7.67038	1.19944e-13	2.35359e-12	20.3685	-1.05333
CTD-2636A23.2	0.157805	0.427327	7.6679	1.21995e-13	2.39183e-12	20.3519	-2.66379
COQ5	0.370639	3.07944	7.66715	1.22617e-13	2.40199e-12	20.347	-1.43191
RPL14	-0.496523	6.61493	-7.66688	1.22845e-13	2.40445e-12	20.3451	1.01007
CPSF3L	0.270362	3.82589	7.66347	1.25744e-13	2.45913e-12	20.3224	-1.88704
IDH3A	-0.425136	2.98929	-7.66235	1.26714e-13	2.47602e-12	20.3149	1.234
CDKL5	0.285157	1.00937	7.66169	1.27282e-13	2.48503e-12	20.3105	-1.81017
ANKHD1-EIF4EBP3	0.196772	0.834488	7.65723	1.31222e-13	2.55842e-12	20.2807	-2.34541
ERLIN2	0.384092	2.47771	7.65719	1.3126e-13	2.55842e-12	20.2804	-1.38048
KLHL2	0.367201	2.32253	7.6568	1.31611e-13	2.56312e-12	20.2778	-1.44536
RP11-539L10.3	0.455517	1.02737	7.65604	1.32294e-13	2.57428e-12	20.2728	-1.13442
SLC2A11	0.400902	2.47518	7.65497	1.33261e-13	2.59093e-12	20.2656	-1.31868
RP11-242D8.1	0.452079	2.7151	7.65344	1.34668e-13	2.61611e-12	20.2554	-1.14535
C6orf201	0.12697	0.376563	7.65199	1.36002e-13	2.63981e-12	20.2458	-2.97744
TBC1D32	0.243508	0.627417	7.6505	1.374e-13	2.66474e-12	20.2358	-2.03796
AVIL	0.336108	1.23102	7.64752	1.40221e-13	2.71719e-12	20.2159	-1.573
ATXN2L	0.331045	4.87999	7.64714	1.40589e-13	2.72205e-12	20.2134	-1.5949
MAPK7	0.272656	1.61984	7.64403	1.43599e-13	2.77803e-12	20.1927	-1.87484
CARM1	-0.313998	3.76743	-7.64334	1.44281e-13	2.78892e-12	20.188	1.67117
SP140L	0.297234	3.25311	7.64271	1.44899e-13	2.79694e-12	20.1839	-1.75033
ZFYVE21	0.279247	1.42028	7.64267	1.44936e-13	2.79694e-12	20.1836	-1.84039
RP11-196G11.2	0.230259	0.488106	7.64057	1.47029e-13	2.83498e-12	20.1696	-2.11867
FBXO45	-0.40776	2.15943	-7.63992	1.47688e-13	2.84534e-12	20.1652	1.29421
CTC-1337H24.4	0.183068	0.209705	7.63783	1.49802e-13	2.88368e-12	20.1514	-2.44955
SNHG16	-0.393114	2.30363	-7.63726	1.50386e-13	2.89255e-12	20.1476	1.34698
PPP2CA	-0.335458	4.87153	-7.63713	1.50526e-13	2.89285e-12	20.1467	1.5758
SCMH1	0.318998	3.49981	7.63548	1.52226e-13	2.92087e-12	20.1357	-1.64838
RPL10A	-0.46002	9.06017	-7.63547	1.52234e-13	2.92087e-12	20.1356	1.12023
RP11-973N13.4	0.371927	1.17797	7.63459	1.5315e-13	2.93603e-12	20.1298	-1.42691
TIMELESS	0.555126	2.96213	7.634	1.53765e-13	2.9454e-12	20.1259	-0.849112
PARM1	0.91734	4.93688	7.63234	1.55514e-13	2.97646e-12	20.1148	-0.124472
RP11-472M19.2	0.327909	0.530508	7.63195	1.55934e-13	2.98204e-12	20.1122	-1.60863
WISP3	0.0697074	0.151386	7.62909	1.58997e-13	3.03813e-12	20.0932	-3.84254
PRPF3	0.355765	3.71398	7.62766	1.60559e-13	3.06547e-12	20.0836	-1.491
ST7L	0.226707	1.35947	7.62742	1.6082e-13	3.06795e-12	20.082	-2.1411
RPL37	-0.54785	6.81323	-7.62588	1.62521e-13	3.09769e-12	20.0718	0.868147
RP5-991G20.1	0.247787	0.409948	7.62577	1.62645e-13	3.09769e-12	20.071	-2.01283
TDP1	0.298934	2.22831	7.62429	1.64291e-13	3.12649e-12	20.0612	-1.7421
ARMCX4	0.272903	0.922095	7.623	1.6574e-13	3.15148e-12	20.0526	-1.87354
UBE2I	0.266454	3.06526	7.62159	1.67337e-13	3.17927e-12	20.0432	-1.90804
RP11-637A17.2	0.187634	0.57703	7.62079	1.6825e-13	3.19401e-12	20.0379	-2.41401
ANKRD10-IT1	0.572467	3.59188	7.6205	1.6858e-13	3.19768e-12	20.036	-0.804735
AC007879.3	0.252573	0.341544	7.62034	1.68762e-13	3.19853e-12	20.035	-1.98523
CLDN23	0.282421	0.270228	7.61501	1.75002e-13	3.31411e-12	19.9995	-1.82408
GTF2A2	-0.310994	3.83689	-7.61485	1.75197e-13	3.3151e-12	19.9984	1.68504
PHTF1	0.359502	2.31852	7.61182	1.78842e-13	3.38132e-12	19.9783	-1.47593
RP11-133K1.12	0.282087	0.416297	7.61133	1.7944e-13	3.3899e-12	19.975	-1.82579
LRRC45	0.441793	2.70774	7.61119	1.7961e-13	3.39035e-12	19.9741	-1.17856
SLC41A3	-0.34972	2.68296	-7.61051	1.8044e-13	3.40328e-12	19.9696	1.51573
TSPAN2	0.49338	0.483708	7.60923	1.82026e-13	3.43042e-12	19.9611	-1.01923
ALKBH7	-0.434544	5.53216	-7.60909	1.82191e-13	3.43075e-12	19.9602	1.20243
ASH2L	0.387498	2.21247	7.60678	1.85074e-13	3.48223e-12	19.9449	-1.36774
STAM2	0.344101	2.52448	7.6026	1.90415e-13	3.57984e-12	19.9171	-1.5391
ATP5B	-0.260971	7.70528	-7.60185	1.91387e-13	3.5952e-12	19.9121	1.93804
CXXC4	0.593224	1.87292	7.59798	1.96492e-13	3.68814e-12	19.8864	-0.75335
VEZF1	0.379217	2.98513	7.59314	2.03053e-13	3.80822e-12	19.8543	-1.3989
RP11-714G18.1	0.304422	1.02633	7.59159	2.05209e-13	3.84556e-12	19.844	-1.71586
RP5-967N21.11	0.335487	0.989416	7.59043	2.06826e-13	3.87275e-12	19.8363	-1.57567
ZNF248	0.406204	2.19713	7.58495	2.1466e-13	4.01622e-12	19.8	-1.29972
TTI1	0.345209	3.01271	7.58188	2.1918e-13	4.09751e-12	19.7797	-1.53446
SQRDL	-0.374783	3.48229	-7.58152	2.19712e-13	4.10416e-12	19.7773	1.41587
XPNPEP3	0.246002	1.44529	7.58135	2.19968e-13	4.10566e-12	19.7762	-2.02326
THUMPD1	0.319367	3.81191	7.5775	2.25786e-13	4.21088e-12	19.7507	-1.64671
BBS2	0.334074	1.72022	7.57478	2.29996e-13	4.28598e-12	19.7326	-1.58176
PPP1R16A	0.306865	1.69404	7.57242	2.33699e-13	4.35151e-12	19.717	-1.70432
ZNRD1-AS1	0.277329	0.729185	7.57118	2.35675e-13	4.38479e-12	19.7088	-1.85033
RP4-773N10.4	0.307572	1.5781	7.56962	2.38173e-13	4.42775e-12	19.6985	-1.701
RP11-244H3.4	0.0431049	0.120108	7.56811	2.40625e-13	4.46976e-12	19.6885	-4.536
RP11-23P13.6	0.974451	0.885797	7.5661	2.43928e-13	4.52751e-12	19.6752	-0.0373386
2024-03-01	0.291334	0.790858	7.56581	2.44412e-13	4.53288e-12	19.6733	-1.77925
DMRTA1	0.320665	0.386408	7.56428	2.46958e-13	4.57646e-12	19.6632	-1.64086
MMAB	0.263888	1.90951	7.56264	2.49712e-13	4.6226e-12	19.6523	-1.922
RP1-59D14.5	0.32068	1.27058	7.56256	2.49843e-13	4.6226e-12	19.6518	-1.64079
IFRD2	-0.3795	4.1585	-7.5622	2.50455e-13	4.63023e-12	19.6494	1.39783
CAMK2G	0.284316	2.27675	7.56076	2.52911e-13	4.67194e-12	19.6399	-1.81443
MED14	0.258787	2.5838	7.55766	2.58269e-13	4.76714e-12	19.6194	-1.95017
SGK494	0.386238	1.66931	7.55695	2.59514e-13	4.78635e-12	19.6147	-1.37244
VSIG10	0.160461	0.35532	7.55283	2.66858e-13	4.91791e-12	19.5875	-2.6397
RNPEPL1	0.321654	3.82511	7.5516	2.69076e-13	4.95177e-12	19.5794	-1.63642
OMA1	0.502819	2.98929	7.55158	2.6912e-13	4.95177e-12	19.5793	-0.991889
FAM96A	-0.370573	4.91832	-7.54919	2.73499e-13	5.02837e-12	19.5635	1.43217
GRN	-0.700902	5.91279	-7.54725	2.77111e-13	5.09077e-12	19.5507	0.512715
RP11-1081L13.4	-0.35394	0.568138	-7.54511	2.81147e-13	5.15797e-12	19.5366	1.49842
DDA1	-0.278957	3.26817	-7.54508	2.81211e-13	5.15797e-12	19.5363	1.84189
FAM193A	0.275549	2.81308	7.54327	2.84679e-13	5.21748e-12	19.5244	-1.85962
ORC3	0.418683	3.12674	7.54301	2.85178e-13	5.22252e-12	19.5227	-1.25607
AC007879.7	0.158697	0.241106	7.54289	2.85403e-13	5.22254e-12	19.5219	-2.65566
ARMC12	-0.36864	1.16163	-7.54274	2.85687e-13	5.22365e-12	19.5209	1.43971
NRG2	-0.74489	1.49451	-7.53793	2.95122e-13	5.39192e-12	19.4892	0.4249
ETF1	-0.312971	5.03512	-7.53691	2.97161e-13	5.42493e-12	19.4825	1.6759
CITF22-92A6.1	0.299894	0.834392	7.53413	3.02792e-13	5.52341e-12	19.4642	-1.73748
HSD17B7	0.372082	2.16962	7.53352	3.04043e-13	5.54189e-12	19.4601	-1.42631
EIF2A	-0.350392	5.70195	-7.53314	3.04825e-13	5.55182e-12	19.4576	1.51296
CLASP1	0.301584	2.80792	7.53204	3.07096e-13	5.58541e-12	19.4504	-1.72937
DLC1	-0.556445	0.858187	-7.53202	3.07149e-13	5.58541e-12	19.4502	0.845688
RP11-770J1.3	0.186834	0.635407	7.53016	3.11026e-13	5.65078e-12	19.438	-2.42017
FLCN	0.330706	1.55766	7.53	3.11371e-13	5.65078e-12	19.4369	-1.59638
HSPB11	0.355904	3.05743	7.52995	3.1147e-13	5.65078e-12	19.4366	-1.49044
RP11-452L6.7	0.481248	1.33692	7.5294	3.12617e-13	5.66567e-12	19.433	-1.05515
RP11-353K11.1	0.357642	1.1028	7.52933	3.12776e-13	5.66567e-12	19.4325	-1.48341
REPS2	0.425229	1.14823	7.52896	3.13564e-13	5.67553e-12	19.43	-1.23369
RP11-119B16.2	0.447578	1.11535	7.52834	3.14873e-13	5.6948e-12	19.426	-1.15979
RP4-816N1.6	0.258177	1.03336	7.52727	3.17152e-13	5.73158e-12	19.4189	-1.95357
LINC00638	0.233831	0.484454	7.52631	3.19216e-13	5.76443e-12	19.4126	-2.09646
TMEM253	0.0979998	0.145687	7.52252	3.27479e-13	5.90905e-12	19.3876	-3.35108
VPS51	-0.4354	4.92671	-7.52073	3.31448e-13	5.97606e-12	19.3759	1.19959
TRMT13	0.519587	2.5472	7.52027	3.32485e-13	5.99012e-12	19.3728	-0.944563
MSRB3	-0.590407	0.815196	-7.51912	3.35079e-13	6.03219e-12	19.3652	0.760218
C15orf61	-0.248837	2.26844	-7.51667	3.40661e-13	6.12796e-12	19.3491	2.00673
ELMOD3	0.270078	2.12857	7.51463	3.45378e-13	6.20803e-12	19.3357	-1.88855
LINC00216	0.159013	0.402989	7.51407	3.46676e-13	6.22655e-12	19.332	-2.65278
KCNQ1	0.970595	2.3936	7.51321	3.48704e-13	6.25525e-12	19.3263	-0.0430593
CEP290	0.352461	2.09715	7.51316	3.4881e-13	6.25525e-12	19.326	-1.50446
LINC01135	0.215293	0.396016	7.51295	3.49314e-13	6.25948e-12	19.3246	-2.21563
RP11-96K19.5	0.194794	0.601277	7.51252	3.50322e-13	6.27272e-12	19.3218	-2.35998
RP11-1017G21.5	0.468604	1.12102	7.51095	3.54039e-13	6.33442e-12	19.3115	-1.09356
RP5-991G20.2	0.131412	0.156542	7.51023	3.55764e-13	6.36041e-12	19.3068	-2.92784
SBNO2	-0.548468	3.75479	-7.50944	3.57655e-13	6.3884e-12	19.3016	0.86652
AEBP2	0.320602	2.2287	7.50935	3.57877e-13	6.3884e-12	19.301	-1.64115
ZRANB2-AS1	0.211704	0.549243	7.50881	3.5919e-13	6.40693e-12	19.2974	-2.23988
PAXIP1-AS2	0.42798	1.47438	7.5077	3.61886e-13	6.45008e-12	19.2901	-1.22438
DDX60L	0.516223	0.806548	7.50418	3.70565e-13	6.59973e-12	19.267	-0.953934
FLII	0.379679	4.58812	7.50387	3.71328e-13	6.60828e-12	19.265	-1.39715
ORAOV1	0.308035	2.02697	7.50355	3.7213e-13	6.61751e-12	19.2629	-1.69883
LENG8-AS1	0.474651	2.80759	7.50205	3.75914e-13	6.67608e-12	19.253	-1.07506
PRPF38B	0.318874	4.23637	7.50193	3.76222e-13	6.67608e-12	19.2522	-1.64894
PFDN1	-0.263348	4.16127	-7.5019	3.76283e-13	6.67608e-12	19.252	1.92496
TRMU	0.313239	2.51257	7.50087	3.789e-13	6.71742e-12	19.2453	-1.67466
RP11-1379J22.2	0.176396	0.623323	7.49904	3.83611e-13	6.79576e-12	19.2332	-2.50311
RP11-618L22.1	0.2147	0.424404	7.49849	3.85023e-13	6.81561e-12	19.2296	-2.2196
PPP1R12A	0.327895	2.55691	7.49836	3.85371e-13	6.81659e-12	19.2287	-1.60869
ECE2	-0.410514	1.16092	-7.49653	3.90149e-13	6.89589e-12	19.2167	1.2845
TTC22	0.384479	1.33797	7.49529	3.934e-13	6.94809e-12	19.2086	-1.37902
RP11-467L13.7	0.486785	1.48384	7.49468	3.9504e-13	6.97178e-12	19.2045	-1.03864
SURF2	-0.345815	3.69807	-7.49326	3.98807e-13	7.03293e-12	19.1953	1.53193
ZNF511	0.255679	2.36336	7.49293	3.9971e-13	7.04352e-12	19.1931	-1.96759
RP11-65L3.2	0.107005	0.159681	7.49235	4.0128e-13	7.06585e-12	19.1892	-3.22424
ZNF608	0.686304	1.07886	7.4921	4.01933e-13	7.07202e-12	19.1876	-0.54308
RP11-332H14.2	0.394918	2.22658	7.48447	4.23092e-13	7.4387e-12	19.1376	-1.34037
AC010883.5	0.457929	2.18849	7.48321	4.26705e-13	7.49658e-12	19.1293	-1.1268
ARG2	0.358189	0.685948	7.48116	4.32625e-13	7.59487e-12	19.1158	-1.48121
ACYP1	0.404031	1.87791	7.48085	4.33517e-13	7.6048e-12	19.1138	-1.30746
PIBF1	0.350262	1.87036	7.48	4.35987e-13	7.64239e-12	19.1083	-1.5135
AMT	0.500294	2.19623	7.47916	4.38474e-13	7.68021e-12	19.1027	-0.999153
DDX3X	0.477968	5.90984	7.47811	4.41556e-13	7.72839e-12	19.0959	-1.06502
RP11-120K24.3	0.18414	0.15862	7.47702	4.4482e-13	7.77967e-12	19.0887	-2.44112
AC004112.4	-0.275803	0.835286	-7.47639	4.46707e-13	7.80684e-12	19.0845	1.85829
PPP6R1	-0.343774	4.6178	-7.47611	4.47522e-13	7.81415e-12	19.0828	1.54047
RTTN	0.360948	1.6889	7.47602	4.47796e-13	7.81415e-12	19.0822	-1.47014
LCOR	0.321243	1.9413	7.47504	4.50749e-13	7.85981e-12	19.0758	-1.63826
CDK13	0.25626	3.19843	7.473	4.56974e-13	7.96241e-12	19.0624	-1.96432
KLHL17	0.328956	2.82477	7.47197	4.60141e-13	8.0116e-12	19.0556	-1.60403
PATZ1	0.391563	2.35587	7.47146	4.61726e-13	8.03321e-12	19.0523	-1.35268
CTD-2245F17.3	0.568567	0.757859	7.46758	4.73901e-13	8.23888e-12	19.0269	-0.814597
CTB-75G16.3	0.335849	0.628581	7.46732	4.74729e-13	8.24714e-12	19.0252	-1.57412
RP11-109E24.2	0.250308	0.454672	7.46581	4.79579e-13	8.32329e-12	19.0152	-1.99823
RP11-192H23.8	0.334827	1.27271	7.46568	4.79979e-13	8.32329e-12	19.0144	-1.57851
RPL15	-0.433409	7.44123	-7.46559	4.80268e-13	8.32329e-12	19.0138	1.2062
AC007383.3	0.382752	2.30823	7.46551	4.8054e-13	8.32329e-12	19.0133	-1.38552
IDE	0.324552	3.56448	7.46492	4.82429e-13	8.34801e-12	19.0095	-1.62348
IRAK4	0.30521	3.1371	7.46484	4.82682e-13	8.34801e-12	19.0089	-1.71213
DCDC2B	0.139716	0.36737	7.46397	4.85528e-13	8.39101e-12	19.0032	-2.83943
RP11-250B2.6	0.203653	0.591537	7.45959	4.99983e-13	8.63442e-12	18.9746	-2.29582
AC007038.7	0.256018	0.726977	7.45904	5.01842e-13	8.66012e-12	18.971	-1.96568
PABPC1L	0.537235	3.30231	7.45799	5.05393e-13	8.71495e-12	18.9641	-0.896374
KDM1A	0.26171	3.38576	7.4576	5.06702e-13	8.73107e-12	18.9615	-1.93396
RP11-114N19.3	0.430959	1.48774	7.45676	5.09556e-13	8.77376e-12	18.9561	-1.21438
ZNF549	0.345856	0.769033	7.45504	5.15469e-13	8.86904e-12	18.9448	-1.53176
ITM2C	-0.859422	8.88073	-7.45119	5.28938e-13	9.09143e-12	18.9196	0.218561
CASK-AS1	0.0874517	0.105717	7.45112	5.29174e-13	9.09143e-12	18.9192	-3.51537
FAM186A	0.0309316	0.0484026	7.45054	5.3125e-13	9.12039e-12	18.9154	-5.01477
MRPL54	-0.35481	5.45679	-7.44724	5.43114e-13	9.3172e-12	18.8938	1.49488
GLCE	-0.421859	1.44035	-7.44515	5.50771e-13	9.44162e-12	18.8802	1.24517
KIN	0.195034	1.38349	7.44396	5.55175e-13	9.51012e-12	18.8724	-2.35821
PPIA	-0.406585	6.64356	-7.44262	5.60178e-13	9.58878e-12	18.8636	1.29837
PARD3B	-0.215852	0.308873	-7.44107	5.66008e-13	9.68148e-12	18.8535	2.21188
THOC6	0.351934	3.46921	7.43604	5.854e-13	1.00058e-11	18.8206	-1.50662
RP11-650K20.3	0.134912	0.223743	7.43455	5.91235e-13	1.00982e-11	18.811	-2.88991
RP11-162A12.2	0.321661	1.24405	7.43358	5.95094e-13	1.01566e-11	18.8046	-1.63639
CTNNA3	-0.362411	0.452448	-7.4321	6.01011e-13	1.02501e-11	18.795	1.4643
PITRM1	0.372002	3.60625	7.42904	6.13429e-13	1.04543e-11	18.775	-1.42662
PLCXD1	0.537362	2.40216	7.42862	6.15171e-13	1.04763e-11	18.7722	-0.896035
FAM208B	0.304454	3.36236	7.428	6.17728e-13	1.05122e-11	18.7682	-1.71571
RP11-488L18.10	0.579256	3.74223	7.42672	6.23008e-13	1.05943e-11	18.7599	-0.787727
P2RX4	0.351298	2.80257	7.42614	6.25457e-13	1.06282e-11	18.7561	-1.50923
LBH	0.638907	1.03604	7.42579	6.26918e-13	1.06453e-11	18.7538	-0.646321
AP006621.5	0.398423	1.77738	7.42193	6.43279e-13	1.09152e-11	18.7286	-1.32763
KHDRBS3	0.291173	0.323532	7.41967	6.53057e-13	1.1073e-11	18.7139	-1.78005
RP11-314A20.2	0.281638	0.56112	7.41926	6.54843e-13	1.10952e-11	18.7112	-1.82809
ZNF33A	0.377247	3.19882	7.41658	6.66675e-13	1.12875e-11	18.6938	-1.40642
RP11-77M5.1	0.1194	0.161141	7.41379	6.79221e-13	1.14916e-11	18.6756	-3.06613
RP11-488C13.5	0.217682	0.755962	7.41363	6.79948e-13	1.14956e-11	18.6745	-2.19971
ELMSAN1	0.47097	2.4442	7.4079	7.06403e-13	1.19342e-11	18.6373	-1.08629
RP11-696N14.1	0.330498	0.816947	7.40684	7.1144e-13	1.20106e-11	18.6304	-1.59729
SEC31A	0.376815	4.74248	7.40626	7.14206e-13	1.20485e-11	18.6266	-1.40807
FBRSL1	0.336945	2.66494	7.4035	7.27435e-13	1.22629e-11	18.6087	-1.56941
DYNLT3	0.45038	3.19682	7.40277	7.31014e-13	1.23143e-11	18.6039	-1.15078
TXNDC12	0.367208	4.38981	7.40225	7.33544e-13	1.2348e-11	18.6005	-1.44533
SFPQ	0.372885	5.7398	7.40032	7.43041e-13	1.24988e-11	18.5879	-1.4232
LINC00322	-0.343234	0.592391	-7.39887	7.50243e-13	1.26109e-11	18.5785	1.54273
C6orf62	0.388167	5.90196	7.39718	7.58731e-13	1.27444e-11	18.5676	-1.36525
CCDC159	0.371746	3.17803	7.39702	7.59571e-13	1.27493e-11	18.5665	-1.42761
ZSCAN18	0.718455	1.26116	7.39636	7.62905e-13	1.27961e-11	18.5622	-0.47703
BEND5	0.643716	0.799497	7.3938	7.76008e-13	1.30065e-11	18.5456	-0.635503
OFD1	0.427798	3.9002	7.39313	7.79493e-13	1.30555e-11	18.5412	-1.225
CEBPB-AS1	0.315414	1.22367	7.39278	7.81332e-13	1.30769e-11	18.5389	-1.66468
CTD-2023M8.1	0.489394	1.40584	7.39196	7.85587e-13	1.31387e-11	18.5336	-1.03093
ATHL1	0.609876	5.37354	7.39172	7.86864e-13	1.31507e-11	18.532	-0.713411
C14orf169	0.407422	2.42219	7.39152	7.87887e-13	1.31583e-11	18.5308	-1.2954
CEPT1	0.362207	2.39335	7.39072	7.92116e-13	1.32195e-11	18.5255	-1.46511
ZMYM1	0.312038	1.03603	7.38781	8.07587e-13	1.34681e-11	18.5067	-1.68021
BANK1	0.911722	2.43455	7.38745	8.09552e-13	1.34912e-11	18.5043	-0.133334
CRIPAK	0.416884	2.39495	7.3835	8.31079e-13	1.384e-11	18.4787	-1.26228
ZNF665	0.159905	0.188313	7.3826	8.36094e-13	1.39136e-11	18.4728	-2.64472
GS1-124K5.11	0.313752	1.2876	7.38167	8.41255e-13	1.39895e-11	18.4668	-1.6723
FAM117A	0.440073	3.88562	7.37933	8.54448e-13	1.41988e-11	18.4516	-1.18419
RTCA-AS1	0.454524	1.37005	7.37842	8.59678e-13	1.42755e-11	18.4457	-1.13757
ATP10D	0.578509	2.8136	7.37774	8.63557e-13	1.43298e-11	18.4413	-0.789588
CDK6	-0.843836	2.22398	-7.37669	8.69621e-13	1.44201e-11	18.4345	0.244966
RP11-495P10.1	0.312615	0.976777	7.37573	8.75174e-13	1.45019e-11	18.4282	-1.67754
EIF3J	-0.39844	4.9881	-7.37471	8.81144e-13	1.45905e-11	18.4216	1.32756
C1orf174	0.274518	2.51593	7.37285	8.9207e-13	1.47609e-11	18.4096	-1.86503
AC093159.1	0.550453	1.03907	7.36969	9.1104e-13	1.50641e-11	18.3891	-0.861308
RBL1	0.422665	1.82296	7.36924	9.13727e-13	1.50979e-11	18.3862	-1.24242
TTC3	0.391339	4.21591	7.36779	9.22586e-13	1.52334e-11	18.3768	-1.35351
DNAL1	0.241262	1.0944	7.36135	9.6291e-13	1.5888e-11	18.335	-2.05133
ZSCAN30	0.384411	1.85298	7.35625	9.96039e-13	1.64194e-11	18.302	-1.37928
DPYD-AS1	0.102592	0.165668	7.35618	9.96523e-13	1.64194e-11	18.3016	-3.28501
RP11-180O5.2	0.154127	0.27087	7.35566	9.99944e-13	1.64641e-11	18.2982	-2.6978
GNPTG	0.40448	4.1549	7.35432	1.00891e-12	1.66e-11	18.2895	-1.30586
GNB2L1	-0.521773	7.70375	-7.35307	1.01729e-12	1.67261e-11	18.2814	0.938506
NEK9	0.401998	3.26972	7.35237	1.022e-12	1.67853e-11	18.2769	-1.31474
NUDT13	0.395687	1.42161	7.35232	1.02233e-12	1.67853e-11	18.2766	-1.33757
LA16c-361A3.3	0.444347	1.41873	7.34859	1.04796e-12	1.71941e-11	18.2525	-1.17024
CXXC5	-0.425581	5.20888	-7.34754	1.05526e-12	1.73017e-11	18.2457	1.23249
FTO-IT1	0.114117	0.210753	7.34729	1.05701e-12	1.73183e-11	18.2441	-3.13142
PEBP1	0.415738	6.83116	7.34663	1.0617e-12	1.73828e-11	18.2398	-1.26625
PCID2	0.303558	2.84848	7.34419	1.07898e-12	1.76534e-11	18.224	-1.71995
UBA6-AS1	0.298798	1.70668	7.34332	1.08524e-12	1.77434e-11	18.2184	-1.74276
KLHDC2	0.317156	3.22163	7.34313	1.08662e-12	1.77534e-11	18.2171	-1.65674
CTD-2020K17.1	0.596216	3.08359	7.3409	1.10275e-12	1.80044e-11	18.2027	-0.746093
RP11-321F8.4	0.501203	1.43242	7.34036	1.10669e-12	1.8056e-11	18.1993	-0.996532
RARA	0.575574	2.86509	7.33897	1.11696e-12	1.82109e-11	18.1903	-0.796927
RP11-297D21.4	0.272792	0.751094	7.33639	1.13617e-12	1.85112e-11	18.1736	-1.87413
ERI1	0.295281	1.22379	7.33552	1.14276e-12	1.86056e-11	18.168	-1.75984
DERA	0.362656	3.2184	7.33012	1.18431e-12	1.92686e-11	18.1331	-1.46333
GPR88	0.407672	0.403424	7.32649	1.21311e-12	1.97111e-11	18.1097	-1.29452
TMEM143	0.347417	2.69407	7.32648	1.2132e-12	1.97111e-11	18.1096	-1.52526
GPD2	0.428336	2.54714	7.32511	1.22422e-12	1.98763e-11	18.1008	-1.22319
ZNF362	0.406562	2.4165	7.32173	1.25195e-12	2.03125e-11	18.079	-1.29845
PATL2	0.512156	2.24875	7.31932	1.27204e-12	2.0624e-11	18.0634	-0.965345
SENP6	0.257889	3.4311	7.31831	1.28052e-12	2.07472e-11	18.0569	-1.95518
MANEA-AS1	0.439691	1.29078	7.31804	1.28288e-12	2.07709e-11	18.0552	-1.18544
PTN	-0.624831	0.922434	-7.31637	1.29709e-12	2.09864e-11	18.0444	0.678462
DNAL4	0.344248	1.82028	7.31607	1.29963e-12	2.10102e-11	18.0425	-1.53848
RPS6KA5	0.155103	0.430048	7.31599	1.30036e-12	2.10102e-11	18.042	-2.6887
SLC35E1	-0.352656	3.78966	-7.3154	1.30544e-12	2.10777e-11	18.0382	1.50367
RPS11	-0.481779	10.4561	-7.31444	1.31372e-12	2.11828e-11	18.032	1.05356
RPL13A	-0.590413	10.0436	-7.31444	1.31377e-12	2.11828e-11	18.0319	0.760203
ADD1	0.319746	3.83024	7.31218	1.3335e-12	2.14861e-11	18.0174	-1.645
RP11-203H2.2	-0.165782	0.139539	-7.31122	1.34202e-12	2.16084e-11	18.0112	2.59264
PANX1	-0.35686	2.99031	-7.30973	1.35526e-12	2.18066e-11	18.0016	1.48657
AC137932.4	0.322506	1.08714	7.30927	1.35935e-12	2.18573e-11	17.9987	-1.6326
TFPT	-0.28463	3.23586	-7.3088	1.36356e-12	2.191e-11	17.9957	1.81284
LIMD1	0.599915	3.61328	7.30731	1.37708e-12	2.2112e-11	17.986	-0.73717
EPC1	0.28738	2.91437	7.30717	1.37833e-12	2.21169e-11	17.9852	-1.79897
DENND5B	0.469513	3.84918	7.30693	1.38053e-12	2.21369e-11	17.9836	-1.09076
NEMF	0.27719	2.3996	7.3066	1.38351e-12	2.21694e-11	17.9815	-1.85105
SMAD4	0.293976	2.63903	7.30615	1.38766e-12	2.22207e-11	17.9786	-1.76623
CC2D2B	0.0546472	0.0768061	7.30401	1.40744e-12	2.25219e-11	17.9648	-4.19371
ATG14	0.440868	2.72856	7.30235	1.42292e-12	2.27407e-11	17.9541	-1.18158
ADCK5	0.354769	2.69005	7.30233	1.42306e-12	2.27407e-11	17.954	-1.49505
GSDMD	0.365621	3.99203	7.30159	1.4301e-12	2.28376e-11	17.9492	-1.45158
BIN1	-0.622995	1.79787	-7.30107	1.43498e-12	2.28998e-11	17.9459	0.682706
RP11-1376P16.2	0.326383	1.2585	7.30094	1.43621e-12	2.29038e-11	17.945	-1.61536
COPS7A	0.375595	3.71347	7.3005	1.44034e-12	2.2954e-11	17.9422	-1.41275
ZMAT2	-0.346561	5.04577	-7.29972	1.44781e-12	2.30573e-11	17.9372	1.52882
RP11-598F7.3	-1.64565	3.57981	-7.29594	1.4844e-12	2.36238e-11	17.9128	-0.718654
DVL2	0.316497	2.76184	7.29364	1.5071e-12	2.39687e-11	17.898	-1.65973
CDK11A	0.336439	2.35268	7.29131	1.53039e-12	2.43225e-11	17.8831	-1.57158
C12orf42	0.254145	0.344559	7.28863	1.55763e-12	2.47386e-11	17.8659	-1.97628
EI24	-0.391517	4.31051	-7.28387	1.60727e-12	2.55096e-11	17.8353	1.35285
CHTF18	0.463035	2.14526	7.28327	1.61361e-12	2.55928e-11	17.8314	-1.11081
RAB28	0.344964	3.5558	7.28305	1.61596e-12	2.56127e-11	17.83	-1.53548
FNDC3A	0.495123	5.25312	7.28189	1.6284e-12	2.57924e-11	17.8225	-1.01414
DFFB	0.365949	2.15497	7.28104	1.63751e-12	2.59158e-11	17.8171	-1.45029
MARK1	-0.480194	0.408196	-7.28096	1.63841e-12	2.59158e-11	17.8166	1.05831
ARL6IP4	0.227882	1.42154	7.27977	1.65126e-12	2.61013e-11	17.8089	-2.13364
HSPA1L	0.270873	0.806055	7.2777	1.67389e-12	2.64412e-11	17.7957	-1.88431
ITPKB	0.67992	2.60029	7.27571	1.69595e-12	2.67714e-11	17.7829	-0.556563
LAMTOR5-AS1	0.111725	0.306541	7.27498	1.70419e-12	2.68833e-11	17.7782	-3.16197
FEM1A	-0.190259	0.771641	-7.27446	1.71e-12	2.69568e-11	17.7749	2.39396
RP13-941N14.1	0.242484	0.357943	7.27273	1.72955e-12	2.72465e-11	17.7638	-2.04404
SRGAP2C	0.210469	0.65069	7.27103	1.74905e-12	2.75352e-11	17.7528	-2.24832
OCIAD1	0.301221	4.85494	7.2697	1.76444e-12	2.77448e-11	17.7443	-1.7311
RP11-350J20.5	0.110995	0.286012	7.26967	1.76475e-12	2.77448e-11	17.7441	-3.17143
RP11-496H1.2	0.302746	0.621384	7.26818	1.78218e-12	2.8e-11	17.7345	-1.72382
RP1-267D11.6	0.441509	1.28375	7.26537	1.81537e-12	2.85023e-11	17.7165	-1.17948
KNTC1	0.595389	4.00635	7.26348	1.83807e-12	2.88393e-11	17.7044	-0.748095
LINC01485	-0.525192	1.60167	-7.26333	1.83984e-12	2.88477e-11	17.7035	0.929084
FCF1	0.317334	2.70904	7.26309	1.84282e-12	2.88707e-11	17.7019	-1.65593
NDUFAF6	0.323034	2.23817	7.26301	1.84378e-12	2.88707e-11	17.7014	-1.63024
TMEM27	0.171884	0.349974	7.26274	1.847e-12	2.89017e-11	17.6997	-2.5405
FXR1	-0.271335	3.47002	-7.26136	1.86382e-12	2.91453e-11	17.6909	1.88185
B3GALT6	0.430245	2.2983	7.26088	1.86976e-12	2.92084e-11	17.6877	-1.21677
USP1	0.390497	3.45185	7.26083	1.87036e-12	2.92084e-11	17.6874	-1.35662
DDX59	0.373128	2.88193	7.26057	1.87349e-12	2.92378e-11	17.6858	-1.42226
SGK2	0.133486	0.277117	7.25904	1.89244e-12	2.95138e-11	17.676	-2.90524
SGK223	0.32444	0.441034	7.25755	1.91102e-12	2.97836e-11	17.6665	-1.62397
HECTD1	0.300922	3.50725	7.25671	1.92159e-12	2.99283e-11	17.6611	-1.73254
ZNF274	0.438755	2.79736	7.25508	1.9424e-12	3.02322e-11	17.6506	-1.18851
PLXNB2	0.784312	3.78306	7.25469	1.94735e-12	3.0289e-11	17.6481	-0.350501
LINC01289	0.812035	0.714157	7.25348	1.96289e-12	3.05105e-11	17.6404	-0.300385
HMGCL	0.284905	1.71278	7.25108	1.994e-12	3.09733e-11	17.625	-1.81145
RP11-507K2.6	0.0694698	0.173097	7.24725	2.04478e-12	3.17411e-11	17.6005	-3.84747
LRRC46	0.201046	0.514176	7.24681	2.05067e-12	3.18112e-11	17.5977	-2.3144
ZNF736	0.42089	1.05184	7.24565	2.06631e-12	3.20306e-11	17.5903	-1.24849
HK1	-0.47112	2.43644	-7.24556	2.06755e-12	3.20306e-11	17.5897	1.08583
RP11-440L14.1	0.539096	2.31603	7.24256	2.10871e-12	3.26466e-11	17.5705	-0.891387
SENP7	0.321146	3.07413	7.24217	2.11403e-12	3.27071e-11	17.568	-1.6387
NPIPB4	0.255942	1.00983	7.2412	2.12762e-12	3.28956e-11	17.5618	-1.96611
COX5B	-0.280964	5.93559	-7.23982	2.14693e-12	3.31722e-11	17.553	1.83154
MCRS1	0.25706	3.88632	7.23883	2.16094e-12	3.33665e-11	17.5466	-1.95982
PPFIA3	-0.42973	2.18834	-7.23686	2.18905e-12	3.37782e-11	17.534	1.2185
RP11-386O9.2	0.0895396	0.147753	7.23554	2.20798e-12	3.40478e-11	17.5256	-3.48133
AC002451.3	0.274351	0.324862	7.23519	2.21303e-12	3.41031e-11	17.5234	-1.8659
TMEM45B	0.0684027	0.146358	7.2334	2.23915e-12	3.44829e-11	17.512	-3.8698
ACACB	0.627125	1.82032	7.23245	2.25322e-12	3.46768e-11	17.5058	-0.673174
FGFRL1	0.518653	2.78084	7.23003	2.28912e-12	3.52059e-11	17.4904	-0.947157
EP400	0.276273	2.33772	7.22687	2.33705e-12	3.59194e-11	17.4702	-1.85583
RP11-473O4.5	0.238571	0.73459	7.22637	2.34464e-12	3.60124e-11	17.4671	-2.06751
ZFP28	0.281878	0.261356	7.22541	2.35951e-12	3.62169e-11	17.4609	-1.82686
DRAM2	0.399031	3.97363	7.22412	2.37958e-12	3.6501e-11	17.4526	-1.32543
L3MBTL3	0.42478	1.40651	7.2231	2.3955e-12	3.6721e-11	17.4461	-1.23521
RPS9	-0.462818	7.84478	-7.22198	2.41305e-12	3.69657e-11	17.439	1.11148
WDR19	0.561324	2.57524	7.22177	2.41632e-12	3.69916e-11	17.4377	-0.833095
NEURL4	0.33213	2.78243	7.22009	2.44318e-12	3.73783e-11	17.4269	-1.59018
PER3	0.324516	0.659981	7.21926	2.45633e-12	3.75548e-11	17.4217	-1.62364
RP5-965G21.6	0.404298	1.42122	7.21813	2.47461e-12	3.78096e-11	17.4145	-1.30651
RP11-651L5.3	0.381993	1.23661	7.21725	2.4889e-12	3.8003e-11	17.4088	-1.38838
APITD1	0.258443	0.990985	7.21641	2.5027e-12	3.81888e-11	17.4035	-1.95208
PTGES3	0.301104	6.0814	7.21358	2.54931e-12	3.88745e-11	17.3855	-1.73166
SUDS3	0.270451	3.48898	7.21308	2.55777e-12	3.8978e-11	17.3822	-1.88656
MREG	-0.532545	1.49096	-7.21257	2.56628e-12	3.90821e-11	17.379	0.909024
ARHGAP10	0.447632	0.50615	7.21239	2.56935e-12	3.91034e-11	17.3778	-1.15962
EIF1AD	-0.354629	3.74138	-7.21138	2.58625e-12	3.93349e-11	17.3714	1.49562
REV1	0.253546	2.66779	7.2093	2.62171e-12	3.98483e-11	17.3582	-1.97968
XPOT	0.456349	4.90179	7.20868	2.63245e-12	3.99854e-11	17.3542	-1.13179
DST	0.618787	2.6184	7.20563	2.68541e-12	4.07633e-11	17.3348	-0.692484
CCAR1	0.232742	3.96576	7.20305	2.731e-12	4.14285e-11	17.3183	-2.1032
C11orf1	-0.419327	3.39906	-7.20204	2.74911e-12	4.16761e-11	17.3119	1.25385
GSTA4	0.726044	2.01491	7.19922	2.80016e-12	4.24224e-11	17.294	-0.461871
RP5-1116H23.4	0.122875	0.154976	7.19841	2.81508e-12	4.26028e-11	17.2888	-3.02474
PGBD1	-0.354064	1.76808	-7.19837	2.81572e-12	4.26028e-11	17.2886	1.49792
RP1-197B17.4	0.301693	0.94787	7.19826	2.81784e-12	4.26072e-11	17.2878	-1.72885
RP11-276H19.1	0.247091	0.421451	7.19694	2.84218e-12	4.29474e-11	17.2794	-2.01689
MICALL2	0.269453	0.576024	7.1963	2.85409e-12	4.30995e-11	17.2754	-1.89189
EXOSC9	0.267931	3.07768	7.19612	2.85741e-12	4.31217e-11	17.2742	-1.90007
SMIM1	0.421886	1.46768	7.19463	2.88539e-12	4.35158e-11	17.2647	-1.24508
PPIB	-0.343746	8.33276	-7.19346	2.90743e-12	4.382e-11	17.2573	1.54059
THG1L	-0.45323	2.80595	-7.19294	2.91729e-12	4.39402e-11	17.254	1.14169
CEP192	0.319305	2.43039	7.19267	2.92245e-12	4.39894e-11	17.2523	-1.64699
CTD-2302E22.6	0.289905	0.94691	7.19248	2.92622e-12	4.40178e-11	17.251	-1.78635
RP11-147L13.11	0.335097	2.95534	7.19003	2.97332e-12	4.46976e-11	17.2355	-1.57735
PRAP1	0.199613	0.40095	7.18904	2.99262e-12	4.49587e-11	17.2292	-2.32472
ATAD2B	0.239997	1.05245	7.1871	3.03057e-12	4.54995e-11	17.2169	-2.05891
LINC01058	0.292553	0.575001	7.18476	3.07717e-12	4.61695e-11	17.202	-1.77323
ADD3	0.561038	3.83089	7.18178	3.1377e-12	4.70473e-11	17.183	-0.83383
THADA	0.25901	2.17377	7.18118	3.14999e-12	4.72012e-11	17.1792	-1.94892
CCNT2	0.345291	3.61344	7.18041	3.16586e-12	4.74087e-11	17.1743	-1.53411
RANGRF	0.311459	2.94514	7.17988	3.17665e-12	4.75397e-11	17.171	-1.68289
CARNS1	0.434053	1.28209	7.17977	3.17903e-12	4.75449e-11	17.1702	-1.20406
WNK1	0.370288	2.94177	7.1793	3.18865e-12	4.76581e-11	17.1673	-1.43328
CIB1	-0.389986	5.38227	-7.17702	3.2365e-12	4.83424e-11	17.1528	1.35851
IMPDH2	-0.44372	5.71322	-7.17652	3.24699e-12	4.8468e-11	17.1496	1.17228
SZT2-AS1	0.101512	0.187833	7.17619	3.25411e-12	4.85432e-11	17.1475	-3.30028
AC245100.1	0.419994	1.3148	7.17465	3.28679e-12	4.89994e-11	17.1378	-1.25156
UBE2Q2	-0.424209	4.23287	-7.17447	3.29078e-12	4.90122e-11	17.1366	1.23715
OPRD1	0.0704149	0.11965	7.17442	3.29185e-12	4.90122e-11	17.1363	-3.82797
ORC4	0.248375	1.76183	7.17396	3.30167e-12	4.91271e-11	17.1334	-2.00941
ZNF326	0.330348	2.31025	7.17283	3.32595e-12	4.94569e-11	17.1262	-1.59794
CNTN4	-0.211309	0.339688	-7.17185	3.34734e-12	4.97431e-11	17.12	2.24258
CASK	0.380634	1.46104	7.17113	3.36292e-12	4.99429e-11	17.1154	-1.39352
ADAM17	0.345602	2.94646	7.16922	3.40521e-12	5.05387e-11	17.1033	-1.53281
RP11-227G15.10	0.285602	0.704874	7.16753	3.44278e-12	5.10639e-11	17.0926	-1.80792
AC099850.1	0.122361	0.265063	7.16704	3.45371e-12	5.11935e-11	17.0895	-3.03078
RP11-423P10.2	0.173013	0.729804	7.16358	3.5323e-12	5.23173e-11	17.0675	-2.53105
PNMA1	0.691823	2.69141	7.16351	3.53401e-12	5.23173e-11	17.0671	-0.531525
ANGEL2	0.296565	3.02398	7.16311	3.54326e-12	5.24209e-11	17.0645	-1.75358
RHOF	0.199709	0.527544	7.16127	3.58578e-12	5.30164e-11	17.0529	-2.32403
PTP4A3	-1.7339	5.3799	-7.15997	3.61641e-12	5.34354e-11	17.0446	-0.794021
RP11-122K13.7	0.406347	0.880072	7.15717	3.68282e-12	5.43822e-11	17.0269	-1.29922
CCAR2	0.314283	3.28989	7.15482	3.73953e-12	5.51791e-11	17.012	-1.66987
RP11-1017G21.6	0.280053	0.464705	7.15474	3.74151e-12	5.51791e-11	17.0114	-1.83623
APLF	0.20717	0.797372	7.15281	3.78857e-12	5.58377e-11	16.9993	-2.27112
ARHGDIB	0.567169	5.86936	7.15179	3.81386e-12	5.6175e-11	16.9928	-0.818149
LARP4B	0.260239	2.42519	7.15145	3.82237e-12	5.62648e-11	16.9906	-1.94209
GRIK1	0.0758258	0.205425	7.14876	3.88973e-12	5.72202e-11	16.9736	-3.72117
BANP	0.21631	1.26668	7.14779	3.91432e-12	5.75411e-11	16.9674	-2.20883
ILVBL	-0.253298	3.33816	-7.1477	3.91648e-12	5.75411e-11	16.9669	1.98109
PDE7A	0.598143	2.96279	7.14557	3.97103e-12	5.83059e-11	16.9534	-0.741439
NKTR	0.404741	4.22799	7.14476	3.99208e-12	5.85781e-11	16.9483	-1.30493
ADHFE1	0.721467	1.83907	7.14383	4.01611e-12	5.88937e-11	16.9424	-0.470995
CTBP1-AS	0.263433	1.08865	7.14364	4.02101e-12	5.89285e-11	16.9412	-1.92449
ATP5J2	-0.314254	4.95606	-7.1432	4.03271e-12	5.90629e-11	16.9384	1.67
KPNA5	0.356215	2.0902	7.14248	4.0516e-12	5.93023e-11	16.9338	-1.48918
AC139887.4	0.439435	1.34505	7.14174	4.07103e-12	5.95493e-11	16.9292	-1.18628
RCOR3	0.354738	2.8392	7.14057	4.10211e-12	5.99663e-11	16.9218	-1.49517
HIPK2	-0.560881	4.52194	-7.14044	4.10565e-12	5.99805e-11	16.9209	0.834234
RP11-392O17.2	0.197231	0.376673	7.13882	4.14891e-12	6.05745e-11	16.9107	-2.34204
LRRC8A	-0.392228	3.29682	-7.13856	4.15582e-12	6.06375e-11	16.9091	1.35024
AC092597.3	0.351715	1.00043	7.13792	4.17324e-12	6.08537e-11	16.905	-1.50752
DENND1A	-0.258102	2.17299	-7.13728	4.19066e-12	6.10695e-11	16.9009	1.95399
HIST4H4	0.485556	2.24375	7.13524	4.24627e-12	6.18412e-11	16.8881	-1.04229
RP11-489E7.4	0.745212	3.94876	7.13143	4.35266e-12	6.33512e-11	16.864	-0.424277
RP11-968A15.2	0.339141	0.855685	7.12852	4.43564e-12	6.45186e-11	16.8456	-1.56004
PRAME	-0.804633	1.03193	-7.12719	4.47387e-12	6.50341e-11	16.8372	0.313597
CWF19L1	0.248227	3.13187	7.12667	4.48906e-12	6.52144e-11	16.8339	-2.01027
ECSIT	-0.408454	4.04291	-7.12439	4.5557e-12	6.61157e-11	16.8196	1.29176
EMC6	-0.281701	2.71448	-7.12436	4.55677e-12	6.61157e-11	16.8193	1.82776
DOCK9-AS2	0.32949	0.855297	7.12366	4.5775e-12	6.63751e-11	16.8149	-1.60169
ZBED1	0.422221	2.02034	7.12264	4.60769e-12	6.67612e-11	16.8085	-1.24393
MIB2	0.315484	2.68833	7.12257	4.60985e-12	6.67612e-11	16.808	-1.66436
C16orf89	0.0655003	0.0755374	7.12232	4.61744e-12	6.68297e-11	16.8064	-3.93235
SGSM3	0.342428	4.62451	7.12216	4.62207e-12	6.68553e-11	16.8055	-1.54613
GS1-358P8.4	0.319375	1.62788	7.12171	4.63566e-12	6.70103e-11	16.8026	-1.64668
MTR	0.352825	2.68371	7.12081	4.66275e-12	6.73601e-11	16.7969	-1.50297
SETD5	0.302324	4.04992	7.12066	4.66723e-12	6.73831e-11	16.796	-1.72583
UCKL1	0.285001	4.04674	7.11962	4.69871e-12	6.77922e-11	16.7894	-1.81096
GPT2	0.682634	2.44039	7.11953	4.70137e-12	6.77922e-11	16.7889	-0.550815
LDHB	-0.47725	6.49431	-7.11912	4.71411e-12	6.79338e-11	16.7862	1.06718
GPR132	0.586471	0.550017	7.11677	4.78642e-12	6.89334e-11	16.7714	-0.769867
LINC00843	0.289118	1.30175	7.11648	4.79533e-12	6.90191e-11	16.7696	-1.79027
AC010894.5	0.271893	0.932972	7.11564	4.82136e-12	6.93509e-11	16.7643	-1.87889
GNRH1	0.206123	0.593542	7.11449	4.85746e-12	6.98271e-11	16.757	-2.27842
C1QTNF3	0.213492	0.9827	7.11421	4.86639e-12	6.99124e-11	16.7553	-2.22774
CHMP4A	0.252874	1.89338	7.11176	4.94414e-12	7.09856e-11	16.7398	-1.98351
STK17B	0.631549	4.443	7.11058	4.98175e-12	7.14817e-11	16.7324	-0.663035
RP3-323P24.3	0.224415	0.740384	7.11028	4.99172e-12	7.15807e-11	16.7305	-2.15576
LGMN	0.992485	3.49549	7.10949	5.01711e-12	7.19007e-11	16.7255	-0.0108824
PHKG2	0.242748	2.36488	7.10929	5.02366e-12	7.19503e-11	16.7243	-2.04247
EFCAB14	0.306174	4.06142	7.10885	5.03804e-12	7.2112e-11	16.7215	-1.70757
NLRC3	0.438196	0.640971	7.10744	5.08418e-12	7.27277e-11	16.7126	-1.19035
CHMP1A	0.320332	3.52346	7.10712	5.09461e-12	7.28323e-11	16.7106	-1.64236
C11orf54	0.375451	2.34537	7.10508	5.16242e-12	7.37565e-11	16.6977	-1.41331
SSSCA1	-0.317742	4.09764	-7.10227	5.25702e-12	7.50621e-11	16.68	1.65407
RP5-1074L1.4	0.35699	0.87365	7.10198	5.26667e-12	7.5154e-11	16.6782	-1.48605
CLPTM1	-0.288905	5.10701	-7.10137	5.28774e-12	7.54084e-11	16.6743	1.79134
ARRDC2	0.536851	0.81006	7.1	5.33474e-12	7.60073e-11	16.6657	-0.897408
CEP44	0.307514	1.74269	7.09995	5.33624e-12	7.60073e-11	16.6654	-1.70128
NFYC-AS1	0.376956	1.18315	7.09962	5.34762e-12	7.61228e-11	16.6634	-1.40753
SCAF11	0.29182	3.27926	7.0995	5.35174e-12	7.6135e-11	16.6626	-1.77685
NHSL2	0.226268	0.294471	7.09645	5.45851e-12	7.76066e-11	16.6434	-2.1439
SFSWAP	0.313729	2.86432	7.09601	5.47384e-12	7.77772e-11	16.6406	-1.67241
ACTR10	0.312865	3.18574	7.09447	5.52882e-12	7.85106e-11	16.6309	-1.67639
RP11-93O14.2	0.27678	0.835441	7.09435	5.53296e-12	7.85216e-11	16.6302	-1.85319
KIAA1033	0.337982	3.33429	7.09393	5.54799e-12	7.8687e-11	16.6275	-1.56498
CYB5RL	0.254113	0.87797	7.09362	5.55905e-12	7.8796e-11	16.6256	-1.97646
RP11-650L12.2	-0.102586	0.18655	-7.09345	5.56536e-12	7.88376e-11	16.6245	3.28509
DGCR8	0.265784	2.58935	7.09288	5.5858e-12	7.90791e-11	16.6209	-1.91167
RP11-145M4.3	0.40885	1.02483	7.09262	5.59493e-12	7.91603e-11	16.6193	-1.29036
PRH2	0.0754248	0.147951	7.08996	5.69207e-12	8.04859e-11	16.6025	-3.72882
RP1-313L4.3	-0.0636132	0.0885986	-7.08918	5.72065e-12	8.0841e-11	16.5977	3.97453
PRH1-PRR4	0.0670768	0.135403	7.08781	5.77139e-12	8.15086e-11	16.589	-3.89804
CTC-378H22.2	-0.441066	1.69993	-7.08766	5.77713e-12	8.15404e-11	16.5881	1.18093
HLF	-0.26687	0.377012	-7.08745	5.78494e-12	8.16013e-11	16.5868	1.90579
WDSUB1	0.361174	2.36643	7.08521	5.86936e-12	8.27421e-11	16.5726	-1.46923
TMEM86A	-0.353993	0.874931	-7.08439	5.90018e-12	8.31262e-11	16.5675	1.49821
BAG1	-0.282557	3.76796	-7.08384	5.9213e-12	8.33735e-11	16.5641	1.82338
DIO1	0.0534855	0.103202	7.08302	5.95284e-12	8.3767e-11	16.5589	-4.22471
VEPH1	-0.398302	0.429373	-7.08217	5.98553e-12	8.41763e-11	16.5536	1.32807
RP11-231C14.4	0.20366	0.726964	7.08105	6.02876e-12	8.47331e-11	16.5465	-2.29577
NUP85	0.288625	2.98676	7.08065	6.04438e-12	8.49016e-11	16.544	-1.79273
BMPER	-0.174891	0.244466	-7.07926	6.09879e-12	8.56142e-11	16.5353	2.51547
TRMT11	0.358205	2.86255	7.07842	6.13209e-12	8.60299e-11	16.53	-1.48114
DENND6B	0.924481	2.68352	7.07812	6.14368e-12	8.61408e-11	16.5281	-0.113285
CCDC24	0.362903	1.16092	7.07098	6.43315e-12	9.01453e-11	16.4833	-1.46234
BAIAP3	0.440707	0.710443	7.07075	6.44261e-12	9.02237e-11	16.4818	-1.18211
AC079610.2	0.116195	0.134244	7.06968	6.48728e-12	9.07947e-11	16.4751	-3.10538
ERMARD	0.30178	2.85016	7.06929	6.50374e-12	9.09704e-11	16.4726	-1.72843
RARG	0.308588	1.1034	7.06803	6.55674e-12	9.16568e-11	16.4647	-1.69624
C16orf96	0.102822	0.207623	7.06755	6.57693e-12	9.1884e-11	16.4617	-3.28178
ZNF337	0.242794	1.20359	7.0667	6.6128e-12	9.23299e-11	16.4564	-2.0422
MTFR1L	0.281186	2.77696	7.06651	6.62113e-12	9.23909e-11	16.4552	-1.83041
DCK	0.526974	2.05956	7.0663	6.62996e-12	9.24588e-11	16.4539	-0.924195
MPHOSPH8	0.448372	3.93949	7.06533	6.67177e-12	9.29862e-11	16.4478	-1.15723
RP11-260M2.1	0.269157	0.891741	7.06198	6.81686e-12	9.49517e-11	16.4268	-1.89348
RP11-1148L6.9	0.381714	1.85558	7.06108	6.85676e-12	9.54409e-11	16.4211	-1.38943
CTD-2006C1.2	-0.292365	1.27258	-7.061	6.86016e-12	9.54409e-11	16.4207	1.77416
POLE2	0.363879	0.876609	7.06034	6.88929e-12	9.5789e-11	16.4165	-1.45847
GTF2F1	-0.29694	4.81357	-7.05546	7.10928e-12	9.87889e-11	16.3859	1.75176
IMPACT	0.509771	2.9868	7.05521	7.12054e-12	9.88866e-11	16.3844	-0.972079
RP11-108P20.4	0.325558	0.404238	7.05416	7.16879e-12	9.94974e-11	16.3778	-1.61901
RP11-464F9.22	0.380057	0.820897	7.05373	7.18876e-12	9.97152e-11	16.3751	-1.39571
HIPK1	0.394187	3.16735	7.05256	7.24286e-12	1.00406e-10	16.3678	-1.34305
SRD5A2	-0.0686373	0.091891	-7.05201	7.26831e-12	1.00699e-10	16.3644	3.86486
RP1-257A7.5	0.199014	0.36201	7.04928	7.39704e-12	1.02422e-10	16.3473	-2.32906
HDAC11	0.237118	0.666881	7.04859	7.43029e-12	1.02821e-10	16.3429	-2.07632
LHFPL1	0.302942	0.661366	7.0475	7.48245e-12	1.03481e-10	16.3361	-1.72288
RP11-156P1.3	0.248353	1.13351	7.04635	7.53769e-12	1.04184e-10	16.3289	-2.00954
RP11-438L19.1	0.147576	0.366072	7.04373	7.66564e-12	1.05889e-10	16.3125	-2.76047
SYCE1L	0.52155	1.78418	7.04231	7.73617e-12	1.068e-10	16.3036	-0.939122
IPO8	0.296087	3.34468	7.0417	7.76629e-12	1.07153e-10	16.2998	-1.75591
RP4-555D20.2	-1.19178	2.8132	-7.03721	7.99336e-12	1.1022e-10	16.2717	-0.253117
CDKN1B	0.596444	5.32658	7.03616	8.04781e-12	1.10906e-10	16.2651	-0.745541
KLHL26	-0.269494	1.47418	-7.03567	8.0727e-12	1.11147e-10	16.2621	1.89167
MAP3K7	0.287735	2.9349	7.03563	8.07487e-12	1.11147e-10	16.2618	-1.79719
RBM41	0.330745	2.04316	7.03381	8.16999e-12	1.1239e-10	16.2504	-1.59621
PLCB2	0.807721	2.34324	7.0299	8.37734e-12	1.15175e-10	16.226	-0.308072
USF2	-0.270958	5.17442	-7.02933	8.40826e-12	1.15532e-10	16.2224	1.88386
RP11-4O1.2	0.140768	0.19396	7.02701	8.53401e-12	1.17191e-10	16.208	-2.82861
FKBP3	0.36151	4.18424	7.02633	8.57129e-12	1.17633e-10	16.2037	-1.46789
STX7	0.356215	2.17313	7.02522	8.63252e-12	1.18404e-10	16.1968	-1.48918
C17orf49	0.298509	1.09392	7.02484	8.65368e-12	1.18625e-10	16.1944	-1.74415
CHFR	0.383248	1.61674	7.02234	8.7934e-12	1.20469e-10	16.1788	-1.38365
CD99	1.20737	2.25552	7.02159	8.8356e-12	1.20976e-10	16.1741	0.271868
FURIN	-0.451465	4.42669	-7.02031	8.90864e-12	1.21905e-10	16.1661	1.14732
RP11-214N9.1	0.364774	0.883021	7.0185	9.01233e-12	1.23251e-10	16.1548	-1.45493
TELO2	0.339467	2.82698	7.01745	9.07339e-12	1.24014e-10	16.1483	-1.55866
PHLPP2	0.597163	1.91005	7.01536	9.19546e-12	1.25608e-10	16.1353	-0.743803
SLAMF1	-1.25893	4.28046	-7.01438	9.25334e-12	1.26325e-10	16.1291	-0.332196
STAC3	0.294165	1.06302	7.01303	9.33392e-12	1.27351e-10	16.1207	-1.7653
RP11-324O2.3	0.141219	0.573007	7.01248	9.36708e-12	1.27728e-10	16.1172	-2.824
TPM4	-0.625584	6.4144	-7.01181	9.40687e-12	1.28157e-10	16.1131	0.676725
CCDC109B	0.445302	2.99985	7.01177	9.40951e-12	1.28157e-10	16.1128	-1.16714
DDX26B	0.474908	3.14994	7.00865	9.59932e-12	1.30666e-10	16.0934	-1.07428
CTA-228A9.4	0.0183888	0.0358601	7.0085	9.60835e-12	1.30713e-10	16.0925	-5.76503
SELO	0.309355	3.61432	7.00803	9.63729e-12	1.3103e-10	16.0895	-1.69266
CIPC	0.35649	2.31435	7.00792	9.64392e-12	1.31044e-10	16.0889	-1.48807
DUSP22	0.590142	5.35455	7.00637	9.74057e-12	1.32249e-10	16.0792	-0.760867
GABBR2	-0.0396544	0.0365886	-7.00631	9.74395e-12	1.32249e-10	16.0788	4.65638
HNRNPH3	0.318366	4.99	7.00455	9.85454e-12	1.33642e-10	16.0678	-1.65124
RP3-441A12.1	0.315211	0.688276	7.00449	9.85807e-12	1.33642e-10	16.0675	-1.66561
ZFPM1	0.326065	1.13906	7.0039	9.89547e-12	1.34072e-10	16.0638	-1.61677
PRIM1	0.466734	2.33591	7.00373	9.90635e-12	1.34109e-10	16.0627	-1.09933
TMED5	0.41429	4.46381	7.00367	9.90972e-12	1.34109e-10	16.0624	-1.27129
LINC01176	0.447965	1.71669	7.00249	9.98502e-12	1.3505e-10	16.055	-1.15854
FAM53C	-0.354795	3.88328	-7.00231	9.99675e-12	1.3513e-10	16.0539	1.49494
CRIM1	0.72736	1.01944	7.00128	1.00627e-11	1.35942e-10	16.0475	-0.459259
PYCR2	0.504327	4.56611	6.99964	1.01689e-11	1.37297e-10	16.0372	-0.987567
LRRC48	0.146527	0.569208	6.9989	1.0217e-11	1.37868e-10	16.0326	-2.77076
EXD2	0.404203	2.56806	6.99836	1.0252e-11	1.3826e-10	16.0293	-1.30685
RP11-727A23.10	0.0661186	0.150582	6.99787	1.02844e-11	1.38617e-10	16.0262	-3.9188
RPS14	-0.513823	8.05325	-6.99706	1.03376e-11	1.39253e-10	16.0212	0.960656
VPS29	0.272379	4.65065	6.99577	1.04231e-11	1.40324e-10	16.0132	-1.87632
ZBTB8A	0.248762	0.580419	6.9945	1.05085e-11	1.41392e-10	16.0052	-2.00716
TAF15	0.341519	4.04077	6.99419	1.05293e-11	1.4159e-10	16.0033	-1.54996
CTD-2011F17.2	0.405097	1.08201	6.99344	1.058e-11	1.4219e-10	15.9986	-1.30366
AC022431.2	0.174175	0.270597	6.99223	1.06616e-11	1.43204e-10	15.9912	-2.52139
IFT27	0.356045	2.26128	6.99165	1.07013e-11	1.43655e-10	15.9875	-1.48987
NDUFA2	-0.313805	5.19746	-6.99111	1.07381e-11	1.44066e-10	15.9842	1.67206
ARHGEF9	0.352921	2.37385	6.99035	1.07907e-11	1.44667e-10	15.9794	-1.50258
RP11-347C12.11	0.248501	0.881378	6.99028	1.07953e-11	1.44667e-10	15.979	-2.00867
EP400NL	0.316469	1.85112	6.9894	1.08565e-11	1.45404e-10	15.9735	-1.65986
NAPA-AS1	-0.30898	2.31817	-6.98782	1.09663e-11	1.46727e-10	15.9637	1.69441
RP11-563J2.3	0.0987415	0.143042	6.9878	1.09679e-11	1.46727e-10	15.9636	-3.3402
IFT52	0.292892	2.83558	6.98341	1.12795e-11	1.50727e-10	15.9363	-1.77156
PAQR7	0.314918	1.40016	6.98336	1.12834e-11	1.50727e-10	15.936	-1.66695
VPS37D	-0.353873	0.846567	-6.98332	1.12862e-11	1.50727e-10	15.9357	1.49869
OTUD3	0.272253	1.81774	6.9822	1.13671e-11	1.51719e-10	15.9288	-1.87698
CERS5	0.225043	2.34947	6.98023	1.15108e-11	1.5355e-10	15.9165	-2.15173
ATP6V0A2	0.219431	2.01189	6.97946	1.15675e-11	1.54218e-10	15.9117	-2.18816
TTC5	0.282287	1.13553	6.97889	1.16093e-11	1.54621e-10	15.9082	-1.82476
SMG1	0.341155	2.82613	6.97887	1.1611e-11	1.54621e-10	15.9081	-1.5515
RNF220	0.197694	3.08483	6.97827	1.16554e-11	1.55125e-10	15.9044	-2.33866
TCF19	0.656156	2.73286	6.97801	1.16751e-11	1.55298e-10	15.9027	-0.607889
TSC2	0.293866	3.07194	6.97727	1.17305e-11	1.55945e-10	15.8981	-1.76677
TRIOBP	0.153853	0.934956	6.97666	1.1776e-11	1.56461e-10	15.8943	-2.70037
CD28	1.19769	2.02208	6.9754	1.1871e-11	1.57634e-10	15.8865	0.260257
SMC1A	0.369319	3.22256	6.97494	1.19061e-11	1.5801e-10	15.8836	-1.43706
SMPD1	-0.454868	4.45744	-6.97455	1.19358e-11	1.58314e-10	15.8812	1.13648
USP24	0.34076	2.92171	6.97218	1.21174e-11	1.60631e-10	15.8665	-1.55317
ASB16-AS1	0.356429	2.50379	6.97198	1.21324e-11	1.60739e-10	15.8653	-1.48831
TGDS	0.398566	2.66569	6.971	1.2209e-11	1.61662e-10	15.8592	-1.32711
BCL9L	0.28188	0.596889	6.96973	1.23077e-11	1.62876e-10	15.8513	-1.82685
CTD-2653D5.1	-0.280175	0.461267	-6.96959	1.23191e-11	1.62935e-10	15.8504	1.8356
RP11-505P4.7	0.184802	0.403279	6.96632	1.25785e-11	1.66271e-10	15.8301	-2.43595
TIMM13	-0.421586	4.09907	-6.96558	1.26372e-11	1.66953e-10	15.8256	1.2461
LBR	0.455661	3.67072	6.9655	1.26444e-11	1.66954e-10	15.8251	-1.13397
KB-1572G7.3	0.145198	0.274802	6.9631	1.28391e-11	1.69428e-10	15.8102	-2.78391
PCED1A	0.426318	4.58959	6.96182	1.29442e-11	1.70718e-10	15.8022	-1.23
GALM	0.622363	2.22553	6.95974	1.31164e-11	1.72892e-10	15.7894	-0.684172
ZNF384	0.283914	2.94139	6.95885	1.31913e-11	1.73781e-10	15.7838	-1.81647
NIFK-AS1	0.315183	1.40237	6.95768	1.32892e-11	1.74971e-10	15.7766	-1.66574
JMJD8	0.444834	3.59546	6.95726	1.33251e-11	1.75345e-10	15.774	-1.16866
ANAPC7	0.33097	2.75962	6.95545	1.34795e-11	1.77278e-10	15.7628	-1.59523
RP11-142E9.1	0.127973	0.265478	6.95524	1.34978e-11	1.7732e-10	15.7615	-2.96608
CRYZ	0.568947	2.13683	6.95523	1.3498e-11	1.7732e-10	15.7614	-0.813634
ZNF347	0.378795	0.768074	6.95298	1.36931e-11	1.79783e-10	15.7475	-1.40051
SORD	-0.439683	1.06384	-6.95141	1.38306e-11	1.81486e-10	15.7377	1.18546
BTBD6	0.455704	3.45289	6.95001	1.39541e-11	1.83003e-10	15.7291	-1.13383
CCDC107	-0.330554	2.56593	-6.94812	1.41224e-11	1.85107e-10	15.7174	1.59704
TEC	0.588981	2.31385	6.94782	1.41497e-11	1.85361e-10	15.7155	-0.763707
GOLGA3	0.371617	4.11695	6.94713	1.42121e-11	1.86073e-10	15.7112	-1.42811
USP11	0.391574	3.8996	6.94662	1.42582e-11	1.86572e-10	15.7081	-1.35264
TTC32	0.385191	3.23728	6.94567	1.43449e-11	1.87601e-10	15.7022	-1.37635
RP11-180P8.3	-0.163329	0.209347	-6.94441	1.446e-11	1.88946e-10	15.6944	2.61415
RP11-162A12.4	0.196423	0.413637	6.94436	1.44639e-11	1.88946e-10	15.6941	-2.34797
ATG4D	-0.328957	3.5428	-6.94339	1.45542e-11	1.90019e-10	15.6881	1.60403
BLCAP	0.252598	2.6954	6.94272	1.46154e-11	1.90712e-10	15.684	-1.98508
GPS2	0.314424	2.80355	6.94179	1.47021e-11	1.91735e-10	15.6782	-1.66922
HSPA8	-0.49516	8.35781	-6.94017	1.48547e-11	1.93618e-10	15.6682	1.01403
C4orf29	0.236359	2.11166	6.93909	1.49571e-11	1.94844e-10	15.6615	-2.08095
LHX3	-0.109733	0.138976	-6.9372	1.51376e-11	1.97044e-10	15.6498	3.18793
MYRF	0.334304	0.747383	6.93714	1.51429e-11	1.97044e-10	15.6495	-1.58077
CCL5	0.983568	2.62381	6.93634	1.52202e-11	1.97938e-10	15.6445	-0.0239036
MRPL47	-0.312602	4.32119	-6.93336	1.55112e-11	2.01611e-10	15.6261	1.6776
NSMAF	0.532402	2.52036	6.933	1.55465e-11	2.01958e-10	15.6239	-0.909411
LAMA2	0.728925	1.00319	6.93219	1.56263e-11	2.02881e-10	15.6189	-0.456158
RP11-823E8.3	0.473596	0.905586	6.93084	1.5761e-11	2.04516e-10	15.6105	-1.07827
RP11-649A18.12	0.246487	0.750695	6.92863	1.59838e-11	2.07292e-10	15.5969	-2.02042
NMD3	-0.292191	3.6006	-6.9269	1.61599e-11	2.09459e-10	15.5862	1.77502
NHLRC2	0.358982	1.893	6.92649	1.62024e-11	2.09894e-10	15.5836	-1.47801
GTPBP2	0.350399	3.98753	6.92552	1.63022e-11	2.1107e-10	15.5776	-1.51293
HIF1AN	0.269449	2.01737	6.92481	1.6376e-11	2.11898e-10	15.5732	-1.89191
RP11-347C12.10	0.355574	1.68553	6.92473	1.63844e-11	2.11898e-10	15.5727	-1.49178
RPL32	-0.470657	8.32854	-6.92272	1.65936e-11	2.14486e-10	15.5604	1.08725
BTN3A2	0.595763	4.41902	6.92186	1.66852e-11	2.15549e-10	15.555	-0.74719
ZDHHC14	0.587481	2.08536	6.9213	1.67445e-11	2.16197e-10	15.5516	-0.767387
PMM1	0.297615	2.51022	6.92113	1.67619e-11	2.163e-10	15.5506	-1.74848
SNRPD2	-0.339981	6.10627	-6.91994	1.68894e-11	2.17826e-10	15.5432	1.55647
MED12	0.337068	3.13006	6.91891	1.69998e-11	2.19128e-10	15.5369	-1.56889
BMP2K	0.451322	1.21082	6.91724	1.71805e-11	2.21336e-10	15.5266	-1.14777
MSL1	0.281935	4.11754	6.91612	1.73029e-11	2.22789e-10	15.5196	-1.82656
SMARCAD1	0.362063	2.90049	6.91491	1.74361e-11	2.2438e-10	15.5122	-1.46569
RNF126	-0.35158	3.99771	-6.91373	1.75674e-11	2.25946e-10	15.5049	1.50808
MSANTD3	-0.392827	2.76641	-6.91307	1.76408e-11	2.26764e-10	15.5008	1.34803
RAP1GDS1	0.318276	2.683	6.91149	1.78182e-11	2.28919e-10	15.4911	-1.65165
TAS2R13	0.0394866	0.0594707	6.91118	1.78527e-11	2.29236e-10	15.4892	-4.66249
DUSP6	0.967933	3.63686	6.9064	1.84014e-11	2.36151e-10	15.4597	-0.0470202
KTN1	0.288816	3.44373	6.90379	1.87073e-11	2.39945e-10	15.4437	-1.79178
MRPS30	-0.264102	2.58983	-6.90248	1.88641e-11	2.41823e-10	15.4355	1.92083
RBM33	-0.525341	3.93728	-6.90136	1.89982e-11	2.43408e-10	15.4286	0.928673
CDC40	0.264335	2.07468	6.90002	1.91591e-11	2.45336e-10	15.4204	-1.91956
CTD-2024F21.1	0.0859928	0.103183	6.89732	1.94892e-11	2.49425e-10	15.4038	-3.53964
RRM2B	0.346091	2.35186	6.89658	1.9581e-11	2.50463e-10	15.3992	-1.53078
PTOV1-AS1	0.396544	2.33105	6.89636	1.96082e-11	2.50549e-10	15.3979	-1.33445
RP11-396C23.4	0.352827	0.794736	6.89635	1.96092e-11	2.50549e-10	15.3978	-1.50297
RP11-333E1.1	0.179948	0.49967	6.89621	1.96261e-11	2.50628e-10	15.397	-2.47435
FGD3	0.390188	2.60836	6.89309	2.00172e-11	2.55482e-10	15.3778	-1.35776
RP11-57H12.5	0.151586	0.475927	6.89281	2.00533e-11	2.55803e-10	15.376	-2.7218
MAN2B1	-0.475858	5.50967	-6.8921	2.01434e-11	2.56812e-10	15.3717	1.0714
RGAG4	0.622682	1.12224	6.89106	2.02758e-11	2.58239e-10	15.3653	-0.683434
DGKI	-0.355143	0.581418	-6.89105	2.02774e-11	2.58239e-10	15.3652	1.49353
CLMP	0.0984774	0.216344	6.88953	2.04731e-11	2.60588e-10	15.3559	-3.34406
ZNF10	0.494008	1.66561	6.88848	2.06087e-11	2.62171e-10	15.3494	-1.0174
NUPL1	0.27962	2.31384	6.88664	2.08503e-11	2.651e-10	15.3381	-1.83846
SAPCD1	0.286648	0.800175	6.88424	2.11676e-11	2.68988e-10	15.3234	-1.80265
MAPK12	0.465023	0.933174	6.88373	2.1237e-11	2.69723e-10	15.3202	-1.10463
HNRNPAB	-0.363084	5.76452	-6.88352	2.12647e-11	2.69874e-10	15.3189	1.46162
RBM26	0.331942	3.66709	6.88347	2.12721e-11	2.69874e-10	15.3186	-1.591
GPR64	0.0153366	0.0246454	6.88322	2.13052e-11	2.70148e-10	15.3171	-6.02688
RP4-591C20.9	0.333988	1.49621	6.88302	2.13323e-11	2.70344e-10	15.3158	-1.58213
CTD-3203P2.1	0.151592	0.374259	6.88269	2.13763e-11	2.70755e-10	15.3138	-2.72174
UBE3A	-0.257449	3.51625	-6.88213	2.14521e-11	2.71567e-10	15.3104	1.95764
ZBTB49	0.30054	2.03069	6.88166	2.15164e-11	2.72234e-10	15.3075	-1.73437
AP2S1	-0.303675	4.11937	-6.8814	2.15516e-11	2.72532e-10	15.3059	1.7194
WDR25	0.225544	1.26963	6.87873	2.19171e-11	2.77003e-10	15.2895	-2.14852
WDR91	0.339645	2.74349	6.8775	2.20883e-11	2.79016e-10	15.2819	-1.5579
RP11-505K9.4	0.107941	0.267448	6.87739	2.21028e-11	2.79047e-10	15.2813	-3.21169
RP11-81K2.1	0.132203	0.228688	6.87716	2.21352e-11	2.79301e-10	15.2799	-2.91917
SUOX	0.306379	2.17703	6.87708	2.21468e-11	2.79301e-10	15.2794	-1.70661
ZNF568	0.228594	0.41471	6.87588	2.23152e-11	2.81273e-10	15.272	-2.12914
MEAF6	0.280828	3.60265	6.8743	2.25389e-11	2.83939e-10	15.2623	-1.83224
GINS2	0.444805	1.29274	6.87273	2.27633e-11	2.86612e-10	15.2526	-1.16876
E2F6	0.317276	2.53239	6.87241	2.28084e-11	2.87024e-10	15.2507	-1.65619
ZNF470	0.191	0.235375	6.87188	2.28853e-11	2.87836e-10	15.2474	-2.38835
RP11-500G10.5	0.275225	0.531601	6.87091	2.30253e-11	2.89441e-10	15.2415	-1.86132
WDTC1	0.305091	3.53333	6.87016	2.31344e-11	2.90656e-10	15.2369	-1.71269
LA16c-431H6.6	0.0398326	0.0843263	6.86749	2.35272e-11	2.95433e-10	15.2205	-4.64991
RP11-46A10.2	-0.2447	0.482659	-6.86508	2.38869e-11	2.99788e-10	15.2058	2.03092
GRHL3	0.245708	0.306696	6.86375	2.40885e-11	3.02155e-10	15.1976	-2.02498
LHX4	0.242839	0.73971	6.86084	2.45329e-11	3.07564e-10	15.1798	-2.04193
TCF4	-0.757569	2.81248	-6.86023	2.46275e-11	3.08552e-10	15.176	0.400551
RP11-503E24.2	0.308562	1.18896	6.86017	2.46382e-11	3.08552e-10	15.1756	-1.69637
MMS19	0.263036	3.54768	6.86001	2.46628e-11	3.08695e-10	15.1746	-1.92667
CDK3	0.183456	0.646298	6.85938	2.476e-11	3.09745e-10	15.1708	-2.4465
MYO3B	0.369757	0.338708	6.8591	2.48035e-11	3.10124e-10	15.1691	-1.43535
PDLIM3	0.749679	1.38159	6.8551	2.5437e-11	3.17873e-10	15.1446	-0.415656
ELOVL5	-0.482404	4.07392	-6.8545	2.55329e-11	3.18902e-10	15.1409	1.05169
IFI44	1.10912	3.16709	6.85267	2.58287e-11	3.22423e-10	15.1297	0.149418
CPT1B	0.31389	1.18561	6.85251	2.58537e-11	3.22563e-10	15.1287	-1.67167
RP11-174G6.1	0.132753	0.199824	6.85209	2.59233e-11	3.23258e-10	15.1261	-2.91319
COQ7	0.319382	1.78253	6.85012	2.62461e-11	3.27109e-10	15.1141	-1.64665
ZNF721	0.43552	2.05392	6.84939	2.63674e-11	3.28446e-10	15.1096	-1.19919
GTF2H3	0.344026	2.65905	6.8486	2.64978e-11	3.29754e-10	15.1048	-1.53941
DDX55	0.304191	2.55274	6.84858	2.65008e-11	3.29754e-10	15.1047	-1.71695
RP11-13J8.1	0.0793341	0.133811	6.84699	2.67682e-11	3.32905e-10	15.0949	-3.65591
UCK2	-0.525166	3.21065	-6.84512	2.70848e-11	3.36644e-10	15.0835	0.929153
FNDC5	0.159415	0.251719	6.84504	2.70977e-11	3.36644e-10	15.083	-2.64914
POLR2L	-0.310346	5.8389	-6.8435	2.73607e-11	3.3973e-10	15.0736	1.68805
RER1	0.248946	4.40455	6.84132	2.7739e-11	3.44244e-10	15.0602	-2.0061
ZNF664	0.307345	4.66981	6.84014	2.79457e-11	3.46624e-10	15.053	-1.70207
KB-1507C5.2	0.207006	0.770844	6.8394	2.80756e-11	3.48051e-10	15.0485	-2.27226
AGAP3	0.325375	2.15876	6.83821	2.82861e-11	3.50299e-10	15.0412	-1.61983
RP5-965G21.4	0.233867	0.637019	6.8382	2.8287e-11	3.50299e-10	15.0412	-2.09624
BCL2L1	-0.630145	4.09028	-6.83698	2.85046e-11	3.52807e-10	15.0337	0.666244
EEA1	0.318114	1.82751	6.83568	2.8739e-11	3.5552e-10	15.0258	-1.65239
TGFBR3L	0.495777	0.799142	6.8355	2.87723e-11	3.55743e-10	15.0247	-1.01224
SDCCAG8	0.256526	2.53007	6.83525	2.88162e-11	3.56097e-10	15.0232	-1.96282
CTF1	0.220992	0.371104	6.83515	2.88352e-11	3.56143e-10	15.0225	-2.17793
CCDC146	0.319505	1.02898	6.83471	2.89146e-11	3.56935e-10	15.0199	-1.64609
RP11-165A20.3	0.428953	0.812374	6.83427	2.89948e-11	3.57665e-10	15.0172	-1.22111
RP11-218F10.3	0.293371	0.678379	6.83422	2.90044e-11	3.57665e-10	15.0168	-1.7692
DANCR	-0.421942	5.69507	-6.83403	2.90379e-11	3.57889e-10	15.0157	1.24488
TRIM66	0.424923	2.35809	6.83382	2.90774e-11	3.58186e-10	15.0144	-1.23473
EPC2	0.265355	3.32534	6.83119	2.95608e-11	3.63949e-10	14.9983	-1.914
RP11-336K24.12	0.415221	0.819736	6.82961	2.98549e-11	3.67376e-10	14.9887	-1.26805
CKS1B	0.5398	2.71421	6.82814	3.01322e-11	3.70593e-10	14.9797	-0.889503
DNAAF2	0.449531	3.72626	6.82685	3.03766e-11	3.73402e-10	14.9719	-1.15351
BACH1-AS1	0.155316	0.336849	6.82677	3.03927e-11	3.73403e-10	14.9713	-2.68672
STOML2	-0.28163	5.62314	-6.82605	3.05289e-11	3.74879e-10	14.967	1.82813
RP11-504P24.8	0.451148	3.23983	6.82484	3.0762e-11	3.77542e-10	14.9596	-1.14833
MARVELD1	0.635437	1.53809	6.82347	3.10275e-11	3.806e-10	14.9512	-0.654179
INTS6-AS1	0.190327	0.654053	6.82134	3.14458e-11	3.85529e-10	14.9382	-2.39345
C17orf67	0.34903	1.32855	6.82032	3.16468e-11	3.87789e-10	14.932	-1.51858
RDH5	0.155696	0.435669	6.81913	3.18826e-11	3.90474e-10	14.9248	-2.68319
MCM8	0.397704	1.91397	6.81829	3.20526e-11	3.92287e-10	14.9196	-1.33023
FAM167B	0.351997	0.72171	6.81823	3.20643e-11	3.92287e-10	14.9192	-1.50636
RP11-613M10.6	-0.562448	2.97322	-6.81568	3.25812e-11	3.98269e-10	14.9037	0.830208
SLC7A11-AS1	0.130037	0.158352	6.81565	3.25874e-11	3.98269e-10	14.9035	-2.94301
KDELR1	-0.35512	6.66483	-6.81416	3.28928e-11	4.01618e-10	14.8944	1.49362
LSAMP	-0.936051	2.46371	-6.81414	3.28958e-11	4.01618e-10	14.8943	0.0953412
CTD-2506P8.6	0.244195	0.710776	6.8127	3.31944e-11	4.05052e-10	14.8855	-2.03389
ZDHHC11	-0.377954	0.951944	-6.81062	3.36284e-11	4.10133e-10	14.8729	1.40372
CDH15	0.359008	0.492093	6.80892	3.399e-11	4.14326e-10	14.8625	-1.47791
RP1-93H18.1	0.0986758	0.185359	6.80852	3.40745e-11	4.15139e-10	14.8601	-3.34116
AC005083.1	0.588983	2.33397	6.80839	3.41019e-11	4.15256e-10	14.8593	-0.763703
TMEM134	0.33127	3.27978	6.80768	3.42544e-11	4.16896e-10	14.8549	-1.59392
RPS6	-0.472943	9.70723	-6.80713	3.43728e-11	4.18119e-10	14.8516	1.08026
CAMK2D	0.579253	2.91667	6.80704	3.43919e-11	4.18133e-10	14.851	-0.787735
CEP170	0.306085	1.88323	6.80543	3.47391e-11	4.22135e-10	14.8413	-1.708
ZBED3	-0.428669	1.84097	-6.80511	3.48102e-11	4.22778e-10	14.8393	1.22207
TAS2R10	0.203921	0.524305	6.80419	3.50109e-11	4.24995e-10	14.8337	-2.29392
EVL	0.620011	1.78526	6.80309	3.52514e-11	4.27691e-10	14.827	-0.689634
FBXO42	0.193672	2.12703	6.80263	3.5354e-11	4.28713e-10	14.8242	-2.36832
BACH1-IT2	0.156587	0.391167	6.80232	3.54235e-11	4.29333e-10	14.8223	-2.67496
DLGAP1-AS2	0.176621	0.153898	6.80181	3.55366e-11	4.3048e-10	14.8192	-2.50127
RP11-389O22.1	0.223699	0.565608	6.80172	3.55566e-11	4.30498e-10	14.8186	-2.16037
RNF130	-0.636229	1.35044	-6.80159	3.55841e-11	4.30608e-10	14.8179	0.652383
TIMM8B	-0.546941	4.00163	-6.79813	3.63635e-11	4.39812e-10	14.7968	0.870543
CTC-756D1.2	0.34499	0.973245	6.79765	3.64734e-11	4.40912e-10	14.7939	-1.53537
TUBGCP2	0.204802	3.47145	6.79646	3.67441e-11	4.43692e-10	14.7867	-2.2877
R3HCC1L	0.239605	2.63054	6.7964	3.67589e-11	4.43692e-10	14.7863	-2.06127
INTS8	0.292133	3.33015	6.79639	3.67604e-11	4.43692e-10	14.7862	-1.7753
NHP2	-0.367691	4.98274	-6.79616	3.68132e-11	4.441e-10	14.7849	1.44343
LMO4	0.469396	4.61637	6.79585	3.6886e-11	4.44748e-10	14.7829	-1.09112
SLC16A3	0.50461	1.77279	6.79552	3.69606e-11	4.45418e-10	14.781	-0.986759
RP11-572O17.1	0.476437	1.70075	6.79519	3.70368e-11	4.46105e-10	14.779	-1.06964
SLC22A31	1.33335	1.45385	6.79352	3.74263e-11	4.50559e-10	14.7688	0.41506
SGTA	-0.278779	4.3061	-6.79344	3.74452e-11	4.50559e-10	14.7683	1.84281
LA16c-385E7.1	0.074628	0.135577	6.78885	3.85338e-11	4.63418e-10	14.7404	-3.74414
UPF2	0.257096	3.18285	6.78841	3.86396e-11	4.64452e-10	14.7377	-1.95962
MORN1	0.133584	0.539067	6.78797	3.87461e-11	4.65492e-10	14.7351	-2.90418
NEDD1	0.295511	2.20121	6.78714	3.89493e-11	4.67693e-10	14.73	-1.75872
MICU1	0.325019	2.89083	6.78663	3.90738e-11	4.68864e-10	14.7269	-1.62141
RP11-266K4.9	0.37108	1.22382	6.78656	3.90908e-11	4.68864e-10	14.7264	-1.4302
CAPS2	0.266705	0.726319	6.78649	3.91072e-11	4.68864e-10	14.726	-1.90668
ZNF528	0.427304	0.73426	6.78619	3.91792e-11	4.69486e-10	14.7242	-1.22667
RPSA	-0.464502	7.9132	-6.78601	3.92236e-11	4.69777e-10	14.7231	1.10624
PPP1R3F	0.317729	1.02516	6.78539	3.93771e-11	4.71373e-10	14.7193	-1.65413
RP11-386I14.4	1.00179	5.16132	6.78509	3.94507e-11	4.72013e-10	14.7175	0.00257617
RP11-758H9.2	0.365656	1.22007	6.78317	3.99254e-11	4.77447e-10	14.7059	-1.45144
NCOA5	0.258793	3.92787	6.78174	4.02831e-11	4.81436e-10	14.6972	-1.95013
RP11-95D17.1	0.165642	0.659201	6.78168	4.03002e-11	4.81436e-10	14.6968	-2.59386
ARMC6	-0.486574	3.11691	-6.78159	4.03219e-11	4.81448e-10	14.6963	1.03927
HIST2H2AA4	-0.52619	1.0529	-6.78143	4.03615e-11	4.81675e-10	14.6953	0.926344
GK-AS1	0.171879	0.444246	6.78109	4.04472e-11	4.8245e-10	14.6933	-2.54054
RP11-399O19.9	0.240724	0.189268	6.77898	4.0984e-11	4.88571e-10	14.6804	-2.05455
RP1-30M3.6	0.291127	1.34731	6.77891	4.10022e-11	4.88571e-10	14.68	-1.78028
UNC79	0.0461601	0.109315	6.77803	4.12277e-11	4.91008e-10	14.6747	-4.43721
TAF9	-0.287159	4.94691	-6.77645	4.16371e-11	4.9563e-10	14.6651	1.80008
LRRCC1	0.45454	2.09009	6.77588	4.17842e-11	4.97128e-10	14.6616	-1.13752
NCLN	-0.301765	5.06861	-6.77552	4.18791e-11	4.98003e-10	14.6594	1.7285
POLD3	0.329017	1.59118	6.77484	4.20552e-11	4.99843e-10	14.6553	-1.60376
TTC21B	0.237836	2.1172	6.77326	4.24725e-11	5.04545e-10	14.6457	-2.07196
COX8A	-0.262095	7.20557	-6.77049	4.32125e-11	5.13074e-10	14.6289	1.93184
MLIP	-0.574987	0.490679	-6.76994	4.33615e-11	5.14581e-10	14.6256	0.798398
STIM2	0.285419	3.18361	6.76863	4.37152e-11	5.18515e-10	14.6177	-1.80884
POLR2I	-0.226217	3.83468	-6.76716	4.41179e-11	5.23025e-10	14.6088	2.14422
ELMO3	0.316214	1.42994	6.76585	4.44814e-11	5.26691e-10	14.6008	-1.66103
YIPF5	-0.316935	4.40456	-6.7658	4.44944e-11	5.26691e-10	14.6005	1.65774
RP11-181E10.3	0.199647	0.282659	6.7658	4.44948e-11	5.26691e-10	14.6005	-2.32448
PRMT7	0.301642	2.11668	6.76566	4.45325e-11	5.2687e-10	14.5997	-1.72909
RP4-671G15.2	0.185108	0.433896	6.76435	4.48968e-11	5.3091e-10	14.5917	-2.43356
EDNRB-AS1	-0.559009	1.4741	-6.76298	4.52829e-11	5.35205e-10	14.5834	0.839057
RP11-498C9.15	0.127407	0.451137	6.76289	4.53068e-11	5.35216e-10	14.5829	-2.97248
RP11-173P15.9	0.301501	1.43137	6.76229	4.54786e-11	5.36974e-10	14.5792	-1.72977
RP11-383B4.4	0.136452	0.237116	6.76082	4.58962e-11	5.41631e-10	14.5703	-2.87353
XX-C00717C00720L.1	0.461505	0.748538	6.75851	4.65619e-11	5.4921e-10	14.5563	-1.11558
RP11-80H5.7	0.22098	0.376544	6.75825	4.66365e-11	5.49811e-10	14.5547	-2.17802
RP5-901A4.1	0.27535	0.781662	6.75772	4.67893e-11	5.51334e-10	14.5516	-1.86066
SLC10A7	0.340181	2.06703	6.75743	4.68736e-11	5.52049e-10	14.5498	-1.55563
PCBP3-OT1	0.148359	0.26031	6.75732	4.69081e-11	5.52176e-10	14.5491	-2.75283
AC005523.3	-0.198314	0.421967	-6.75702	4.69941e-11	5.5291e-10	14.5473	2.33414
ANGPT2	0.0516547	0.120287	6.75665	4.71016e-11	5.53895e-10	14.5451	-4.27496
CKMT1B	-0.133455	0.10056	-6.75571	4.73805e-11	5.56894e-10	14.5394	2.90558
MRPL21	-0.285414	3.36812	-6.75516	4.75418e-11	5.58508e-10	14.536	1.80887
ZNF217	0.477125	3.14711	6.75451	4.77338e-11	5.60482e-10	14.5321	-1.06756
LINS	-0.304445	2.19741	-6.75223	4.84173e-11	5.68085e-10	14.5183	1.71575
ST3GAL4-AS1	0.13912	0.351873	6.75218	4.843e-11	5.68085e-10	14.518	-2.8456
XCR1	-0.563323	1.28702	-6.75159	4.86083e-11	5.69889e-10	14.5145	0.827967
STOX2	0.449649	0.485308	6.75116	4.8739e-11	5.71135e-10	14.5119	-1.15313
MSH5	0.335075	1.25718	6.75061	4.89058e-11	5.72802e-10	14.5085	-1.57744
RP11-367N14.2	0.228667	0.675646	6.75044	4.89599e-11	5.73148e-10	14.5075	-2.12868
PTPN22	0.720643	1.39755	6.75032	4.89952e-11	5.73274e-10	14.5068	-0.472644
MYO5B	-0.60228	1.85283	-6.74797	4.97172e-11	5.81429e-10	14.4925	0.731493
CTC-479C5.12	0.236848	1.15656	6.74765	4.98149e-11	5.8228e-10	14.4906	-2.07797
HSPA4	-0.266954	4.47693	-6.74746	4.9874e-11	5.82679e-10	14.4895	1.90534
RP11-968O1.5	0.530366	1.18344	6.74705	5.00011e-11	5.83872e-10	14.487	-0.91494
[truncated: 21,333 more rows]

## Sheet: Table S4
Table S4. Differential expression gene analysis between NK1.1 blockade and isotype in BM CD8+ T cells of MM mice
Gene	logFC	AveExpr	t	P.Value	adj.P.Val	B	log2FC
Prkar2b	2375.55	5077.3	151.09	4.29e-06	0.0494155	-4.54366	11.214
Med14	1083.73	3633.16	97.9363	1.29e-05	0.0494155	-4.54367	10.0818
Nploc4	-4550.97	7542.15	-89.4179	1.63e-05	0.0494155	-4.54368	-12.152
Ldhb-ps	969.221	944.958	88.2827	1.68e-05	0.0494155	-4.54368	9.92068
Ifnar1	-2245.75	6082.95	-86.804	1.75e-05	0.0494155	-4.54368	-11.133
Ube2z	-2425.99	7292.43	-83.0268	1.96e-05	0.0494155	-4.54368	-11.2444
Psmd8	-7470.2	8834.56	-82.369	2.01e-05	0.0494155	-4.54368	-12.8669
Itpr3	-3104.64	2652.84	-81.2057	2.08e-05	0.0494155	-4.54368	-11.6002
Tmem106c	-1582.64	1751.93	-74.3195	2.6e-05	0.0494155	-4.54369	-10.6281
Naglu	-4251.38	3370.6	-74.0368	2.63e-05	0.0494155	-4.54369	-12.0537
Hnrnpa3	3780.86	9793.83	73.5156	2.68e-05	0.0494155	-4.54369	11.8845
Fam241a	2144.4	3247.19	70.3615	2.99e-05	0.0494155	-4.54369	11.0664
Ext2	-4780.57	4633.48	-68.9663	3.15e-05	0.0494155	-4.54369	-12.223
Tspan3	-1509.24	1802.31	-67.0328	3.38e-05	0.0494155	-4.54369	-10.5596
Abcg2	670.874	730.635	64.7753	3.69e-05	0.050035	-4.5437	9.3899
Zkscan17	-2305.54	2862.1	-58.5373	4.78e-05	0.0531346	-4.54371	-11.1709
Gpat4	-1611.16	3833.26	-53.043	6.13e-05	0.0531346	-4.54372	-10.6539
Cep70	535.221	769.343	52.5707	6.28e-05	0.0531346	-4.54372	9.06399
Pspc1	1240.56	2393.82	51.1186	6.74e-05	0.0531346	-4.54372	10.2768
Wbp2	-1881.79	5368.5	-50.246	7.04e-05	0.0531346	-4.54373	-10.8779
Ptpmt1	-477.864	1311.59	-50.0043	7.13e-05	0.0531346	-4.54373	-8.90046
Cetn3	-719.684	3712.42	-49.9343	7.15e-05	0.0531346	-4.54373	-9.49122
Bag3	-1665.71	2290.1	-49.6159	7.27e-05	0.0531346	-4.54373	-10.7019
Zfp268	1274.66	1097.56	49.0235	7.49e-05	0.0531346	-4.54373	10.3159
Wapl	3479.35	7297.67	48.4558	7.72e-05	0.0531346	-4.54373	11.7646
Tubb2b	-917.815	653.278	-46.2887	8.67e-05	0.0531346	-4.54374	-9.84206
Siah2	-793.251	1860.59	-45.5531	9.03e-05	0.0531346	-4.54374	-9.63163
Cd151	-2244.2	1855.45	-45.4327	9.09e-05	0.0531346	-4.54374	-11.132
Psmd11	-973.369	2313.2	-45.2969	9.16e-05	0.0531346	-4.54374	-9.92684
Use1	-571.727	2238.56	-45.2963	9.16e-05	0.0531346	-4.54374	-9.15918
Siae	-2580.27	2391.66	-45.1324	9.25e-05	0.0531346	-4.54374	-11.3333
Intu	-3148.82	2081.16	-43.8572	9.94e-05	0.0531346	-4.54375	-11.6206
Txnrd1	-3009.12	7492.85	-43.5574	0.000101193	0.0531346	-4.54375	-11.5551
Serpine2	582.446	893.787	43.178	0.000103467	0.0531346	-4.54375	9.18598
Max	6429.7	8674.55	42.908	0.000105129	0.0531346	-4.54375	12.6505
Nfe2l1	-7799.51	9621.72	-42.5197	0.000107584	0.0531346	-4.54376	-12.9292
Aplp1	-1603.23	886.023	-42.3653	0.000108582	0.0531346	-4.54376	-10.6468
Ctsz	-47154.2	38148.5	-42.2399	0.000109403	0.0531346	-4.54376	-15.5251
Maged2	-1190.8	741.774	-41.8072	0.000112301	0.0531346	-4.54376	-10.2177
Pea15a	-2637.56	2321.28	-41.2536	0.000116168	0.0531346	-4.54376	-11.365
Atp6ap1	-4418.84	10924.9	-41.1666	0.000116792	0.0531346	-4.54376	-12.1095
Ddx20	-1018.01	2696.8	-40.887	0.000118831	0.0531346	-4.54376	-9.99154
Dennd4c	629.32	1233.43	40.8868	0.000118832	0.0531346	-4.54376	9.29765
Gnl3l	-1286.65	3403.36	-39.8835	0.00012657	0.0531346	-4.54377	-10.3294
Ptges3	-3285.81	11760.8	-39.8503	0.000126838	0.0531346	-4.54377	-11.682
Mthfsd	-626.942	950.786	-39.4609	0.00013004	0.0531346	-4.54377	-9.29219
Tpst1	-12249.9	8005.16	-39.3158	0.000131262	0.0531346	-4.54377	-13.5805
Ppib	-2981.03	4790.54	-39.2807	0.00013156	0.0531346	-4.54377	-11.5416
Lmf2	-2488.27	4083.1	-38.5757	0.000137751	0.0531346	-4.54378	-11.2809
Snx15	-1887.87	2280.32	-38.5313	0.000138154	0.0531346	-4.54378	-10.8825
Chst10	543.726	307.726	38.0803	0.000142347	0.0531346	-4.54378	9.08674
Tapt1	3449.18	4837.82	37.5503	0.000147502	0.0531346	-4.54378	11.752
Pnn	1703.42	6809.61	37.0332	0.000152787	0.0531346	-4.54379	10.7342
Ly9	-3116.17	3891.63	-36.6206	0.000157196	0.0531346	-4.54379	-11.6056
Pank2	1024.61	2810.58	35.9684	0.000164532	0.0531346	-4.5438	10.0009
Srpr	-3784.55	6156.09	-35.8127	0.000166353	0.0531346	-4.5438	-11.8859
Pigo	-1305.36	2046.19	-35.7612	0.000166963	0.0531346	-4.5438	-10.3502
Gga3	393.574	2309.69	35.2484	0.000173197	0.0531346	-4.5438	8.62049
Ergic3	-2093.61	2690.39	-35.1652	0.000174239	0.0531346	-4.5438	-11.0318
Atg13	-2485.37	3375.06	-35.0489	0.000175711	0.0531346	-4.5438	-11.2792
Nup98	-772.475	2886.09	-35.0059	0.000176259	0.0531346	-4.5438	-9.59334
Ctdsp2	-2333.6	9968.71	-34.7676	0.000179341	0.0531346	-4.54381	-11.1883
Srprb	-5773.9	6633.37	-34.6224	0.000181257	0.0531346	-4.54381	-12.4953
Zfp358	-768.732	833.857	-34.6082	0.000181446	0.0531346	-4.54381	-9.58634
Decr2	-904.284	880.65	-34.3878	0.000184412	0.0531346	-4.54381	-9.82063
Specc1l	-2357.73	3809.72	-34.1768	0.000187315	0.0531346	-4.54381	-11.2032
Urgcp	-1861.62	2568.22	-34.0528	0.000189051	0.0531346	-4.54381	-10.8623
Nupl2	-959.456	1219.59	-33.7346	0.000193609	0.0531346	-4.54382	-9.90607
Ice2	414.739	1275.6	33.122	0.000202827	0.0532331	-4.54382	8.69606
Qpctl	-1648.91	1716.78	-33.089	0.000203341	0.0532331	-4.54382	-10.6873
Nectin2	-808.576	551.753	-32.9898	0.000204896	0.0532331	-4.54382	-9.65924
Plbd2	-7449.31	5644.89	-32.7692	0.000208413	0.0532331	-4.54383	-12.8629
Smim10l1	-627.895	2445.06	-32.41	0.000214324	0.0532331	-4.54383	-9.29438
Nampt	3489.3	6416.03	32.3975	0.000214535	0.0532331	-4.54383	11.7687
Brf2	-412.181	776.18	-32.2108	0.000217703	0.0532331	-4.54383	-8.68713
Gtpbp10	463.426	512.935	31.8501	0.000224015	0.0532331	-4.54384	8.85619
Lifr	578.17	367.369	31.5856	0.000228806	0.0532331	-4.54384	9.17535
Arhgap21	-5463.87	6059.42	-31.5548	0.000229371	0.0532331	-4.54384	-12.4157
Ociad1	-2093.05	8057.67	-31.4858	0.00023065	0.0532331	-4.54384	-11.0314
Catsperg1	-592.812	462.68	-31.3759	0.000232705	0.0532331	-4.54384	-9.21143
Atp8a1	3283.82	4440.72	31.3459	0.00023327	0.0532331	-4.54384	11.6812
Camkk2	2209.53	2883.61	31.3225	0.000233713	0.0532331	-4.54384	11.1095
Extl2	-7527.1	5079.07	-31.3017	0.000234107	0.0532331	-4.54384	-12.8779
Clasp2	-1374.9	2739.28	-31.0373	0.0002392	0.0532331	-4.54385	-10.4251
Nanos1	371.656	289.021	30.3639	0.000252887	0.0532331	-4.54385	8.53782
Mitd1	531.782	896.374	30.1711	0.000257007	0.0532331	-4.54386	9.05469
Apbb1	-483.953	273.992	-29.9898	0.000260967	0.0532331	-4.54386	-8.91872
Fam3a	-2494.86	2132.06	-29.932	0.000262248	0.0532331	-4.54386	-11.2847
Flywch1	-1151.36	1353.1	-29.8152	0.000264862	0.0532331	-4.54386	-10.1691
Cox6b2	347.549	362.477	29.8125	0.000264921	0.0532331	-4.54386	8.44107
Mnat1	-625.99	842.335	-29.8	0.000265204	0.0532331	-4.54386	-9.29
Arfip2	-1682.19	2642.67	-29.7717	0.000265844	0.0532331	-4.54386	-10.7161
Pomgnt1	-1128.37	1359.81	-29.6657	0.00026826	0.0532331	-4.54386	-10.14
Slc35e4	-673.083	679.577	-29.2745	0.000277447	0.0539697	-4.54387	-9.39464
Nars	-12408.4	15535.7	-29.1367	0.000280787	0.0539697	-4.54387	-13.599
Esco2	1706.41	2554.78	29.1163	0.000281287	0.0539697	-4.54387	10.7367
Adrm1b	-6235.22	9601.87	-28.9898	0.00028441	0.0539727	-4.54387	-12.6062
Prdx4	-9099.44	6560.42	-28.8233	0.000288596	0.0539727	-4.54388	-13.1516
H2-M3	-4174.85	3856.04	-28.6534	0.000292954	0.0539727	-4.54388	-12.0275
Stard9	319.752	371.297	28.573	0.00029505	0.0539727	-4.54388	8.32081
Adam10	-9173.17	17438.1	-28.5259	0.000296288	0.0539727	-4.54388	-13.1632
Yars	-4665.48	5535.19	-28.4338	0.000298728	0.0539727	-4.54388	-12.1878
Adamtsl5	-336.024	235.066	-27.9495	0.00031203	0.0550164	-4.54389	-8.39242
Kcns3	-572.553	786.157	-27.8325	0.000315365	0.0550164	-4.54389	-9.16126
Bmp1	-955.043	824.227	-27.8109	0.000315987	0.0550164	-4.54389	-9.89942
Fbxo44	-857.351	579.88	-27.7753	0.000317015	0.0550164	-4.54389	-9.74374
Wfs1	-748.871	799.718	-27.6364	0.00032107	0.0550164	-4.5439	-9.54857
BC004004	-1189.7	2676.88	-27.5591	0.00032336	0.0550164	-4.5439	-10.2164
Cd320	-1122.08	966.976	-27.555	0.000323482	0.0550164	-4.5439	-10.132
Ogfod3	-1537.5	1125.83	-27.5107	0.000324805	0.0550164	-4.5439	-10.5864
Prr14l	1307.93	3028.07	27.2636	0.000332322	0.055259	-4.5439	10.3531
Ganab	-26488	25737.1	-27.2269	0.000333456	0.055259	-4.5439	-14.6931
Emc1	-4072.33	4503	-27.2132	0.000333884	0.055259	-4.5439	-11.9916
Pskh1	-1386.88	2552.92	-27.0689	0.000338416	0.0555848	-4.54391	-10.4376
Ankrd50	-3814.88	2813.23	-26.9868	0.00034103	0.055593	-4.54391	-11.8974
Prkcsh	-6006.98	5464.35	-26.8915	0.000344103	0.0556753	-4.54391	-12.5524
Kpna6	-1983.67	4731.47	-26.7998	0.000347097	0.0557173	-4.54391	-10.954
Unc13b	-304.077	214.915	-26.7269	0.000349502	0.0557173	-4.54391	-8.24829
Gne	-7788.13	7185.27	-26.4338	0.00035941	0.0560605	-4.54392	-12.9271
Svip	2172.34	2397.23	26.4265	0.000359662	0.0560605	-4.54392	11.085
Uso1	-2153.55	5004.06	-26.3591	0.000361998	0.0560605	-4.54392	-11.0725
Pgpep1	-1154.88	1172.38	-25.9835	0.000375409	0.05656	-4.54393	-10.1735
Rnf187	-38237.7	31081.9	-25.9659	0.000376055	0.05656	-4.54393	-15.2227
Msantd4	-1775.55	2537.43	-25.9082	0.000378183	0.05656	-4.54393	-10.794
Pkdcc	-489.409	390.989	-25.8325	0.000380995	0.05656	-4.54393	-8.9349
Aasdh	-333.773	742.738	-25.8017	0.000382152	0.05656	-4.54393	-8.38272
Gnb1	-3127.16	10796.7	-25.7663	0.000383484	0.05656	-4.54393	-11.6106
Calm2	1729.75	7793.42	25.5707	0.000390963	0.0572735	-4.54394	10.7563
Arl6ip6	1174.66	3479.24	25.2684	0.000402927	0.058239	-4.54394	10.198
Ctso	-1408.24	1682.22	-25.0503	0.000411876	0.0585025	-4.54395	-10.4597
Strc	-1928.85	1110.29	-24.9985	0.000414044	0.0585025	-4.54395	-10.9135
Nat2	462.363	1196.32	24.9851	0.000414606	0.0585025	-4.54395	8.85288
Qsox2	-2802.51	2539.56	-24.8859	0.000418807	0.0585025	-4.54395	-11.4525
Chpf	-7392.42	4476.18	-24.795	0.000422707	0.0585025	-4.54395	-12.8518
Relb	-241.113	474.184	-24.7937	0.000422764	0.0585025	-4.54395	-7.91356
Med30	621.252	1508.36	24.7147	0.000426197	0.0585025	-4.54396	9.27903
mt-Rnr1	15050.7	13568.4	24.5418	0.000433846	0.0585025	-4.54396	13.8775
Rad54b	295.772	712.084	24.5402	0.00043392	0.0585025	-4.54396	8.20834
Snap47	-1776.5	1373.57	-24.452	0.000437896	0.0585025	-4.54396	-10.7948
Canx	-9275.9	29454.4	-24.4294	0.000438922	0.0585025	-4.54396	-13.1793
Tgif1	-1943.05	2092.2	-24.3942	0.000440527	0.0585025	-4.54396	-10.9241
Txndc11	-12512.9	11194.8	-24.381	0.000441134	0.0585025	-4.54396	-13.6111
Wnt5b	-359.706	356.527	-24.3507	0.000442526	0.0585025	-4.54396	-8.49067
Ift46	-530.283	717.124	-24.1878	0.000450117	0.0585761	-4.54397	-9.05062
Jrk	-585.999	544.793	-24.1788	0.00045054	0.0585761	-4.54397	-9.19476
Mgat1	-11177.5	12527.9	-24.1651	0.000451188	0.0585761	-4.54397	-13.4483
Yrdc	-1150.51	2511.61	-24.0519	0.000456589	0.0589244	-4.54397	-10.1681
Mapk6	-2406.94	5437.88	-23.9262	0.000462689	0.0593584	-4.54398	-11.233
Mettl26	-405.888	770.518	-23.7141	0.000473245	0.0596338	-4.54398	-8.66494
Thop1	-858.849	1948.11	-23.7021	0.000473855	0.0596338	-4.54398	-9.74626
Tulp3	-2670.1	1678.56	-23.6444	0.000476791	0.0596338	-4.54398	-11.3827
Slc52a2	-1649.21	1851.45	-23.5967	0.000479232	0.0596338	-4.54399	-10.6876
Hspa5	-7032.28	9960.73	-23.5225	0.000483073	0.0596338	-4.54399	-12.7798
Spc25	912.755	2160.52	23.457	0.000486499	0.0596338	-4.54399	9.83408
Nxpe3	-1292.21	2516.72	-23.373	0.000490939	0.0596338	-4.54399	-10.3356
Tmem115	-1353.89	2765.84	-23.358	0.000491734	0.0596338	-4.54399	-10.4029
Rab40c	-393.641	1346.96	-23.3249	0.000493508	0.0596338	-4.54399	-8.62074
Man1b1	-3870.32	8297.53	-23.1841	0.000501133	0.0596338	-4.544	-11.9182
Tex264	-1853.36	1781.54	-23.1603	0.000502437	0.0596338	-4.544	-10.8559
Crybg3	-1174.58	2288.25	-23.1574	0.0005026	0.0596338	-4.544	-10.1979
Aldh1l2	-783.223	493.698	-23.1395	0.000503582	0.0596338	-4.544	-9.61328
Lhpp	-2164.56	1821.19	-23.1167	0.000504843	0.0596338	-4.544	-11.0799
Rint1	-443.306	1916.6	-23.0166	0.000510424	0.0596338	-4.544	-8.79216
Tyw1	-575.71	1711.25	-22.9532	0.000513998	0.0596338	-4.544	-9.1692
Hsp90b1	-84574.6	85082.6	-22.9117	0.000516363	0.0596338	-4.54401	-16.3679
Otub1	-856.107	3451.76	-22.8989	0.000517096	0.0596338	-4.54401	-9.74165
Spryd3	-640.165	1895.62	-22.7101	0.000528052	0.0599267	-4.54401	-9.3223
Zfp764	-466.843	753.572	-22.7028	0.000528482	0.0599267	-4.54401	-8.86679
Igsf8	-4143.05	4523.96	-22.6825	0.000529678	0.0599267	-4.54401	-12.0165
Atg9a	963.162	3614.97	22.6654	0.000530692	0.0599267	-4.54401	9.91164
Klra13-ps	327.974	193.549	22.5165	0.000539623	0.0603327	-4.54402	8.35744
Tctn3	-362.436	581.909	-22.4623	0.00054293	0.0603327	-4.54402	-8.50158
Slc29a1	-1995.96	3665	-22.4229	0.000545348	0.0603327	-4.54402	-10.9629
Myg1	-912.945	2448.38	-22.3684	0.000548717	0.0603327	-4.54402	-9.83438
Usp40	-658.603	983.912	-22.36	0.000549238	0.0603327	-4.54402	-9.36327
Hspa4l	1854.88	2949.51	22.332	0.000550984	0.0603327	-4.54402	10.8571
Spry1	-1302.92	791.072	-22.1726	0.000561072	0.0611287	-4.54403	-10.3475
Laptm4a	-4313.51	8432.65	-22.1039	0.000565493	0.0613023	-4.54403	-12.0746
Efl1	-1642.1	2208.22	-22.0262	0.000570558	0.0614536	-4.54403	-10.6813
Mtm1	1069.04	1066.22	21.9654	0.000574566	0.0614536	-4.54404	10.0621
Atf6	-13345.3	12251.3	-21.953	0.000575392	0.0614536	-4.54404	-13.704
Zfp467	-521.499	575.53	-21.8293	0.00058368	0.0615758	-4.54404	-9.02652
AI506816	-24331.4	31918.6	-21.7072	0.000592026	0.0615758	-4.54405	-14.5705
Bnip2	3181.03	5138.01	21.59	0.000600198	0.0615758	-4.54405	11.6353
Tada2b	683.483	1735.87	21.4247	0.00061199	0.0615758	-4.54406	9.41676
Zfp992	705.308	601.806	21.4116	0.000612941	0.0615758	-4.54406	9.46211
Pja1	-2481.16	3331.1	-21.3976	0.000613953	0.0615758	-4.54406	-11.2768
Zscan22	-460.568	1247.2	-21.3939	0.000614223	0.0615758	-4.54406	-8.84727
Ptpn23	-607.912	1357.92	-21.2952	0.000621453	0.0615758	-4.54406	-9.24772
Tacc1	3216.38	8604.93	21.274	0.000623022	0.0615758	-4.54406	11.6512
Hmox2	-1940.07	3273	-21.2465	0.000625066	0.0615758	-4.54406	-10.9219
Rps14	-3337.39	5351.3	-21.2012	0.000628455	0.0615758	-4.54406	-11.7045
Ttc33	-587.614	1514.3	-21.1906	0.000629252	0.0615758	-4.54406	-9.19872
Ehbp1	-500.843	437.506	-21.1382	0.000633201	0.0615758	-4.54407	-8.96821
Cd99l2	-1063.03	1314.74	-21.132	0.000633674	0.0615758	-4.54407	-10.054
Cltb	-3364.34	2809.62	-21.1119	0.000635202	0.0615758	-4.54407	-11.7161
Spint2	-3977.97	4128.3	-21.0281	0.000641629	0.0615758	-4.54407	-11.9578
Rheb	-995.736	4468.23	-21.02	0.000642251	0.0615758	-4.54407	-9.95962
Setd2	1240.1	6692.68	21.002	0.000643646	0.0615758	-4.54407	10.2762
Sema4b	-2112.81	2540.37	-20.9704	0.000646106	0.0615758	-4.54407	-11.0449
Tra2a	5435.72	9263.63	20.925	0.000649657	0.0615758	-4.54407	12.4083
Vps35	907.564	8863.81	20.9125	0.00065064	0.0615758	-4.54408	9.82586
Smc2	3349.01	10067.2	20.874	0.000653688	0.0615758	-4.54408	11.7095
Ipo11	-403.237	821.439	-20.8733	0.000653741	0.0615758	-4.54408	-8.65548
Itfg1	-1290.57	2387.32	-20.8345	0.000656822	0.0615758	-4.54408	-10.3338
Themis	502.065	339.949	20.7959	0.000659918	0.0615758	-4.54408	8.97173
Phax	-1470.28	2668.94	-20.5765	0.000677868	0.0615758	-4.54409	-10.5219
Fundc2	-1677.16	4019.98	-20.5583	0.000679384	0.0615758	-4.54409	-10.7118
Spin3-ps	-424.903	853.695	-20.5163	0.000682908	0.0615758	-4.54409	-8.73099
Prrg1	350.141	329.227	20.4226	0.000690865	0.0615758	-4.5441	8.45179
Sdf4	-8136.87	13074.3	-20.3916	0.000693531	0.0615758	-4.5441	-12.9903
Dhrs11	1472.04	1606.43	20.3612	0.000696152	0.0615758	-4.5441	10.5236
Prmt6	-987.655	1735.44	-20.3385	0.000698121	0.0615758	-4.5441	-9.94786
Snw1	-1573.15	3921.88	-20.3374	0.000698214	0.0615758	-4.5441	-10.6194
Map3k12	-637.664	405.146	-20.329	0.00069894	0.0615758	-4.5441	-9.31665
Slc7a4	-457.184	500.103	-20.3153	0.000700133	0.0615758	-4.5441	-8.83663
Nemp1	-3097.96	4768.2	-20.3072	0.000700843	0.0615758	-4.5441	-11.5971
Nbr1	-3673.28	6901.13	-20.3065	0.000700901	0.0615758	-4.5441	-11.8429
Slc9a8	-396.785	2161.3	-20.2684	0.000704241	0.0615758	-4.5441	-8.63221
Maged1	-5243.32	3133.31	-20.2284	0.000707772	0.0615758	-4.5441	-12.3563
Calu	-14221.7	16984.1	-20.193	0.000710919	0.0615758	-4.54411	-13.7958
Man2a2	-4735.94	4487.1	-20.1565	0.000714181	0.0615758	-4.54411	-12.2094
Ehd3	374.638	337.49	20.1377	0.000715868	0.0615758	-4.54411	8.54935
Pdxp	382.851	599.005	20.1054	0.000718782	0.0615758	-4.54411	8.58064
Serp1	-15203.5	39639.7	-20.0904	0.00072014	0.0615758	-4.54411	-13.8921
Arl3	-513.182	629.929	-20.0064	0.000727806	0.0615758	-4.54411	-9.00333
Atad2b	2826.54	3497.88	20.0035	0.00072808	0.0615758	-4.54411	11.4648
Tex10	-347.783	2254.17	-19.9886	0.000729449	0.0615758	-4.54412	-8.44204
Eid2b	-247.421	453.13	-19.8931	0.000738338	0.0615758	-4.54412	-7.95083
Trib1	-18343.8	12539.8	-19.8729	0.000740237	0.0615758	-4.54412	-14.163
Cep120	-1316	1301.15	-19.8596	0.000741497	0.0615758	-4.54412	-10.3619
Mov10	658.336	766.531	19.851	0.000742313	0.0615758	-4.54412	9.36268
Map3k8	-29908.8	19088.6	-19.7647	0.000750534	0.0615758	-4.54413	-14.8683
Dcaf5	-3216.44	4655.62	-19.7487	0.000752076	0.0615758	-4.54413	-11.6513
Mtpn	7856.96	18707.4	19.7471	0.000752228	0.0615758	-4.54413	12.9398
Prx	-248.422	344.02	-19.7384	0.000753065	0.0615758	-4.54413	-7.95665
Slc38a10	-9845.69	13126.3	-19.7347	0.000753424	0.0615758	-4.54413	-13.2653
Ccdc138	222.981	330.082	19.6709	0.000759624	0.0615758	-4.54413	7.80078
Pip5k1c	-2498.02	6164.73	-19.6708	0.000759626	0.0615758	-4.54413	-11.2866
Kdelr1	-4541.51	7660.04	-19.6574	0.000760937	0.0615758	-4.54413	-12.149
Ndufb6	-326.348	1492.23	-19.5879	0.000767793	0.0615758	-4.54413	-8.35027
Syf2	-914.011	3046.42	-19.5625	0.000770307	0.0615758	-4.54414	-9.83607
Myzap	-569.607	347	-19.5487	0.00077169	0.0615758	-4.54414	-9.15382
Wwox	-3984.62	3081.71	-19.4727	0.000779328	0.0615758	-4.54414	-11.9602
Cd2bp2	-6916.43	8875.45	-19.4676	0.00077984	0.0615758	-4.54414	-12.7558
Sqstm1	-26701.3	21988.4	-19.467	0.000779901	0.0615758	-4.54414	-14.7046
Rad23b	-4648.41	11470.5	-19.443	0.000782343	0.0615758	-4.54414	-12.1825
Golt1b	-676.773	3222.89	-19.3917	0.000787583	0.0615758	-4.54414	-9.40253
Eppk1	-2045.93	1158.43	-19.3899	0.00078777	0.0615758	-4.54414	-10.9985
Trnau1ap	-308.508	1190.37	-19.3727	0.000789543	0.0615758	-4.54414	-8.26917
Fubp1	2498.82	5099.64	19.3033	0.000796744	0.0617805	-4.54415	11.287
Flt3	374.992	441.282	19.2265	0.000804816	0.0617805	-4.54415	8.55072
Numbl	-805.442	614.488	-19.203	0.000807304	0.0617805	-4.54415	-9.65364
Tppp3	226.819	153.484	19.1754	0.000810251	0.0617805	-4.54415	7.8254
Arrdc4	1089.89	709.807	19.1411	0.000813924	0.0617805	-4.54416	10.09
Rasd1	-225.427	152.303	-19.0812	0.000820403	0.0617805	-4.54416	-7.81652
Elf2	790.787	5681.13	19.0788	0.000820662	0.0617805	-4.54416	9.62715
Baz1a	4421.44	11325.5	18.9512	0.000834705	0.0622093	-4.54417	12.1103
Med23	-1266.84	2429.65	-18.9159	0.000838651	0.0622093	-4.54417	-10.307
Soat2	174.296	205.998	18.8932	0.000841201	0.0622093	-4.54417	7.44539
Net1	1544.81	3426.17	18.8318	0.000848151	0.0622093	-4.54417	10.5932
Eci2	-467.634	1500.49	-18.8131	0.000850286	0.0622093	-4.54417	-8.86924
Abcg1	-3359.17	3379.27	-18.7796	0.000854122	0.0622093	-4.54418	-11.7139
Trdmt1	196.818	448.936	18.7629	0.000856041	0.0622093	-4.54418	7.62072
Fzd6	-2341.85	1410.47	-18.7366	0.000859086	0.0622093	-4.54418	-11.1934
Hes1	-1335.92	805.361	-18.7019	0.000863121	0.0622093	-4.54418	-10.3836
Xpo4	1379.41	3478.83	18.696	0.00086381	0.0622093	-4.54418	10.4298
Ctsd	-32347.5	39204.5	-18.6908	0.000864415	0.0622093	-4.54418	-14.9814
H1f0	-14974.1	13054.7	-18.6241	0.000872267	0.0622093	-4.54418	-13.8702
Alpl	-26658.6	14887.8	-18.5542	0.00088059	0.0624816	-4.54419	-14.7023
Psmc2	-2424.82	4818.45	-18.5357	0.000882823	0.0624816	-4.54419	-11.2437
Skic3	-321.22	1229.45	-18.5071	0.000886271	0.0624816	-4.54419	-8.32742
Zcchc4	443.929	852.392	18.4915	0.000888163	0.0624816	-4.54419	8.79419
Slu7	-709.202	2652.7	-18.4723	0.000890494	0.0624816	-4.54419	-9.47005
Ube2d2a	1760.84	5631.6	18.4017	0.000899159	0.0626886	-4.5442	10.782
Myl12a	-20208.4	17383	-18.3587	0.000904488	0.0626886	-4.5442	-14.3027
Tbc1d7	-310.181	405.811	-18.3542	0.00090505	0.0626886	-4.5442	-8.27697
Trmt5	-446.359	1340.19	-18.332	0.000907818	0.0626886	-4.5442	-8.80206
Ppm1d	-1581.03	3340.24	-18.3314	0.000907902	0.0626886	-4.5442	-10.6266
Itgb5	-7064.66	4552.76	-18.2867	0.000913514	0.0626902	-4.5442	-12.7864
Mtss1	-1343.91	2187.61	-18.2827	0.000914026	0.0626902	-4.5442	-10.3922
Igfals	-1913.25	1055.94	-18.2624	0.000916599	0.0626902	-4.54421	-10.9018
Wbp4	578.612	1740.04	18.2325	0.000920401	0.0627281	-4.54421	9.17645
Pdcl	-4111.68	5181.44	-18.2081	0.000923523	0.0627281	-4.54421	-12.0055
St6galnac4	-236.317	359.811	-18.1873	0.000926182	0.0627281	-4.54421	-7.88458
Antxr1	-1641.27	1004.91	-18.1652	0.000929037	0.0627281	-4.54421	-10.6806
D6Wsu163e	254.351	1264.71	18.123	0.000934514	0.0627281	-4.54421	7.99068
Trim17	-1142.47	992.203	-18.0294	0.000946824	0.0631929	-4.54422	-10.1579
Prrc1	-2310.29	4421.87	-17.9929	0.000951688	0.0632931	-4.54422	-11.1739
Lexm	-211.66	127.324	-17.9371	0.000959184	0.0633443	-4.54423	-7.7256
Iffo1	354.28	1185.47	17.9245	0.000960888	0.0633443	-4.54423	8.46875
Stk38l	-669.619	870.042	-17.9197	0.000961531	0.0633443	-4.54423	-9.3872
Alkbh2	-476.559	534.103	-17.9005	0.000964144	0.0633443	-4.54423	-8.89651
Bod1	-439.605	760.272	-17.8114	0.000976384	0.0636382	-4.54423	-8.78007
Adgrg5	366.961	268.563	17.799	0.000978096	0.0636382	-4.54423	8.51948
Rpl10-ps3	-22234.1	41991.5	-17.7679	0.000982431	0.0636382	-4.54424	-14.4405
Phf3	-3327.95	9147.34	-17.7417	0.000986101	0.0636382	-4.54424	-11.7004
Atp5c1	613.939	2108.2	17.7408	0.000986229	0.0636382	-4.54424	9.26195
Csnk1d	-917.814	8487.58	-17.7037	0.000991456	0.0637856	-4.54424	-9.84206
Rgs3	-678.799	1806.53	-17.6207	0.0010033	0.0639376	-4.54425	-9.40684
Mapk7	278.214	1686.06	17.5951	0.00100698	0.0639376	-4.54425	8.12005
Mcur1	960.676	2139.87	17.595	0.001007	0.0639376	-4.54425	9.90791
Vars2	-558.983	1072.05	-17.5064	0.00101993	0.0639376	-4.54425	-9.12666
Dpf3	176.756	185.219	17.4857	0.00102297	0.0639376	-4.54426	7.46561
Lzts2	-1379.69	1203.66	-17.4844	0.00102317	0.0639376	-4.54426	-10.4301
Liph	-2785.69	1756.48	-17.4785	0.00102405	0.0639376	-4.54426	-11.4438
Tmem64	1387.66	1311.88	17.4454	0.00102895	0.0639376	-4.54426	10.4384
Fndc3b	-14274.4	10043.1	-17.4337	0.0010307	0.0639376	-4.54426	-13.8011
Uqcc5	406.661	554.083	17.4144	0.00103359	0.0639376	-4.54426	8.66768
Kbtbd11	1584.93	1209.48	17.4059	0.00103487	0.0639376	-4.54426	10.6302
Disp1	-829.42	935.816	-17.3824	0.0010384	0.0639376	-4.54426	-9.69596
Gpr19	-686.741	788.431	-17.354	0.0010427	0.0639376	-4.54426	-9.42362
Scap	-612.448	2766.6	-17.3042	0.0010503	0.0639376	-4.54427	-9.25844
Top1mt	-730.47	626.709	-17.3039	0.00105033	0.0639376	-4.54427	-9.51268
Med17	482.483	3200.97	17.2984	0.00105119	0.0639376	-4.54427	8.91433
Selenos	-1787.7	3190.86	-17.2859	0.0010531	0.0639376	-4.54427	-10.8039
Dnajc18	-811.438	959.415	-17.2789	0.00105418	0.0639376	-4.54427	-9.66434
Rhobtb1	-5350.1	3334.47	-17.2762	0.0010546	0.0639376	-4.54427	-12.3853
Rap1b	9008.99	15871.2	17.2388	0.00106038	0.0639376	-4.54427	13.1371
Tlr7	708.021	498.115	17.157	0.0010732	0.0639376	-4.54428	9.46765
Fam53b	2952.92	4389.43	17.1366	0.00107643	0.0639376	-4.54428	11.5279
Hivep3	-2130.98	1367.78	-17.1305	0.0010774	0.0639376	-4.54428	-11.0573
Ppip5k1	-851.518	1122.09	-17.0896	0.00108391	0.0639376	-4.54428	-9.73389
Mex3b	240.971	191.82	17.0826	0.00108504	0.0639376	-4.54428	7.91272
Inf2	-1895.74	2814.33	-17.0592	0.0010888	0.0639376	-4.54429	-10.8885
Atxn7l3b	1294.2	9588.77	17.0527	0.00108985	0.0639376	-4.54429	10.3378
Il12a	270.65	255.386	17.0487	0.0010905	0.0639376	-4.54429	8.08029
Smc6	1017.49	5137.5	17.0445	0.00109118	0.0639376	-4.54429	9.9908
Chst3	-2222.07	1300.91	-17.0326	0.00109311	0.0639376	-4.54429	-11.1177
Git1	-2439.71	3282.67	-17.0077	0.00109715	0.0639376	-4.54429	-11.2525
Smyd5	-1146.41	2219.39	-16.9998	0.00109843	0.0639376	-4.54429	-10.1629
Pon3	-17938.6	10840.2	-16.9549	0.00110579	0.0639376	-4.54429	-14.1308
Ptpn13	250.303	151.483	16.9532	0.00110608	0.0639376	-4.54429	7.96753
Dlg3	-1051.51	905.247	-16.9164	0.00111216	0.0639376	-4.5443	-10.0382
Vmn2r-ps126	-287.798	172.136	-16.9153	0.00111235	0.0639376	-4.5443	-8.16891
Xk	1614.77	3219.53	16.9141	0.00111255	0.0639376	-4.5443	10.6571
Rbsn	-971.282	2532.34	-16.9072	0.00111369	0.0639376	-4.5443	-9.92375
Hnrnpa2b1	13031.9	31815.5	16.8918	0.00111626	0.0639376	-4.5443	13.6698
Ece1	-1109.1	1557.61	-16.8623	0.00112118	0.0639376	-4.5443	-10.1152
Bsg	-16563	20758.1	-16.7948	0.00113261	0.0639376	-4.54431	-14.0157
Gcat	-855.869	766.765	-16.7938	0.00113278	0.0639376	-4.54431	-9.74125
B4galt5	766.886	2387.23	16.7879	0.00113379	0.0639376	-4.54431	9.58287
Nutm1	-1133.15	646.305	-16.7821	0.00113477	0.0639376	-4.54431	-10.1461
Sil1	-3027.43	2551.33	-16.7796	0.0011352	0.0639376	-4.54431	-11.5639
Dhx30	-1748.16	3004.65	-16.7648	0.00113773	0.0639376	-4.54431	-10.7716
Ccdc136	-510.648	312.27	-16.7524	0.00113986	0.0639376	-4.54431	-8.99619
Piwil2	-246.098	261.085	-16.7503	0.00114022	0.0639376	-4.54431	-7.94309
Mgme1	-603.908	1778.73	-16.7442	0.00114127	0.0639376	-4.54431	-9.23818
Myadml2	-158.089	113.764	-16.7006	0.0011488	0.0641938	-4.54431	-7.30459
Sugt1	442.225	1010.51	16.6761	0.00115307	0.0642664	-4.54432	8.78864
Epcam	-15561.2	8609.9	-16.6547	0.0011568	0.0643093	-4.54432	-13.9257
Rpn1	-21188.3	28254.8	-16.6276	0.00116157	0.0644095	-4.54432	-14.371
Mrps18b	-463.1	1101.26	-16.5662	0.00117248	0.0644936	-4.54432	-8.85518
B3gnt9	-457.087	316.038	-16.5459	0.0011761	0.0644936	-4.54433	-8.83633
Erc1	-1131.88	1504.26	-16.5214	0.00118052	0.0644936	-4.54433	-10.1445
Tram2	-1039.58	674.662	-16.5177	0.00118118	0.0644936	-4.54433	-10.0218
Slc19a1	-1292.59	2809.8	-16.5086	0.00118283	0.0644936	-4.54433	-10.336
Adgrl2	-21214.8	12999.5	-16.5037	0.00118372	0.0644936	-4.54433	-14.3728
Txnl1	-5930.05	8713.6	-16.4979	0.00118476	0.0644936	-4.54433	-12.5338
Ect2l	-664.39	403.501	-16.4862	0.00118689	0.0644936	-4.54433	-9.37589
Gnb4	359.375	489.652	16.465	0.00119074	0.0645413	-4.54433	8.48935
Or56b6	763.558	987.372	16.4361	0.00119604	0.0645764	-4.54433	9.57659
Aff3	539.215	495.333	16.4118	0.00120051	0.0645764	-4.54434	9.07472
Mfsd4a	-8150.59	10764.7	-16.405	0.00120177	0.0645764	-4.54434	-12.9927
Slc25a25	-771.352	1565.81	-16.3862	0.00120525	0.0645764	-4.54434	-9.59125
Rrbp1	-10206.7	14702.7	-16.3806	0.00120628	0.0645764	-4.54434	-13.3172
Aars2	-304.742	644.764	-16.3608	0.00120998	0.0646149	-4.54434	-8.25144
Thoc7	746.173	902.647	16.344	0.00121313	0.0646236	-4.54434	9.54337
Cyth2	-963.456	2029.36	-16.275	0.00122613	0.0650714	-4.54435	-9.91208
Ubox5	-512.041	937.113	-16.2677	0.00122754	0.0650714	-4.54435	-9.00012
Hmga1	-12045.4	16096.7	-16.2366	0.00123347	0.0652221	-4.54435	-13.5562
Arhgap33	234.367	581.084	16.2066	0.00123924	0.0652221	-4.54435	7.87263
Ehd1	3123.63	5325.22	16.2058	0.0012394	0.0652221	-4.54435	11.609
Ppdpf	-305.8	649.602	-16.1866	0.0012431	0.0652581	-4.54436	-8.25644
Klhl22	-2592.66	2918.64	-16.1141	0.00125727	0.0658357	-4.54436	-11.3402
Tubgcp3	1384.23	3673.71	16.0857	0.00126288	0.0658357	-4.54436	10.4349
Atp1a3	2526.14	2094.06	16.084	0.00126321	0.0658357	-4.54436	11.3027
Tle2	-267.025	182.201	-16.0503	0.00126992	0.0660267	-4.54437	-8.06083
Tpp1	-7364.32	7723.72	-15.939	0.0012924	0.0670346	-4.54438	-12.8463
Fiz1	-1353.11	3051.54	-15.9154	0.00129724	0.0671251	-4.54438	-10.4021
E2f3	-5025.92	5908.72	-15.7772	0.0013261	0.0678668	-4.54439	-12.2952
H2-Q1	-1583.46	1712.82	-15.7771	0.00132612	0.0678668	-4.54439	-10.6289
Nfatc2ip	440.159	1901.45	15.7735	0.00132688	0.0678668	-4.54439	8.78188
Ghdc	-254.277	510.847	-15.7665	0.00132836	0.0678668	-4.54439	-7.99026
Dnajb12	-1106.85	1972.17	-15.7457	0.00133279	0.0678668	-4.5444	-10.1122
Gusb	-26766.4	23186.7	-15.7033	0.0013419	0.0678668	-4.5444	-14.7081
Pld2	-655.291	496.731	-15.6802	0.00134688	0.0678668	-4.5444	-9.35599
Sdc2	197.503	204.025	15.6485	0.00135379	0.0678668	-4.5444	7.62573
Zfp386	-605.753	1819.06	-15.6244	0.00135906	0.0678668	-4.54441	-9.24258
Gdpgp1	-389.14	599.671	-15.5854	0.00136763	0.0678668	-4.54441	-8.60414
Trappc9	-353.762	1415.91	-15.5757	0.0013698	0.0678668	-4.54441	-8.46664
Kif5c	-144.298	141.628	-15.5747	0.00137	0.0678668	-4.54441	-7.17291
Cggbp1	4018.84	11510.8	15.573	0.00137038	0.0678668	-4.54441	11.9726
Nsd1	2153.42	8052.11	15.5438	0.0013769	0.0678668	-4.54441	11.0724
Ogfod2	-390.688	975.896	-15.5173	0.00138282	0.0678668	-4.54442	-8.60987
Bbc3	-1686.69	1206.5	-15.5153	0.00138329	0.0678668	-4.54442	-10.72
Eps15	4510.28	6845.46	15.4881	0.00138942	0.0678668	-4.54442	12.139
Cntnap1	-449.701	382.698	-15.475	0.00139237	0.0678668	-4.54442	-8.81282
Gorasp2	-3046.64	6437.02	-15.4701	0.00139349	0.0678668	-4.54442	-11.573
Ggt7	-1417.87	799.658	-15.4671	0.00139417	0.0678668	-4.54442	-10.4695
Zmynd8	-2326.56	5192.27	-15.447	0.00139875	0.0678668	-4.54442	-11.184
Nfxl1	-1309.59	1951.62	-15.4462	0.00139893	0.0678668	-4.54442	-10.3549
Yipf3	-956.469	2385.38	-15.4455	0.0013991	0.0678668	-4.54442	-9.90157
Prdm10	402.642	1254.17	15.4251	0.00140375	0.0678668	-4.54443	8.65335
Klra2	1538.47	946.592	15.4036	0.0014087	0.0678668	-4.54443	10.5873
Tefm	-380.016	689.226	-15.3782	0.00141458	0.0678668	-4.54443	-8.56992
Mfge8	-52562	29708.6	-15.3646	0.00141774	0.0678668	-4.54443	-15.6817
Serinc2	-367.917	210.793	-15.3545	0.00142008	0.0678668	-4.54443	-8.52324
Tmem104	550.586	1570.36	15.3528	0.00142048	0.0678668	-4.54443	9.10482
Lrrc69	-1289.23	3038.16	-15.3324	0.00142525	0.0678668	-4.54444	-10.3323
Sigmar1	-2508.93	3283.7	-15.3264	0.00142666	0.0678668	-4.54444	-11.2929
Il18bp	1036.86	772.197	15.3233	0.00142739	0.0678668	-4.54444	10.018
Zdhhc15	230.388	245.426	15.2815	0.00143727	0.0681046	-4.54444	7.84792
Fam171b	-157.379	104.923	-15.2399	0.00144716	0.0681915	-4.54444	-7.2981
Maoa	-1400.36	1013	-15.2285	0.00144991	0.0681915	-4.54445	-10.4516
Scaf1	-1239.26	5254.93	-15.2205	0.00145183	0.0681915	-4.54445	-10.2753
Cdip1	-2985.77	3159.06	-15.1979	0.00145726	0.0681915	-4.54445	-11.5439
Dcp2	1996.97	4446.18	15.1738	0.0014631	0.0681915	-4.54445	10.9636
Hmg20b	-555.156	1483.8	-15.1631	0.00146571	0.0681915	-4.54445	-9.11675
Hdac5	-1264.52	2025.43	-15.1498	0.00146897	0.0681915	-4.54445	-10.3044
Lck	914.843	735.496	15.1402	0.0014713	0.0681915	-4.54445	9.83738
Tgoln1	-15802.5	15140.9	-15.1015	0.00148083	0.0681915	-4.54446	-13.9479
P3h1	-1167.45	1253.28	-15.0957	0.00148228	0.0681915	-4.54446	-10.1891
Rnf145	-7486.24	9617.25	-15.0934	0.00148284	0.0681915	-4.54446	-12.87
Cd24a	41734.8	36455.2	15.0778	0.00148671	0.0681915	-4.54446	15.349
Trdn	-3518.26	2138.34	-15.0551	0.00149235	0.0681915	-4.54446	-11.7806
Ccni	3685.96	11276.1	15.0233	0.00150033	0.0681915	-4.54447	11.8478
Ldhb	151.337	165.123	15.0149	0.00150246	0.0681915	-4.54447	7.24162
Syvn1	-5233.79	6577.43	-15.0019	0.00150575	0.0681915	-4.54447	-12.3536
Ms4a4b	2298.57	1625.74	15.0005	0.0015061	0.0681915	-4.54447	11.1665
Slc38a9	1211.07	1992.86	14.9886	0.00150909	0.0681915	-4.54447	10.2421
Fyn	-16287.1	11049.5	-14.9657	0.00151493	0.0681915	-4.54447	-13.9914
Lax1	-20999.2	14184.5	-14.9626	0.00151572	0.0681915	-4.54447	-14.358
Cdc25b	-1055.98	3143.3	-14.9604	0.00151628	0.0681915	-4.54447	-10.0444
Prickle1	-799.719	579.759	-14.9386	0.00152186	0.0681915	-4.54448	-9.64335
Rpl19	-219.278	875.259	-14.9355	0.00152267	0.0681915	-4.54448	-7.77662
Knl1	2952.33	4516.49	14.929	0.00152433	0.0681915	-4.54448	11.5276
Dhcr7	-952.738	1367.44	-14.9039	0.0015308	0.0681915	-4.54448	-9.89594
Cog1	-557.383	1781.16	-14.9037	0.00153086	0.0681915	-4.54448	-9.12253
Foxo1	-2884.25	2539.44	-14.9033	0.00153097	0.0681915	-4.54448	-11.494
Qrich1	-1105.77	5293.73	-14.896	0.00153284	0.0681915	-4.54448	-10.1108
Bcap31	-1196.04	3854.03	-14.8818	0.00153654	0.0681915	-4.54448	-10.224
Slc12a4	-713.732	1238.26	-14.8524	0.00154421	0.0681915	-4.54449	-9.47924
Tsr2	-566.589	1197.8	-14.8521	0.0015443	0.0681915	-4.54449	-9.14616
Epsti1	1302.69	852.728	14.8384	0.00154789	0.0682044	-4.54449	10.3473
Pi4k2a	-1897.82	3348.24	-14.8262	0.00155111	0.0682044	-4.54449	-10.8901
Sel1l	-52891.5	36912.7	-14.8106	0.00155522	0.0682044	-4.54449	-15.6907
Saraf	-3788.24	6808.34	-14.7914	0.00156032	0.0682044	-4.54449	-11.8873
Sumf2	-1175.9	1445.05	-14.7353	0.00157532	0.0687214	-4.5445	-10.1995
Ptms	-965.529	1778.31	-14.7027	0.00158413	0.0688677	-4.5445	-9.91518
Hexim2	-1523.29	1229	-14.6855	0.0015888	0.0688677	-4.5445	-10.573
Sap30bp	-461.01	1902	-14.6494	0.00159869	0.0688677	-4.54451	-8.84866
Dyrk3	-2246.55	2439.29	-14.6268	0.00160494	0.0688677	-4.54451	-11.1335
Lrrc58	2842.03	2624	14.6153	0.00160811	0.0688677	-4.54451	11.4727
Zkscan1	454.287	1823.66	14.6024	0.0016117	0.0688677	-4.54451	8.82746
Cited2	-12654.7	15095.9	-14.6015	0.00161194	0.0688677	-4.54451	-13.6274
Med8	786.7	2712.21	14.5927	0.0016144	0.0688677	-4.54452	9.61967
Mitf	166.065	413.801	14.5894	0.00161531	0.0688677	-4.54452	7.37561
Rab11a	1483.06	2620.37	14.5769	0.0016188	0.0688677	-4.54452	10.5344
Yipf2	-399.308	570.446	-14.5718	0.00162024	0.0688677	-4.54452	-8.64136
Rpl22	-231.671	3234.73	-14.5491	0.0016266	0.0688677	-4.54452	-7.85593
Tspan4	-349.511	910.998	-14.5219	0.00163428	0.0688677	-4.54452	-8.4492
Brd3	2348.25	6167.56	14.5192	0.00163505	0.0688677	-4.54452	11.1974
Top2b	3385.11	5926.91	14.5178	0.00163545	0.0688677	-4.54452	11.725
Kif16b	-685.197	1481.47	-14.4965	0.00164152	0.0688677	-4.54453	-9.42037
Mybbp1a	-5475.5	9698.97	-14.4857	0.00164459	0.0688677	-4.54453	-12.4188
Sptlc2	2012.43	3807.71	14.4836	0.00164519	0.0688677	-4.54453	10.9747
Atp2b1	1472.13	2994.5	14.475	0.00164766	0.0688677	-4.54453	10.5237
Cd86	350.63	337.038	14.4719	0.00164855	0.0688677	-4.54453	8.45381
Tmlhe	-333.618	460.056	-14.4719	0.00164856	0.0688677	-4.54453	-8.38205
Golga3	-775.237	2876.72	-14.4535	0.00165385	0.0689426	-4.54453	-9.59849
Clec4b2	827.152	663.031	14.4435	0.00165671	0.0689426	-4.54453	9.69201
Stard5	-4850.7	4071.07	-14.3932	0.00167135	0.069418	-4.54454	-12.244
Hspa1a	4019.35	2367.91	14.3605	0.00168095	0.069418	-4.54454	11.9727
Tex9	902.257	1381.33	14.3437	0.00168589	0.069418	-4.54455	9.81739
Slc39a14	-2427.07	1963.24	-14.3352	0.00168841	0.069418	-4.54455	-11.245
Mphosph9	536.05	1770.2	14.3247	0.00169155	0.069418	-4.54455	9.06622
Mars1	-2220.96	3794.6	-14.3204	0.00169283	0.069418	-4.54455	-11.117
Recql	330.767	2048.75	14.3146	0.00169454	0.069418	-4.54455	8.36967
Bhlhe41	-2838.72	1712.5	-14.3079	0.00169655	0.069418	-4.54455	-11.471
Map3k1	-1703.42	4084.02	-14.2981	0.00169947	0.069418	-4.54455	-10.7342
Hspe1	204.39	576.331	14.2958	0.00170015	0.069418	-4.54455	7.67518
Trpm4	-461.475	414.307	-14.2793	0.00170512	0.0694901	-4.54455	-8.85011
Prr5l	426.747	250.392	14.2638	0.00170978	0.0695339	-4.54456	8.73724
Plxnb2	-5846.56	5215.65	-14.2511	0.00171363	0.0695339	-4.54456	-12.5134
Tle3	2397.93	4744.28	14.2364	0.00171808	0.0695339	-4.54456	11.2276
Cops5	-859.147	3968.87	-14.2311	0.00171969	0.0695339	-4.54456	-9.74676
Dhx15	4416.67	13965.2	14.2188	0.00172345	0.0695339	-4.54456	12.1087
Hipk2	3967.55	3664.18	14.2123	0.00172544	0.0695339	-4.54456	11.954
Lpl	729.519	582.15	14.1816	0.00173485	0.0695394	-4.54457	9.5108
Tmed1	-1805.68	1658.42	-14.1718	0.00173785	0.0695394	-4.54457	-10.8183
Wrap73	-144.857	790.504	-14.1564	0.00174264	0.0695394	-4.54457	-7.17848
Qprt	204.782	184.233	14.1508	0.00174435	0.0695394	-4.54457	7.67795
Zfp114	177.256	212.513	14.1433	0.00174669	0.0695394	-4.54457	7.46969
Fbxo42	-1573.28	4290.94	-14.139	0.00174803	0.0695394	-4.54457	-10.6196
Ppfia3	-262.592	152.78	-14.1031	0.00175925	0.0696993	-4.54458	-8.03668
Pacs1	2249.58	2266.27	14.0942	0.00176207	0.0696993	-4.54458	11.1354
Sgms1	1504.77	1135.26	14.0767	0.00176756	0.0696993	-4.54458	10.5553
Gaa	-24223.3	15142.3	-14.075	0.00176812	0.0696993	-4.54458	-14.5641
Psmd3	-4143.74	7931.43	-14.0329	0.00178148	0.0699426	-4.54458	-12.0167
Pkig	-487.029	521.08	-14.0231	0.00178462	0.0699426	-4.54459	-8.92786
Kel	1974.23	1693	13.9979	0.00179272	0.0699426	-4.54459	10.9471
Nt5c3	1998.51	2988.06	13.9918	0.00179468	0.0699426	-4.54459	10.9647
St3gal4	2138.94	2510.69	13.9785	0.001799	0.0699426	-4.54459	11.0627
Tars	-2131.67	3692.41	-13.9617	0.00180446	0.0699426	-4.54459	-11.0578
Rps7-ps2	-300.406	383.167	-13.9594	0.00180521	0.0699426	-4.54459	-8.23077
Prpf40b	-415.931	399.1	-13.9552	0.00180655	0.0699426	-4.5446	-8.7002
Crtap	-945.945	986.692	-13.9287	0.00181524	0.0700996	-4.5446	-9.88561
Arsa	-3093.97	2891.07	-13.9144	0.00181993	0.0700996	-4.5446	-11.5952
Gpr180	-296.863	876.325	-13.8982	0.00182525	0.0701655	-4.5446	-8.21365
Saysd1	-375.093	553.737	-13.8865	0.00182915	0.0701907	-4.5446	-8.5511
Zfp940	-282.538	360.358	-13.8697	0.00183474	0.0702138	-4.54461	-8.1423
Dpp8	2455.16	7881.66	13.8652	0.00183623	0.0702138	-4.54461	11.2616
Ckmt1	-340.127	198.372	-13.8306	0.0018478	0.0703275	-4.54461	-8.40993
Sp110	2837.07	2016.56	13.8186	0.00185183	0.0703275	-4.54461	11.4702
Mtx2	-425.518	1451.39	-13.8172	0.00185231	0.0703275	-4.54461	-8.73308
Pramel12	-1054.52	1881.08	-13.808	0.00185542	0.0703275	-4.54462	-10.0424
Camk2n1	-826.655	503.119	-13.7706	0.00186813	0.0704458	-4.54462	-9.69114
St8sia4	-5463.03	8298.18	-13.7502	0.0018751	0.0704458	-4.54462	-12.4155
Kcnq1	-187.773	105.871	-13.7376	0.00187945	0.0704458	-4.54462	-7.55285
Stx3	800.54	1224.91	13.7091	0.00188929	0.0704458	-4.54463	9.64483
Dntt	442.661	263.007	13.708	0.00188964	0.0704458	-4.54463	8.79006
Bnip3l	3199.9	5455.43	13.7011	0.00189206	0.0704458	-4.54463	11.6438
Hspa13	-3875.31	5710.4	-13.6997	0.00189254	0.0704458	-4.54463	-11.9201
Gpatch1	-581.753	1017.97	-13.6944	0.00189438	0.0704458	-4.54463	-9.18426
Ttc27	-1968.16	2203.01	-13.6914	0.00189543	0.0704458	-4.54463	-10.9426
Supt6	-1874.69	5691.61	-13.6685	0.00190344	0.0704458	-4.54463	-10.8724
Tnk2	818.357	3170.9	13.6559	0.00190787	0.0704458	-4.54464	9.67659
Cdc42	6374.98	25977.6	13.6549	0.00190821	0.0704458	-4.54464	12.6382
Polb	225.548	753.99	13.6383	0.00191406	0.0704458	-4.54464	7.81729
Nudcd3	-4639.12	8490.96	-13.6333	0.00191582	0.0704458	-4.54464	-12.1796
Sh2b3	1766.24	3037.18	13.619	0.00192087	0.0704458	-4.54464	10.7865
Rabggta	-1280.06	1330.08	-13.6137	0.00192277	0.0704458	-4.54464	-10.322
Zer1	-854.299	2115.09	-13.6021	0.00192689	0.0704458	-4.54464	-9.7386
Pomk	-288.329	718.432	-13.5917	0.00193059	0.0704458	-4.54465	-8.17157
Zfp839	-653.85	900.143	-13.5877	0.00193204	0.0704458	-4.54465	-9.35282
Gdpd3	-4979.33	4835.67	-13.587	0.00193226	0.0704458	-4.54465	-12.2817
Ifngr2	1693.15	3368.59	13.5737	0.00193704	0.0704458	-4.54465	10.7255
Lamc1	-15959.5	9571.69	-13.5641	0.00194051	0.0704458	-4.54465	-13.9621
Gemin6-ps	-135.742	410.486	-13.564	0.00194053	0.0704458	-4.54465	-7.08472
Hmgb1	10718.5	14240.5	13.5628	0.00194095	0.0704458	-4.54465	13.3878
Gatb	-1525.58	1492.07	-13.5481	0.00194627	0.0704458	-4.54465	-10.5751
Gstp3	-421.735	335.025	-13.5377	0.00195002	0.0704641	-4.54465	-8.72019
Pmaip1	-2306.37	1814.25	-13.5115	0.00195956	0.0704907	-4.54466	-11.1714
Pdcd6	481.69	3230.74	13.5021	0.00196298	0.0704907	-4.54466	8.91196
Eri2	-372.739	1259.25	-13.5014	0.00196323	0.0704907	-4.54466	-8.54202
Trip6	372.202	389.919	13.4947	0.00196568	0.0704907	-4.54466	8.53994
Pgs1	1303.81	2882.22	13.4758	0.00197263	0.0705753	-4.54466	10.3485
[truncated: 15,124 more rows]

## Sheet: Table S5
Table S5. Patients’ characteristics with BCMA CART treatment.
[truncated: 7 more rows]

[truncated: 4 more sheets: Table S6, Table S7, Table S8, Table S9]
